# Supplementary material for: The gut microbiota contributes to the pathogenesis of anorexia nervosa in humans and mice
Source: Nat Microbiol. 2023 Apr 17;8(5):787–802. doi: 10.1038/s41564-023-01355-5 (PMC10159860; doi:10.1038/s41564-023-01355-5)
Supplement: Supplementary file 3 — Supplementary Tables 1–8. [file 41564_2023_1355_MOESM3_ESM.xlsx]

## Sheet: Legends
Supplementary Tables
Supplementary Table 1. Bioclinical characteristics of anorexia nervosa cases and healthy controls
Supplementary Table 2. Detailed metadata of participants of this study
Supplementary Table 3. Matrix of metagenomic species pan-genomes in this study
Supplementary Table 4. Results of associations between recent body weight change and gut bacteriome and virome
Supplementary Table 5. Results of differential analysis of gut metabolic modules between normal control and anorexia nervosa patients
Supplementary Table 6. List of genes in the 10-kbp deletion structural variants of Bacterodes uniformis genome
Supplementary Table 7. Results of bidirectional mediation analysis for host phenotypes, serum metabolites, and gut microbial features
Supplementary Table 8. Sequences of oligonucleotides used in this study

## Sheet: Supplementary Table 1
Supplementary Table 1. Bioclinical characteristics of anorexia nervosa cases and healthy controls
	Anorexia	Controls	p	AN subtype	AN subtype	p
	(n=77)	(n=70)	Anorexia vs Controls	Restricting	Binge/purging	AN-RS vs AN-BP
				AN-RS	AN-BP
				(n=56)	(n=21)
Age (y)	23.5 ± 7.0	23.2 ± 4.4	0.3	23.0 ± 5.5	25.0 ± 6.9	0.28
BMI (kg/m2)	15.6 ± 2.5	21.8 ± 1.9	<0.00001	15.5 ± 2.5	15.7 ± 2.7	0.84
Smoking yes/no	12/65 (16%)	5/65 (7%)	0.11	8/48 (14%)	4/17 (19%)	0.61
Hormonal contraceptives yes/no	4/73 (5%)	48/22 (69%)	<0.00001	1/55 (2%)	3/18 (14%)	0.03
Disease duration (y)	5.5 (median 4.0)	-	-	5.1 (median: 3.0)	6.7 (median: 5.0)	0.26
In/out patient	35/42 (45%/55%)	-	-	25/31 (45%/55%)	10/11 (48%/52%)	0.06
Psychiatric comorbidity	18 (23%)	-	-	9 (16%)	9 (43%)	0.01
Selective serotonin reuptake inhibitors	14 (18%)	-	-	7 (13%)	7 (33%)	0.03
Antipsychotics	12 (16%)	-	-	3 (5%)	9 (42%)	<0.00001
Benzodiazepines	5 (6%)	-	-	2 (4%)	3 (14%)	<0.00001
Serum sodium Na (mmol/l)	141.3 ± 2.5	140.2 ± 1.6	0.0017	140.9 ± 2.8	142.2 ± 1.5	0.0114
Serum åotassium K (mmol/l)	4.1 ± 0.4	4.1 ± 0.5	0.8332	4.1 ± 0.3	3.9 ± 0.4	0.0834
Serum C-reactive protein (mg/l)	0.3 ± 0.5	2.0 ± 4.3	0.0019	0.3 ± 0.3	0.4 ± 0.9	0.4863
Serum albumin (g/l)	46.9 ± 3.3	46.2 ± 6.1	0.1414	46.8 ± 3.1	47.0 ± 3.7	0.7975
Serum creatinine (micromol/l)	68.0 ± 12.7	73.0 ± 12.8	0.0066	66.6 ± 12.8	71.8 ± 11.8	0.0953
Serum alanine aminotransferase (U/l)	37.1 ± 47.3	17.9 ± 8.7	0.1507	40.2 ± 54.5	28.8 ± 15.0	0.0567
Serum HDL cholesterol (mmol/l)	1.7 ± 0.5	1.6 ± 0.4	0.1398	1.7 ± 0.5	1.9 ± 0.6	0.4328
Serum LDL cholesterol (mmol/l)	2.6 ± 0.7	2.5 ± 0.7	0.0008	2.6 ± 0.7	2.5 ± 0.7	0.1558
Serum total cholesterol (mmol/l)	4.5 ± 0.8	4.3 ± 0.9	0.0637	4.5 ± 0.9	4.6 ± 0.8	0.8775
Serum triglycerides (mmol/l)	0.9 ± 0.4	0.9 ± 0.3	0.9885	0.9 ± 0.4	0.7 ± 0.3	0.0495
Serum insulin (pmol/l)	41.0 ± 44.7	67.4 ± 42.0	0.0003	45.9 ± 50.7	27.5 ± 15.9	0.0175
Serum glucose (mmol/l)	4.4 ± 0.9	4.8 ± 0.4	<0.0001	4.8 ± 0.4	4.3 ± 1.1	0.7533
HOMA-IRa	1.4 ± 1.7	2.4 ± 1.6	0.0003	2.4 ± 1.6	0.9 ± 0.7	0.0247
Bacterial cell load (cells per gram of feces)	3.118E14± 2.852E14	3.116E14 ± 2.994E14	1	2.986E14 ± 2.596E14	3.448E14 ± 3.527E14	0.5961
a homeostatic model assessment of insulin resistance; p, two-sided Fisher’s exact or Mann–Whitney U test. Bold indicates p < 0.05.

## Sheet: Supplementary Table 2
Supplementary Table 2. Detailed metadata of participants of this study
ID	BMI	S-C_reactive_protein	S-Creatinine	S-HDL	S-LDL	P-insulin	P-glucose	HOMA-IR	Category	Category_binary	Subtype	Recent_weight_change	EDI3_DT	EDI3_B	EDI3_BD	EDI3_LSE	EDI3_PA	EDI3_II	EDI3_IA	EDI3_ID	EDI3_ED	EDI3_P	EDI3_A	EDI3_MF	Bacterial_cell_load	in/out patient	Age	Smoking	SSRI	Antipsychotics	Benzodiazepines	N06AB03	N06AB06	N06AX16	N06AB04	N06AB10	N06AB05	N06AX21	N05AX12	N05AF03	N05AH04	N05AH03	N05AX08	N05BA04	MN05CD02	N05BA02	N03AE01	Clbp pg/ml
DKAN_01	18.1	0.14	70	2.12	2.59	45.37	3.7	1.24347	AN	1	AN-RS	0.086	24	4	29	19	10	14	14	30	17	16	12	20	680000000000000	1	16	0	0	0	0	0	0	0	0	0	0	0	0	0	0	0	0	0	0	0	0	246135
DKAN_02	16.9	0.05	83	2.41	1.92	42.58	4.6	1.45087	AN	1	AN-RS	0.057	22	1	34	14	13	14	9	20	7	13	15	6	129000000000000	1	26	1	0	0	0	0	0	0	0	0	0	0	0	0	0	0	0	0	0	0	0
DKAN_03	19	0.72	74.5	2.07	2.18	24.66	4.8	0.8768	AN	1	AN-BP	0	22	4	36	14	16	17	12	20	6	14	7	10	128000000000000	1	24	0	0	0	0	0	0	0	0	0	0	0	0	0	0	0	0	0	0	0	0	8666.5
DKAN_04	19	0.17	58.7	1.99	2.81	71.84	5.5	2.92681	AN	1	AN-RS	0	15	4	32	17	17	19	6	30	6	13	11	13	123000000000000	1	23	0	0	0	0	0	0	0	0	0	0	0	0	0	0	0	0	0	0	0	0	6165.58
DKAN_05	13.8	0.23	48.3	2.21	2.24	13.74	3.9	0.396933	AN	1	AN-BP	0	23	4	40	21	20	14	13	23	14	18	24	31	101000000000000	1	18	1	1	0	0	1	0	0	0	0	0	0	0	0	0	0	0	0	0	0	0	6231.28
DKAN_06	22	1.38	75.8	1.58	1.68	30.96	5.2	1.19253	HC	0	HC	0													223000000000000	0	21	0	0	0	0	0	0	0	0	0	0	0	0	0	0	0	0	0	0	0	0
DKAN_07	22	2.58	90.4	2.25	2.19	33.53	4.1	1.01832	HC	0	HC	0													99100000000000	0	22	0	0	0	0	0	0	0	0	0	0	0	0	0	0	0	0	0	0	0	0	63724.4
DKAN_08	18.5	0.27	73.3	1.91	2.62	20.2	4.6	0.688296	HC	0	HC	0													158000000000000	0	22	1	0	0	0	0	0	0	0	0	0	0	0	0	0	0	0	0	0	0	0
DKAN_09	18.8	0.18	71	1.5	2.25	86.07	4.8	3.06027	HC	0	HC	0													103000000000000	0	17	1	0	0	0	0	0	0	0	0	0	0	0	0	0	0	0	0	0	0	0	93137.9
DKAN_10	18.9	0.19	74.5	1.33	1.86	37.41	5.3	1.46869	HC	0	HC	0													146000000000000	0	18	0	0	0	0	0	0	0	0	0	0	0	0	0	0	0	0	0	0	0	0	17015.5
DKAN_11	19.6	1.95	52.8	1.76	2.11	40.19	4.4	1.3099	HC	0	HC	0													755000000000000	0	19	1	0	0	0	0	0	0	0	0	0	0	0	0	0	0	0	0	0	0	0	61808.2
DKAN_12	20.8	0.3	74.9	1.59	1.95	42.28	4.2	1.31538	HC	0	HC	0													561000000000000	0	27	0	0	0	0	0	0	0	0	0	0	0	0	0	0	0	0	0	0	0	0	9292.88
DKAN_13	19.2	2.11	79.7	2.12	2.61	43.53	5.4	1.7412	HC	0	HC	0													177000000000000	0	26	0	0	0	0	0	0	0	0	0	0	0	0	0	0	0	0	0	0	0	0	17627.7
DKAN_14	19.4	0.32	83.3	1.26	2.67	66.94	5	2.47926	AN	1	AN-RS	0	19	0	16	13	7	5	3	13	4	19	15	4	218000000000000	2	32	0	1	0	0	0	1	0	0	0	0	0	0	0	0	0	0	0	0	0	0	269960
DKAN_15	16.1	0.26	72	2.18	2.25	26.03	5.3	1.02192	AN	1	AN-RS	0	14	0	19	15	13	14	5	17	4	13	6	22	162000000000000	2	18	0	1	0	0	1	0	0	0	0	0	0	0	0	0	0	0	0	0	0	0	48585.1
DKAN_16	17.3	0.26	73.6	1.91	4.41	42.24	4.3	1.34542	AN	1	AN-RS	0	13	0	33	21	16	2	8	18	5	13	10	11	170000000000000	2	21	0	1	0	0	1	0	0	0	0	0	0	0	0	0	0	0	0	0	0	0
DKAN_17	16.8	0.31	79.1	2.24	2.76	56.14	4.8	1.99609	AN	1	AN-RS	0.06	23	2	40	15	11	17	13	23	6	17	14	4	195000000000000	1	26	0	0	0	0	0	0	0	0	0	0	0	0	0	0	0	0	0	0	0	0	66381.8
DKAN_18	17.3	0.24	58.7	2.98	2.83	41.72	4.6	1.42157	AN	1	AN-RS	0	18	1	33	9	8	11	7	13	2	17	9	11	98100000000000	1	25	0	0	0	0	0	0	0	0	0	0	0	0	0	0	0	0	0	0	0	0	7269.56
DKAN_19	18.1	0.14	100.8	1.96	4.16	21.6	3.7	0.592	AN	1	AN-RS	0	18	2	23	12	12	18	11	7	2	4	3	12	450000000000000	2	15	0	0	0	0	0	0	0	0	0	0	0	0	0	0	0	0	0	0	0	0	18978.9
DKAN_20	19.8	0.12	75.8	1.58	2.23	62.26	5.2	2.39816	HC	0	HC	0													123000000000000	0	15	0	0	0	0	0	0	0	0	0	0	0	0	0	0	0	0	0	0	0	0	25436.7
DKAN_21	16.9	0.16	80.1	1.39	2.51	32.13	4.7	1.1186	AN	1	AN-RS	0.084	21	18	34	18	17	8	13	20	10	11	16	16	153000000000000	2	24	0	0	0	0	0	0	0	0	0	0	0	0	0	0	0	0	0	0	0	0	19719.1
DKAN_22	18	0.26	86.5	1.43	2.4	33.36	5.1	1.26027	AN	1	AN-BP	0	27	9	37	19	17	11	6	18	6	17	16	17	127000000000000	2	23	0	0	0	0	0	0	0	0	0	0	0	0	0	0	0	0	0	0	0	0
DKAN_23	16.7	0.24	54.1	1.27	1.83	22.29	3.9	0.643933	AN	1	AN-RS	0	25	0	33	16	14	7	5	21	13	7	21	9	150000000000000	2	16	0	0	0	0	0	0	0	0	0	0	0	0	0	0	0	0	0	0	0	0
DKAN_24	23	2.22	78.8	1.05	2.48	61.68	4.2	1.91893	HC	0	HC	0													163000000000000	0	16	0	0	0	0	0	0	0	0	0	0	0	0	0	0	0	0	0	0	0	0
DKAN_25	20.1	0.81	72.9	1.4	1.98	249.3	4.9	9.04867	HC	0	HC	0													170000000000000	0	16	0	0	0	0	0	0	0	0	0	0	0	0	0	0	0	0	0	0	0	0	27569.2
DKAN_26	20.7	0.34	69.4	2.07	1.93	93	4.6	3.16889	HC	0	HC	0													135000000000000	0	19	0	0	0	0	0	0	0	0	0	0	0	0	0	0	0	0	0	0	0	0	27634.4
DKAN_27	22.2	0.2	70.7	1.44	1.64	63.72	4.6	2.1712	HC	0	HC	0													139000000000000	0	18	0	0	0	0	0	0	0	0	0	0	0	0	0	0	0	0	0	0	0	0	37033.8
DKAN_28	20.4	0.1	81.4	0.98	2.09	35.32	4.3	1.12501	AN	1	AN-BP	0	27	5	39	23	11	5	5	21	18	12	16	11	878000000000000	2	16	0	0	1	1	0	0	0	0	0	0	0	1	1	0	0	0	1	0	0	0
DKAN_29	22.3	1.79	75.5	1.26	2.75	43.18	5.1	1.63124	HC	0	HC	0														0	35	0	0	0	0	0	0	0	0	0	0	0	0	0	0	0	0	0	0	0	0
DKAN_30	25.8	0.26	65.1	1.12	2.95	91.98	4.8	3.2704	HC	0	HC	0													113000000000000	0	36	0	0	0	0	0	0	0	0	0	0	0	0	0	0	0	0	0	0	0	0	8035.17
DKAN_31	16.1	0.12	67.7	1.36	4	20.49	4.5	0.683	AN	1	AN-RS	0	11	0	23	13	11	13	2	18	8	4	8	14	130000000000000	2	24	0	0	0	0	0	0	0	0	0	0	0	0	0	0	0	0	0	0	0	0	26401.4
DKAN_32	16.8	2.37	59	1.26	2.49	27.77	3.7	0.761104	AN	1	AN-BP	0	12	8	25	16	13	7	12	15	12	10	7	8		2	19	0	1	0	0	1	0	0	0	0	0	0	0	0	0	0	0	0	0	0	0
DKAN_33	16.2	0.15	72.9	1.82	2.45	19.41	4.1	0.589489	AN	1	AN-RS	0.05	13	8	26	16	14	15	12	13	9	9	9	13	139000000000000	2	18	0	0	0	0	0	0	0	0	0	0	0	0	0	0	0	0	0	0	0	0	18146.8
DKAN_34	16.9	0.32	70.7	1.37	2.17	86.35	5.1	3.26211	AN	1	AN-RS	0													846000000000000	2	18	0	0	0	0	0	0	0	0	0	0	0	0	0	0	0	0	0	0	0	0	4432.92
DKAN_35	19.9	0.2	96.3	3.33	2.63	30.3	4.6	1.03244	AN	1	AN-BP	0	8	3	12	2	1	1	0	4	1	4	3	1	104000000000000	2	24	0	0	0	0	0	0	0	0	0	0	0	0	0	0	0	0	0	0	0	0
DKAN_36	14.9	0.09	78.1	2.11	2.09	17.15	4.3	0.546259	AN	1	AN-RS	0	2	1	5	12	9	12	11	16	1	3	2	11	131000000000000	2	24	0	1	0	0	1	0	0	0	0	0	0	0	0	0	0	0	0	0	0	0
DKAN_37	16.2	0.18	77.1	1.25	2.58	37.51	5.8	1.61154	AN	1	AN-RS	0	4	5	10	4	12	18	11	11	6	5	3	6	152000000000000	2	17	0	0	0	0	0	0	0	0	0	0	0	0	0	0	0	0	0	0	0	0	3939.89
DKAN_38	17.9	0.72	59	1.19	2.21	210.3	5.1	7.94467	AN	1	AN-RS	0													642000000000000	2	17	1	0	0	0	0	0	0	0	0	0	0	0	0	0	0	0	0	0	0	0	2832.23
DKAN_39	22.8	2.46	63.5	1.48	2.38	43.6	4.6	1.48563	HC	0	HC	0													830000000000000	0	26	0	0	0	0	0	0	0	0	0	0	0	0	0	0	0	0	0	0	0	0
DKAN_40	22	0.32	71	1.89	2.77	19.95	4	0.591111	HC	0	HC	0													197000000000000	0	24	0	0	0	0	0	0	0	0	0	0	0	0	0	0	0	0	0	0	0	0	22300.1
DKAN_41	18	0.74	82.3	1.85	3.36	39.67	4.3	1.26356	AN	1	AN-RS	0	20	0	20	11	5	17	14	6	2	19	10	0	737000000000000	2	45	0	1	0	0	0	0	0	0	0	0	0	0	0	0	0	0	0	0	0	0	3114.71
DKAN_42	13.9	0.11	59.6	1.74	2.96	15.61	4.4	0.50877	AN	1	AN-RS	0	5	0	16	10	8	7	3	12	3	6	6	8	105000000000000	2	20	0	0	0	0	0	0	0	0	0	0	0	0	0	0	0	0	0	0	0	0	2496.04
DKAN_43	24.2	0.42	74.5	1.96	1.81	45.32	4.3	1.44353	HC	0	HC	0													113000000000000	0	23	0	0	0	0	0	0	0	0	0	0	0	0	0	0	0	0	0	0	0	0	3530.81
DKAN_44	19.6	0.45	72.6	1.67	3.26	39.5	3.4	0.994815	HC	0	HC	0													142000000000000	0	29	0	0	0	0	0	0	0	0	0	0	0	0	0	0	0	0	0	0	0	0
DKAN_45	16.3	0.05	78.8	1.11	2.62	40.63	4.1	1.23395	AN	1	AN-RS	0	12	1	21	13	16	6	8	15	7	6	11	8	132000000000000	2	15	0	0	0	0	0	0	0	0	0	0	0	0	0	0	0	0	0	0	0	0	2784.67
DKAN_46	14	0.4	71.3	1.45	2.69	36.04	4.1	1.09455	AN	1	AN-RS	0.15	5	0	17	12	11	3	7	13	7	7	6	11	641000000000000	2	15	0	0	0	0	0	0	0	0	0	0	0	0	0	0	0	0	0	0	0	0	14445
DKAN_47	19.5	0	75.5	2.05	1.47	79.61	4.3	2.53573	HC	0	HC	0													147000000000000	0	19	0	0	0	0	0	0	0	0	0	0	0	0	0	0	0	0	0	0	0	0	7068.21
DKAN_48	15.8	0.14	78.4	2.02	3.52	71	3.9	2.05111	AN	1	AN-RS	0.06	12	0	18	6	2	5	0	13	8	5	5	8	183000000000000	2	23	0	0	0	0	0	0	0	0	0	0	0	0	0	0	0	0	0	0	0	0	4410.64
DKAN_49	16.7	0.46	62.2	2.3	2.55	52.52	4.8	1.86738	AN	1	AN-RS	0	9	13	4	8	6	6	1	11	2	9	8	5	608000000000000	2	20	0	0	0	0	0	0	0	0	0	0	0	0	0	0	0	0	0	0	0	0	6105.48
DKAN_50	22.5	0.43	76.2	1.84	2.49	50.23	4.3	1.59992	HC	0	HC	0													793000000000000	0	19	0	0	0	0	0	0	0	0	0	0	0	0	0	0	0	0	0	0	0	0	3939.89
DKAN_51	18.7	0.63	82.7	1.49	2.37	34.98	4.4	1.14009	AN	1	AN-RS	0	12	0	26	11	14	16	12	14	10	10	9	11	106000000000000	2	17	0	0	0	0	0	0	0	0	0	0	0	0	0	0	0	0	0	0	0	0	8501.6
DKAN_52	17.1	0.2	89.8	2.02	2.4	41.78	3.7	1.14508	AN	1	AN-BP	-0.05	14	13	21	6	5	5	0	17	6	8	7	12	122000000000000	2	24	0	0	0	0	0	0	0	0	0	0	0	0	0	0	0	0	0	0	0	0
DKAN_53	18.8	0.31	63.2	2.27	1.17	31.88	4.4	1.03905	AN	1	AN-RS	0	11	5	17	14	14	18	7	13	7	10	9	4	240000000000000	2	38	0	1	0	0	0	1	0	0	0	0	0	0	0	0	0	0	0	0	0	0	12035.1
DKAN_54	17.7	0.45	89.5	1.11	2.49	44.47	4.5	1.48233	AN	1	AN-RS	0	10	11	25	12	13	7	8	14	6	11	9	15	149000000000000	2	17	0	0	0	0	0	0	0	0	0	0	0	0	0	0	0	0	0	0	0	0	5536.3
DKAN_55	15.6	4.06	68.1	1.86	2.36	13.08	4	0.387556	AN	1	AN-BP	0	0	0	6	6	5	6	4	13	3	6	2	3	122000000000000	2	22	0	0	0	0	0	0	0	0	0	0	0	0	0	0	0	0	0	0	0	0	2275.25
DKAN_56	19.9	0.42	59	1.65	2.3	62.33	4.4	2.0315	AN	1	AN-RS	0	7	5	13	12	11	3	3	6	6	7	5	17	122000000000000	2	19	0	0	0	0	0	0	0	0	0	0	0	0	0	0	0	0	0	0	0	0	7243.63
DKAN_57	20.1	0.89	72	1.51	3.2	52.48	5.1	1.98258	HC	0	HC	0													141000000000000	0	36	0	0	0	0	0	0	0	0	0	0	0	0	0	0	0	0	0	0	0	0	5316.85
DKAN_58	20.2	0.07	77.5	0.95	2.16	51.03	4.6	1.7388	HC	0	HC	0													125000000000000	0	34	0	0	0	0	0	0	0	0	0	0	0	0	0	0	0	0	0	0	0	0
DKAN_59	16.3	0.76	72	1.88	2.55	19.9	4.2	0.619111	AN	1	AN-RS	0	13	5	16	8	7	9	4	8	5	10	7	2	239000000000000	2	35	0	0	0	0	0	0	0	0	0	0	0	0	0	0	0	0	0	0	0	0
DKAN_60	15.7	0.09	58.3	2.23	2	24.67	4.1	0.749237	AN	1	AN-BP	0	4	0	6	12	6	8	9	3	0	1	2	7	159000000000000	2	26	1	0	0	0	0	0	0	0	0	0	0	0	0	0	0	0	0	0	0	0	3138.05
DKAN_61	16.3	0.43	63.2	1.48	2.23	51.2	4.4	1.66874	AN	1	AN-RS	0	9	15	14	4	8	5	10	14	13	10	13	9	447000000000000	2	18	0	1	0	0	0	0	0	1	0	0	0	0	0	0	0	0	0	0	0	0	2950.5
DKAN_62	14.2	0.07	67.1	1.63	1.92	6	4.2	0.186667	AN	1	AN-BP	0.05	19	6	28	18	18	12	21	18	10	8	16	10	887000000000000	1	19	0	0	0	0	0	0	0	0	0	0	0	0	0	0	0	0	0	0	0	0	2736.97
DKAN_63	10.2	0.07	68.1	0.84	1.95	11.73	3.7	0.321489	AN	1	AN-RS	-0.15	14	7	30	8	8	15	6	5	12	8	14	10	944000000000000	1	21	0	0	0	0	0	0	0	0	0	0	0	0	0	0	0	0	0	0	0	0	1362.7
DKAN_64	10.3	0.08	54.8	1.38	1.61	11.58	3.9	0.334533	AN	1	AN-RS	-0.25	11	1	20	16	18	2	12	12	0	6	4	25	461000000000000	1	20	0	0	0	0	0	0	0	0	0	0	0	0	0	0	0	0	0	0	0	0	9622.67
DKAN_65	20.5	0.47	79.7	1.33	4.27	77.7	4.9	2.82022	HC	0	HC	0														0	23	1	0	0	0	0	0	0	0	0	0	0	0	0	0	0	0	0	0	0	0	1714.39
DKAN_66	12.7	0.14	71.3	1.84	1.7	28.12	3.8	0.791526	AN	1	AN-RS	-0.06	27	0	29	6	11	16	5	17	12	7	13	7	528000000000000	1	15	0	0	0	0	0	0	0	0	0	0	0	0	0	0	0	0	0	0	0	0	7661.19
DKAN_67	18.5	0.58	71.6	1.26	5.02	35.15	4.3	1.11959	HC	0	HC	0													213000000000000	0	22	0	0	0	0	0	0	0	0	0	0	0	0	0	0	0	0	0	0	0	0	10283.1
DKAN_68	10.1	0.07	21.4	1.41	2.1	19.44	4.4	0.6336	AN	1	AN-RS	-0.07	3	0	12	22	0	5	0	1	0	0	4	4	133000000000000	1	30	0	0	0	0	0	0	0	0	0	0	0	0	0	0	0	0	0	0	0	0	43092.4
DKAN_69	10	0.48	52.8	1.99	1.85	12.16	3.7	0.333274	AN	1	AN-RS	-0.21	17	1	36	23	21	12	6	20	18	3	13	7	101000000000000	2	22	0	0	0	0	0	0	0	0	0	0	0	0	0	0	0	0	0	0	0	0	13067
DKAN_70	16.6	0.14	74.5	1.87	2.65	26.2	4.8	0.931556	AN	1	AN-RS	0.06	11	0	14	11	8	11	4	9	3	10	6	8	156000000000000	2	15	0	0	0	0	0	0	0	0	0	0	0	0	0	0	0	0	0	0	0	0
DKAN_71	22	1.09	76.5	2.48	2.68	31.06	5.6	1.28841	HC	0	HC	0													917000000000000	0	26	0	0	0	0	0	0	0	0	0	0	0	0	0	0	0	0	0	0	0	0
DKAN_72	21.8	0.82	87.5	2.1	2.55	41.43	5	1.53444	HC	0	HC	0													134000000000000	0	26	0	0	0	0	0	0	0	0	0	0	0	0	0	0	0	0	0	0	0	0	5783.97
DKAN_73	19.6	2.36	74.2	2.11	1.53	37.98	5	1.40667	HC	0	HC	0													447000000000000	0	24	0	0	0	0	0	0	0	0	0	0	0	0	0	0	0	0	0	0	0	0	12623.6
DKAN_74	20.6	2.54	75.5	1.74	2.18	63.54	5	2.35333	HC	0	HC	0													124000000000000	0	24	0	0	0	0	0	0	0	0	0	0	0	0	0	0	0	0	0	0	0	0	12230.7
DKAN_75	21.8	0.2	60	2.4	2.2	36.05	4.7	1.25507	HC	0	HC	0													149000000000000	0	24	0	0	0	0	0	0	0	0	0	0	0	0	0	0	0	0	0	0	0	0
DKAN_76	12.6	0.04	46	1.08	3.98	14.19	3.2	0.336356	AN	1	AN-RS	-0.15	13	10	23	12	10	10	11	17	3	5	10	8	129000000000000	1	26	1	0	0	0	0	0	0	0	0	0	0	0	0	0	0	0	0	0	0	0
DKAN_77	14.5	0.07	74.9	2.09	2.71	15.07	4.5	0.502333	AN	1	AN-RS	0	22	12	27	12	12	13	12	15	5	8	13	5	449000000000000	2	26	0	0	0	0	0	0	0	0	0	0	0	0	0	0	0	0	0	0	0	0	10601.3
DKAN_78	16.8	0.11	75.2	2.43	3.36	16.66	4.4	0.542993	AN	1	AN-BP	0	17	17	16	15	15	11	9	17	5	12	14	15	959000000000000	2	31	0	0	0	0	0	0	0	0	0	0	0	0	0	0	0	0	0	0	0	0
DKAN_79	15.2	0.58	69.7	1.78	2.3	62.39	4.1	1.89481	AN	1	AN-RS	0	6	2	20	14	12	2	7	16	5	9	1	5	784000000000000	1	23	0	0	0	0	0	0	0	0	0	0	0	0	0	0	0	0	0	0	0	0	28157.3
DKAN_80	11.5	0.09	75.5	1.94	3.54	31.68	3.8	0.891733	AN	1	AN-BP	0	21	4	29	23	21	16	14	31	21	21	12	17	772000000000000	1	22	0	0	0	0	0	0	0	0	0	0	0	0	0	0	0	0	0	0	0	0
DKAN_81	10.4	0.06	60.3	1.61	1.87	10.41	3.9	0.300733	AN	1	AN-BP	0.05	19	1	28	14	19	13	15	25	20	13	15	17	119000000000000	1	22	0	0	1	1	0	0	0	0	0	0	0	0	0	1	0	0	1	0	0	0	53423.5
DKAN_82	25.3	1.53	85.9	1.23	2.61	71.03	4.5	2.36767	HC	0	HC	0													114000000000000	0	26	0	0	0	0	0	0	0	0	0	0	0	0	0	0	0	0	0	0	0	0
DKAN_83	24.3	0.23	72.6	1.67	2.44	45.51	4.2	1.41587	HC	0	HC	0													82500000000000	0	25	0	0	0	0	0	0	0	0	0	0	0	0	0	0	0	0	0	0	0	0
DKAN_84	15.2	0.11	54.1	2.09	3.65	28.84	3.8	0.811793	AN	1	AN-RS	0.09	7	0	17	12	7	18	7	0	2	3	2	25	113000000000000	1	36	1	1	1	0	1	0	0	0	0	0	0	0	0	1	0	0	0	0	0	0
DKAN_85	15	0.09	52.2	2.16	3.37	19.79	3.7	0.542393	AN	1	AN-RS	0.07	9	0	12	2	10	21	12	0	6	2	3	23	102000000000000	1	36	1	1	1	1	1	0	0	0	0	0	0	0	0	1	0	0	0	1	0	0	13255.1
DKAN_86	15	0.07	68.7	2.84	2.33	37.48	3.7	1.02723	AN	1	AN-BP	0	24	32	30	23	21	6	6	17	14	20	24	20	150000000000000	2	24	0	0	1	0	0	0	0	0	0	0	0	0	0	1	0	0	0	0	0	0
DKAN_87	22.9	0.14	64.8	2.1	2.42	39.43	4.8	1.40196	HC	0	HC	0													108000000000000	0	25	0	0	0	0	0	0	0	0	0	0	0	0	0	0	0	0	0	0	0	0
DKAN_88	12.7	0.21	63.9	1.34	1.5	28.09	4.5	1.3	AN	1	AN-BP	-0.12	25	12	28	16	21	10	12	31	17	16	15	27	108000000000000	1	20	1	1	1	0	1	0	0	0	0	0	0	0	0	1	0	0	0	0	0	0	9212.04
DKAN_89	11.7	0.08	58	1.79	3.43	10.34	4.6	1.2	AN	1	AN-RS	-0.1	18	0	19	4	7	8	4	17	3	5	6	12	166000000000000	1	20	0	0	0	0	0	0	0	0	0	0	0	0	0	0	0	0	0	0	0	0	4945.9
DKAN_90	13.8	0.37	63.5	1.92	3.29	14.28	4.8	0.507733	AN	1	AN-BP	0	14	8	19	13	15	8	7	16	15	6	15	15	134000000000000	1	46	0	0	0	0	0	0	0	0	0	0	0	0	0	0	0	0	0	0	0	0
DKAN_91	17	0.31	76.5	2.46	1.87	27.88	4.5	0.929333	AN	1	AN-BP	0	25	1	29	16	13	10	7	11	10	8	9	12	114000000000000	2	33	0	1	1	0	1	0	0	0	0	0	0	0	0	1	0	0	0	0	0	0	7519.32
DKAN_92	16.3	0.08	60.9	1.52	2.76	44.91	4.5	1.497	AN	1	AN-RS	0.12	12	2	34	16	14	15	10	23	10	17	16	8	162000000000000	1	23	0	0	1	0	0	0	0	0	0	0	0	0	0	1	0	0	0	0	0	0
DKAN_93	17	0.24	55.4	1.28	1.76	44.67	4.3	1.42282	AN	1	AN-RS	0.09	14	1	26	11	12	12	11	9	16	5	3	10	132000000000000	1	21	0	0	1	0	0	0	0	0	0	0	0	0	0	1	0	0	0	0	0	0	8276.65
DKAN_94	20.1	0.24	75.2	1.44	2.35	33.05	4.4	1.07719	HC	0	HC	0													114000000000000	0	30	0	0	0	0	0	0	0	0	0	0	0	0	0	0	0	0	0	0	0	0
DKAN_95	14.7	0.21	60.3	1.3	1.92	81.66	4.6	2.78249	AN	1	AN-RS	0	23	3	40	21	24	22	21	32	20	20	27	11	78200000000000	1	23	1	0	0	0	0	0	0	0	0	0	0	0	0	0	0	0	0	0	0	0
DKAN_96	15.9	0.23	75.5	2.66	3.63	32.86	5	1.21704	AN	1	AN-RS	0	9	2	17	8	6	8	8	5	10	17	8	10	152000000000000	2	26	0	1	0	1	0	0	0	0	1	0	0	0	0	0	0	0	1	0	0	0	11319.1
DKAN_97	13.2	0.03	67.7	0.77	4.01	44.77	4.4	1.45917	AN	1	AN-RS	-0.05													197000000000000	1	21	1	1	1	0	1	0	0	0	0	0	0	0	0	1	1	0	0	0	0	0	38660.4
DKAN_98	10.4	0.06	41.8	1.09	1.96	37.92	4.3	1.20782	AN	1	AN-RS	-0.05	11	1	22	13	14	19	17	16	7	17	12	5	751000000000000	1	33	0	0	0	0	0	0	0	0	0	0	0	0	0	0	0	0	0	0	0	0
DKAN_99	12	0.09	58	2.52	2.17	80.19	5.4	3.2076	AN	1	AN-BP	0.13	25	10	34	17	11	1	5	7	11	15	18	22	866000000000000	1	25	0	1	1	1	0	0	0	0	0	1	0	0	0	1	0	0	0	0	1	1
DKAN_100	19.8	0.26	80.1	1.66	1.99	45.25	4.5	1.50833	HC	0	HC	0													795000000000000	0	21	0	0	0	0	0	0	0	0	0	0	0	0	0	0	0	0	0	0	0	0
DKAN_101	17.3	0.35	60.3	1.77	2.99	48.76	4.4	1.58921	AN	1	AN-RS	0	0	0	16	5	5	7	7	11	1	8	5	20	194000000000000	2	33	0	1	0	0	1	0	0	0	0	0	0	0	0	0	0	0	0	0	0	0
DKAN_102	16.8	0.21	57	1.44	1.42	347.6	4.9	12.6166	AN	1	AN-RS	0													999000000000000	2	23	0	1	1	0	0	0	0	0	0	0	1	0	0	1	1	1	0	0	0	0
DKAN_103	24	3.58	66.1	1.33	3.31	87.2	4.6	2.97126	HC	0	HC	0													161000000000000	0	22	0	0	0	0	0	0	0	0	0	0	0	0	0	0	0	0	0	0	0	0	6545.77
DKAN_104	12.9	0.08	70.7	1.67	2.16	48.04	3.9	1.38782	AN	1	AN-RS	-0.08	16	12	33	20	12	10	7	26	10	12	4	19	158000000000000	1	18	1	0	0	0	0	0	0	0	0	0	0	0	0	0	0	0	0	0	0	0	5718.31
DKAN_105	24.2	2.71	83.3	1.03	2.46	146.9	4.3	4.67904	HC	0	HC	0													116000000000000	0	16	0	0	0	0	0	0	0	0	0	0	0	0	0	0	0	0	0	0	0	0	11658.9
DKAN_106	20.3	0.19	65.8	2.08	2.34	53.13	5.1	2.00713	HC	0	HC	0													179000000000000	0	23	0	0	0	0	0	0	0	0	0	0	0	0	0	0	0	0	0	0	0	0
DKAN_107	21.1	2.07	73.6	1.58	3.06	57.73	4.7	2.00986	HC	0	HC	0													826000000000000	0	22	0	0	0	0	0	0	0	0	0	0	0	0	0	0	0	0	0	0	0	0	106989
DKAN_108	20.5	1.29	82	1.11	2.04	64.53	4.9	2.3422	HC	0	HC	0													146000000000000	0	22	0	0	0	0	0	0	0	0	0	0	0	0	0	0	0	0	0	0	0	0	5161.42
DKAN_109	24.1	0.13	70.7	1.68	2.34	64.39	5.2	2.48021	HC	0	HC	0													784000000000000	0	22	0	0	0	0	0	0	0	0	0	0	0	0	0	0	0	0	0	0	0	0
DKAN_110	21.2	5.81	69	1.64	1.43	55.64	5.4	2.2256	HC	0	HC	0													799000000000000	0	21	0	0	0	0	0	0	0	0	0	0	0	0	0	0	0	0	0	0	0	0
DKAN_111	19.1	1.37	64.8	1.18	2.51	85.68	4.8	3.0464	HC	0	HC	0													109000000000000	0	24	0	0	0	0	0	0	0	0	0	0	0	0	0	0	0	0	0	0	0	0	25283.2
DKAN_112	23.7	0.22	106	1.32	2.52	85.25	4.6	2.90481	HC	0	HC	0													128000000000000	0	25	0	0	0	0	0	0	0	0	0	0	0	0	0	0	0	0	0	0	0	0	5231.02
DKAN_113	21.6	1.29	75.2	1.6	2.82	63.51	4.7	2.21109	HC	0	HC	0													177000000000000	0	21	0	0	0	0	0	0	0	0	0	0	0	0	0	0	0	0	0	0	0	0
DKAN_114	22.4	0.28	63.9	1.73	1.57	65.71	4.9	2.38503	HC	0	HC	0													191000000000000	0	22	0	0	0	0	0	0	0	0	0	0	0	0	0	0	0	0	0	0	0	0
DKAN_115	21.1	0.9	51.9	1.5	3.01	58.67	5	2.17296	HC	0	HC	0													103000000000000	0	30	0	0	0	0	0	0	0	0	0	0	0	0	0	0	0	0	0	0	0	0
DKAN_116	20.9	2.58	66.1	1.91	2.71	68.74	4.5	2.29133	HC	0	HC	0													178000000000000	0	26	0	0	0	0	0	0	0	0	0	0	0	0	0	0	0	0	0	0	0	0
DKAN_117	15.2	1.1	61.6	1.95	2.6	14.09	4.3	0.448793	AN	1	AN-BP	0.06	4	13	20	18	15	9	10	28	4	16	13	15	842000000000000	1	21	1	1	1	0	1	0	0	0	0	0	0	0	0	1	0	0	0	0	0	0	8021.58
DKAN_118	21.5	0.24	76.2	1.43	1.5	33.09	4.3	1.05398	HC	0	HC	0													163000000000000	0	22	0	0	0	0	0	0	0	0	0	0	0	0	0	0	0	0	0	0	0	0	20185.6
DKAN_119	12.4	0.17	63.5	1.05	2.27	20.34	4.4	0.662933	AN	1	AN-RS	-0.05	4	2	8	6	2	8	1	0	0	1	0	10	243000000000000	1	24	0	0	0	0	0	0	0	0	0	0	0	0	0	0	0	0	0	0	0	0	84916.4
DKAN_120	23.6	1.31	73.9	1.14	1.9	51.46	4.8	1.82969	HC	0	HC	0													244000000000000	0	18	0	0	0	0	0	0	0	0	0	0	0	0	0	0	0	0	0	0	0	0
DKAN_121	20	0.09	53.5	1.16	1.88	221.4	5.7	9.348	HC	0	HC	0													185000000000000	0	25	0	0	0	0	0	0	0	0	0	0	0	0	0	0	0	0	0	0	0	0	6828.47
DKAN_122	23.7	0.18	64.8	1.77	2.24	90.86	5.4	3.6344	HC	0	HC	0													155000000000000	0	25	0	0	0	0	0	0	0	0	0	0	0	0	0	0	0	0	0	0	0	0	5114.94
DKAN_123	24.5	0.26	66.1	1.58	2.64	103.2	5.8	4.43378	HC	0	HC	0													148000000000000	0	19	0	0	0	0	0	0	0	0	0	0	0	0	0	0	0	0	0	0	0	0	20330
DKAN_124	23.4	0.12	75.5	1.94	2.49	64.99	4.3	2.07005	HC	0	HC	0													196000000000000	0	23	0	0	0	0	0	0	0	0	0	0	0	0	0	0	0	0	0	0	0	0
DKAN_125	23.4	31.19	58	1.3	1.33	42.2	4.4	1.37541	HC	0	HC	0													158000000000000	0	26	0	0	0	0	0	0	0	0	0	0	0	0	0	0	0	0	0	0	0	0
DKAN_126	15.6	0.14	73.9	2.2	3.18	45.74	4.3	1.4569	AN	1	AN-RS	0	23	0	40	10	12	13	8	15	6	3	11	10	122000000000000	1	25	0	1	0	0	1	0	0	0	0	0	0	0	0	0	0	0	0	0	0	0
DKAN_127	21.6	1.59	63.9	1.32	2.57	61.53	4.7	2.14216	HC	0	HC	0													179000000000000	0	21	0	0	0	0	0	0	0	0	0	0	0	0	0	0	0	0	0	0	0	0
DKAN_128	21.8	13.71	98.2	1.31	3.28	96.06	5.1	3.62893	HC	0	HC	0													932000000000000	0	22	1	0	0	0	0	0	0	0	0	0	0	0	0	0	0	0	0	0	0	0
DKAN_129	14.6	0.71	60.9	1.02	2.99	96.5	4.6	3.28815	AN	1	AN-RS	0													826000000000000	1	17	0	0	0	0	0	0	0	0	0	0	0	0	0	0	0	0	0	0	0	0
DKAN_130	12.8	0.1	71	2.02	3.1	24.92	3.7	0.682993	AN	1	AN-RS	0	22	9	27	22	20	23	8	33	3	13	18	11	111000000000000	1	20	0	0	0	0	0	0	0	0	0	0	0	0	0	0	0	0	0	0	0	0
DKAN_131	18.9	1.08	81	1.88	1.68	57.48	4.6	1.95858	HC	0	HC	0													121000000000000	0	22	0	0	0	0	0	0	0	0	0	0	0	0	0	0	0	0	0	0	0	0	18362.2
DKAN_132	23.3	1.59	81	1.76	3.32	67.1	4.7	2.33607	HC	0	HC	0													911000000000000	0	25	0	0	0	0	0	0	0	0	0	0	0	0	0	0	0	0	0	0	0	0	6285.18
DKAN_133	22.6	1.7	66.8	1.28	2.49	94.9	4.8	3.37422	HC	0	HC	0														0	20	0	0	0	0	0	0	0	0	0	0	0	0	0	0	0	0	0	0	0	0
DKAN_134	24	0.66	70.3	1.64	2.06	88.75	4.6	3.02407	HC	0	HC	0													151000000000000	0	25	0	0	0	0	0	0	0	0	0	0	0	0	0	0	0	0	0	0	0	0	5462.16
DKAN_135	24.1	0.87	64.8	2.02	2.44	86.39	5.7	3.64758	HC	0	HC	0													928000000000000	0	22	0	0	0	0	0	0	0	0	0	0	0	0	0	0	0	0	0	0	0	0
DKAN_136	16.2	0.1	50.2	1.19	2.41	29.71	4.9	1.07836	AN	1	AN-RS	0	10	0	18	9	12	2	13	3	5	20	5	8	98700000000000	2	38	0	0	0	0	0	0	0	0	0	0	0	0	0	0	0	0	0	0	0	0
DKAN_137	16.1	0.08	79.1	1.65	2.83	20.25	3.8	0.57	AN	1	AN-BP	0	6	0	18	0	5	9	2	8	3	8	5	2	102000000000000	1	23	1	0	1	0	0	0	0	0	0	0	0	0	0	1	0	0	0	0	0	0
DKAN_138	16.6	0.25	82.3	1.27	4.21	37.09	5	1.3737	AN	1	AN-BP	0.06	22	13	31	17	13	18	12	26	3	11	14	20	103000000000000	2	38	0	1	1	0	1	0	0	0	0	0	0	0	0	1	0	0	0	0	0	0
DKAN_139	24.8	7.74	82.3	1.82	3.36	77.31	5.1	2.9206	HC	0	HC	0													981000000000000	0	23	0	0	0	0	0	0	0	0	0	0	0	0	0	0	0	0	0	0	0	0
DKAN_140	22	5.58	68.7	1.72	2.35	73.39	5.3	2.88124	HC	0	HC	0													205000000000000	0	23	0	0	0	0	0	0	0	0	0	0	0	0	0	0	0	0	0	0	0	0
DKAN_141	24	2.74	71.6	1.44	2.13	228.3	4.6	7.77911	HC	0	HC	0													164000000000000	0	22	0	0	0	0	0	0	0	0	0	0	0	0	0	0	0	0	0	0	0	0
DKAN_142	15.3	0.12	67.4	1.46	3.08	20.53	4.1	0.623504	AN	1	AN-RS	-0.15	20	11	31	13	14	10	20	11	2	16	13	14	159000000000000	1	15	0	0	0	0	0	0	0	0	0	0	0	0	0	0	0	0	0	0	0	0	36839.9
DKAN_143	24.9	1.33	72.9	1.76	3.17	42.16	4.9	1.53025	HC	0	HC	0													138000000000000	0	26	0	0	0	0	0	0	0	0	0	0	0	0	0	0	0	0	0	0	0	0	5600.23
DKAN_144	23.4	12.84	74.2	1.76	2.37	50.3	4.4	1.63941	HC	0	HC	0													169000000000000	0	22	0	0	0	0	0	0	0	0	0	0	0	0	0	0	0	0	0	0	0	0
DKAN_145	22.4	1.15	69.4	2.21	2.88	77.95	4.8	2.77156	HC	0	HC	0													997000000000000	0	26	0	0	0	0	0	0	0	0	0	0	0	0	0	0	0	0	0	0	0	0	27513.2
DKAN_146	22.3	0.72	88.8	2.31	2.53	44.52	4.7	1.54996	HC	0	HC	0													938000000000000	0	23	0	0	0	0	0	0	0	0	0	0	0	0	0	0	0	0	0	0	0	0	8786.88
DKAN_147	20.1	0.27	62.9	1.78	3.15	67.91	4.3	2.16306	HC	0	HC	0													174000000000000	0	15	0	0	0	0	0	0	0	0	0	0	0	0	0	0	0	0	0	0	0	0

## Sheet: Supplementary Table 3
Supplementary Table 3. Matrix of metagenomic species pan-genomes in this study
	msp_0001	msp_0002	msp_0003	msp_0004	msp_0005	msp_0006	msp_0007	msp_0008	msp_0009	msp_0010	msp_0011	msp_0012	msp_0013	msp_0014	msp_0015	msp_0016	msp_0017	msp_0018	msp_0019	msp_0020	msp_0021	msp_0022	msp_0023	msp_0024	msp_0025	msp_0026	msp_0027	msp_0028	msp_0029	msp_0030	msp_0031	msp_0032	msp_0033	msp_0034	msp_0035	msp_0036	msp_0037	msp_0038	msp_0039	msp_0040	msp_0041	msp_0042	msp_0043	msp_0044	msp_0045	msp_0046	msp_0047	msp_0048	msp_0049
DKAN_01	0	1.57e-07	1.09e-07	0	2.11e-09	0	3.69e-08	2.27e-07	0	2.5e-08	1.67e-07	7.44e-07	2.67e-07	2.11e-09	6.8e-08	2.68e-07	7.82e-08	0	0	0	7.22e-08	3.34e-08	1.13e-06	0	1.33e-05	0	9.24e-07	3.69e-07	3.89e-07	0	9.46e-07	3.92e-07	0	1.06e-06	1.49e-06	4.08e-07	0	6.37e-07	3.06e-06	4.68e-07	7.83e-07	1.1e-07	0	8.18e-09	2.65e-08	2.39e-06	8.24e-09	2.3e-08	0
DKAN_02	0	0	0	0	1.98e-08	0	2.92e-08	0	6.56e-07	2.49e-07	3.02e-06	7.98e-06	0	1.51e-08	0	0	0	7.18e-08	0	0	0	8.3e-07	4.04e-06	3.51e-08	8.88e-07	6.64e-06	0	0	8.59e-06	0	0	1.99e-06	0	0	0	0	0	0	0	0	0	0	0	0	2.32e-06	1.52e-05	1.54e-06	0	0
DKAN_03	0	0	9.8e-07	0	0	0	2.3e-06	0	6.87e-09	7.12e-09	6.73e-07	1.56e-06	3.46e-08	4.91e-09	1.25e-05	0	6.44e-06	4.52e-09	0	0	0	0	3.3e-06	0	2.41e-08	0	1.61e-06	0	5.25e-06	0	0	1.02e-06	0	0	3.97e-06	0	0	0	0	0	6.22e-09	1.31e-05	0	0	3.92e-06	3.23e-06	1.17e-06	1.51e-07	0
DKAN_04	3.31e-08	0	0	2.38e-07	0	0	0	0	0	0	1e-08	0	1.5e-08	0	1.63e-06	0	4.06e-08	0	0	0	8.7e-08	0	0	0	1.45e-08	0	5.4e-08	0	1.27e-06	0	0	1.99e-08	0	1.34e-07	0	0	0	0	4.45e-06	0	1.95e-05	0	0	0	3.01e-07	2.68e-05	5.61e-08	2.88e-08	0
DKAN_05	0	0	1.14e-06	0	2.22e-08	0	3e-06	7.7e-06	2.35e-08	1.81e-06	0	4.72e-07	0	4.55e-08	3.75e-09	0	2.77e-07	9.56e-08	0	0	2.58e-06	0	6.26e-06	1.29e-07	0	0	1.48e-06	0	1.17e-06	0	0	6.03e-06	0	0	2.01e-07	0	0	0	0	0	0	4.78e-09	0	2.49e-09	5.78e-06	1.04e-05	0	2.3e-06	0
DKAN_06	0	0	0	0	0	0	2.87e-06	7.34e-08	9.61e-09	1.22e-06	1.82e-07	1.36e-06	1.23e-06	7.94e-09	0	0	0	0	3.7e-07	0	0	4.47e-06	3.17e-06	7.1e-09	0	0	3e-06	0	8.64e-07	0	2.21e-07	9.57e-07	0	6.61e-07	4.07e-06	0	1.87e-08	0	6.57e-06	0	0.000205762	2.08e-06	0	0	9.34e-07	7.33e-06	0	8.57e-08	7.35e-09
DKAN_07	0	2.39e-06	0	0	2.64e-08	0	2.66e-06	0	2.65e-08	7.11e-08	7.78e-07	3.24e-06	1.55e-06	8.9e-09	6.37e-07	0	2.03e-06	0	0	0	1.16e-06	2.65e-07	2.59e-07	9.18e-09	5.33e-08	0	0	1.19e-08	4.26e-08	0	6.64e-06	1.27e-06	0	2.94e-06	8.91e-06	0	0	0	3.58e-07	2.29e-06	6.7e-09	2.57e-06	0	0	3.31e-06	7.15e-06	6.39e-07	3.15e-07	0
DKAN_08	0	0	0	0	1.11e-05	2.69e-07	9.26e-07	5.51e-07	0	0	5.46e-07	4.44e-06	2.16e-06	0	1.2e-05	0	4.09e-07	0	0	0	6.25e-07	0	2.31e-06	0	7.46e-08	0	7.19e-07	0	1.03e-06	0	0	1.1e-06	0	6.97e-06	4.21e-06	0	1.62e-06	4.34e-09	0	3.73e-06	7.89e-05	1.87e-06	7.73e-06	0	2.56e-06	7.45e-06	4.15e-07	0	0
DKAN_09	0	0	0	0	2.16e-08	0	7.85e-07	0	0	0	6.36e-07	2.82e-06	7.7e-07	0	1.2e-05	0	5.75e-07	8.12e-09	0	0	5.6e-08	2.05e-07	8.44e-08	0	0	7.99e-07	6.16e-09	0	3.65e-07	0	1.23e-06	2.97e-07	0	3.4e-07	1.86e-06	0	2.55e-09	0	0	7.06e-09	4.37e-05	6.58e-09	1.97e-08	2.54e-08	1.32e-08	4.84e-06	0	2.4e-09	0
DKAN_10	0	0	4.59e-08	0	1.49e-07	0	2.58e-08	0	1.37e-08	0	7.76e-07	9.05e-07	1.27e-07	2.41e-08	1.66e-05	0	1.78e-08	0	0	0	4.39e-07	7.5e-07	1.12e-06	0	1.47e-05	1.04e-06	1.9e-06	0	0	0	0	1.03e-06	0	0	1.92e-07	0	0	0	1.6e-06	4.26e-06	5.12e-05	4.36e-06	0	3.95e-09	3.49e-06	3.5e-06	5.1e-07	0	5.77e-09
DKAN_11	0	0	0	0	3.6e-08	0	5.83e-06	0	4.97e-09	1.16e-05	0	2.31e-06	6.04e-07	0	5.34e-06	0	4.81e-06	3.41e-09	0	0	3.55e-06	0	0	0	0	0	0	0	1.41e-06	0	0	3.38e-06	0	0	0	0	0	0	0	0	0	3.1e-09	0	2.08e-09	1.78e-06	1.54e-05	0	8.81e-07	0
DKAN_12	4.98e-07	0	0	0	5.76e-09	0	1.95e-07	5.23e-07	0	4.68e-09	7.56e-09	1.29e-07	3.97e-08	0	6.81e-07	0	2.44e-07	0	2.03e-07	0	1.93e-07	0	7.68e-08	0	6.56e-08	9.72e-07	2.15e-07	0	6.86e-07	0	3.08e-07	1.7e-07	0	3.37e-07	1.18e-08	0	0	4.05e-07	3.11e-08	6.8e-07	1.22e-05	7.96e-07	0	0	0	4.63e-08	2.57e-07	3.59e-08	0
DKAN_13	0	0	0	0	3.28e-08	0	6.27e-08	3.3e-06	1.11e-08	6.83e-07	1.72e-06	5.5e-06	3.11e-06	1.12e-08	3.61e-06	0	5.32e-07	0	0	0	1.64e-06	0	1.71e-06	0	5.63e-06	0	0	0	4.83e-06	0	0	4.22e-07	0	1.31e-05	0	4.69e-06	0	7.24e-07	1.29e-06	0	0	6.56e-06	0	0	2.56e-06	1.23e-05	3.76e-06	2.09e-07	5.45e-09
DKAN_14	0	0	1.34e-05	0	0	0	2.23e-06	1.56e-06	2.02e-08	6.59e-06	1.73e-06	2.52e-06	6.19e-07	0	0	0	2.58e-06	2e-08	0	0	1.92e-06	0	3.06e-06	0	1.32e-06	0	2.82e-06	0	1.94e-05	0	0	4.97e-06	0	1.57e-05	1.98e-05	0	0	0	0	0	0	3.84e-06	0	6.4e-09	0	2.93e-05	9.52e-06	6.17e-07	0
DKAN_15	0	2.39e-06	8.06e-06	0	3.79e-08	0	1.22e-06	0	1.61e-08	0	8.29e-07	2.6e-06	5.15e-08	2.44e-08	5.47e-08	0	6.72e-07	2.51e-08	0	0	1.78e-07	0	2.72e-07	4.9e-09	4.77e-06	0	7.45e-07	0	4.29e-06	0	0	6.48e-07	1.24e-07	9.08e-06	1.85e-05	0	0	1.13e-06	0	0	0	1.69e-07	0	0	9.31e-06	1.27e-05	1.59e-06	1.31e-07	6.71e-09
DKAN_16	0	0	0	0	4.74e-08	0	0	0	2.56e-07	2.59e-05	0	0	4.2e-06	3.27e-07	1.37e-06	0	0	9.73e-07	0	4e-07	0	0	0	1.1e-07	0	0	0	0	2.44e-05	0	0	0	0	0	0	0	0	0	0	0	4.32e-08	0	5.34e-09	8.08e-09	6.81e-06	9.69e-06	0	0	4.1e-09
DKAN_17	0	0	3.84e-06	0	9.39e-09	1.89e-06	2.83e-06	0	1.95e-08	3.43e-07	1.27e-06	2.7e-06	7.62e-06	1.62e-08	0	0	1.67e-07	2.36e-08	0	0	8.2e-07	0	1.13e-05	3.36e-07	1.39e-06	0	0	0	0	0	0	4.53e-06	0	3.02e-05	1.27e-05	0	0	2.44e-08	0	0	0	0	4.79e-05	1.35e-07	9.47e-06	1.2e-05	0	0	0
DKAN_18	0	0	2.72e-06	0	0	0	1.4e-06	0	0	0	4.57e-07	1.7e-06	7.96e-08	9.67e-09	1.04e-08	0	0	1.69e-08	0	0	1.2e-06	0	0	1.5e-08	5.38e-09	0	1.58e-06	0	2.43e-06	0	0	1.63e-07	1.96e-07	2.54e-06	0	1.47e-05	8.43e-07	0	0	0	0	2.32e-06	0	0	2.69e-06	1.22e-05	2.21e-06	7.87e-07	0
DKAN_19	0	0	0	1.53e-08	0	0	3.31e-08	3.33e-06	7.26e-08	4.3e-08	1.67e-07	9.88e-07	0	1.74e-08	0	0	0	2.27e-09	0	0	3.4e-08	0	9.13e-07	2.97e-09	1.14e-05	1.34e-08	5.82e-07	0	2.72e-06	0	0	5.96e-07	5.86e-08	1.95e-06	2.01e-07	0	0	0	0	0	8.89e-09	0	0	1.49e-08	2.08e-09	2.54e-06	7.48e-09	2.53e-09	1.91e-08
DKAN_20	0	0	4.1e-08	0	9.87e-08	0	2.4e-06	0	2.9e-08	0	4.55e-07	1.45e-06	1.41e-08	3.29e-08	2.75e-08	5.79e-06	0	1.09e-08	0	0	0	0	4.61e-06	7.81e-09	0	1.35e-08	3.52e-06	0	3.64e-06	0	2.3e-08	2.2e-06	0	6.74e-07	8.52e-06	5.19e-08	0	0	0	2.36e-08	6.71e-05	1.1e-06	0	0	1.81e-06	1.65e-06	0	2.2e-07	8.44e-09
DKAN_21	0	0	1.32e-05	0	0	0	1.02e-06	0	1.32e-08	0	1.24e-06	1.04e-05	4.36e-06	3.13e-08	1.31e-06	0	1.29e-08	0	3.77e-09	0	5.46e-07	0	1.75e-06	1.92e-08	0	3.04e-06	2.28e-06	0	2.73e-07	0	4.4e-06	0	0	0	4.16e-07	2.06e-06	0	0	3.93e-07	0	0	0	0	0	0	1.57e-05	2.64e-07	1.26e-07	4.57e-09
DKAN_22	0	0	7.7e-06	0	1.17e-08	0	4.31e-06	7.64e-08	7.02e-08	0	2.96e-06	9.35e-07	1.52e-05	3.28e-09	7.17e-06	0	7.05e-07	0	0	0	0	0	0	1.2e-08	0	0	5.83e-06	0	2.13e-06	0	0	4.55e-06	2.76e-06	0	0	0	0	0	0	0	0	5.82e-06	0	0	5.82e-06	1.49e-05	1.98e-07	8.59e-07	0
DKAN_23	0	0	0	0	0	0	4.59e-07	0	2.19e-07	3.95e-07	2.66e-07	9.01e-07	2.05e-07	9.53e-08	3.52e-09	0	1.89e-06	8.61e-08	0	0	3.42e-06	0	3.31e-06	2.17e-08	0	0	0	0	1.18e-05	0	0	1.05e-05	0	0	0	0	0	0	1.27e-07	0	0	1.85e-05	0	5.04e-08	2.62e-06	3.53e-05	0	1.22e-06	0
DKAN_24	0	0	0	0	1.13e-07	0	3.09e-07	6.46e-08	1.76e-08	0	5.16e-09	1.96e-06	0	7.07e-09	0	0	4.78e-07	0	5.44e-06	0	2.62e-06	0	1.14e-06	0	1.7e-06	1.89e-06	7.85e-07	0	3.16e-06	0	0	2.29e-07	0	2.19e-08	2.1e-06	0	1.36e-06	0	3.73e-06	0	0.00015322	3.03e-06	0	5.79e-09	0	1.8e-06	0	0	0
DKAN_25	0	0	3.58e-06	2.97e-07	2.04e-07	0	2.12e-06	0	0	3.82e-08	3.04e-07	1.32e-06	3.1e-07	0	1.45e-06	0	1.03e-07	0	4.21e-06	0	0	0	4.68e-06	0	0	0	2.54e-06	0	1.86e-06	0	0	1.28e-06	0	8.02e-06	2.15e-06	0	1.03e-06	3.28e-07	0	3.71e-06	2.26e-08	0	0	1.51e-08	6.42e-06	9.25e-06	2.31e-07	2.83e-07	5.64e-09
DKAN_26	0	0	0	0	6.02e-07	0	9.2e-09	0	2.16e-08	2.01e-08	0	7.07e-05	0	3.21e-07	1.22e-05	0	5.7e-06	0	0	2.75e-08	0	0	0	5.05e-08	0	0	0	0	1.66e-06	0	0	6.75e-09	0	0	0	0	0	0	0	0	0	0	0	0	3.79e-06	2.15e-08	5.76e-06	8.1e-06	0
DKAN_27	0	0	0	7.79e-07	2.7e-06	0	3.71e-08	0	1.84e-07	0	3.37e-07	0	1.15e-06	3.51e-08	7.82e-06	7.82e-09	1.41e-05	1.16e-07	5.39e-06	3.1e-08	4.06e-06	0	7.35e-09	4.14e-08	1.68e-08	0	0	0	1.03e-05	3.39e-06	5.1e-09	9.43e-09	0	2.49e-08	1.58e-05	0	0	0	0	0	0	0	0	3.71e-08	5.81e-06	2.48e-08	1.82e-06	0	0
DKAN_28	0	0	0	0	8.25e-07	0	9.39e-06	0	5.04e-09	2.21e-07	2.75e-06	9.61e-07	1.43e-05	1.1e-08	5.27e-06	0	0	0	0	0	1.32e-08	0	2.17e-06	0	5.75e-06	0	6.21e-07	0	4.02e-06	0	0	5.1e-06	0	9.25e-06	1.18e-05	0	0	0	0	0	3.12e-08	0	0	0	7.93e-09	8.97e-06	0	1.13e-06	0
DKAN_29	0	1.08e-06	2.69e-06	0	0	0	2.44e-08	4.79e-08	0	1.18e-06	6.06e-09	9.91e-07	4.41e-06	1.9e-08	1.46e-06	0	7.52e-07	7.89e-09	4.98e-08	0	1.1e-07	8.96e-07	4.69e-07	0	1.59e-06	2.92e-06	2.04e-06	1.48e-08	5.31e-06	0	2.14e-06	2.17e-06	0	7.34e-07	5.68e-08	0	1.56e-06	8.02e-08	1.11e-08	0	1.56e-08	0	0	2.72e-09	6.15e-06	9.61e-06	7.05e-07	1.08e-06	0
DKAN_30	0	0	0	0	7.61e-08	0	1.54e-06	0	1.15e-08	1.4e-06	0	4.99e-06	3.13e-06	6.08e-09	5.21e-06	0	2.48e-07	0	4.89e-07	0	2.35e-07	0	8.62e-07	0	1.46e-06	0	3.45e-06	0	6.85e-09	0	1.26e-05	5.31e-06	0	1.68e-06	1.03e-05	0	0	3.71e-07	1.2e-06	0	0	5.63e-07	0	0	4.14e-06	5.67e-06	4.07e-07	9.86e-08	0
DKAN_31	1.04e-07	0	0	0	2.51e-08	0	4.81e-07	0	0	2.94e-07	0	1.67e-06	1.17e-07	3.26e-08	1.13e-07	0	5.38e-07	0	1.28e-06	9.91e-09	1.35e-07	5.08e-07	9.23e-07	0	5.96e-06	0	8.81e-07	0	7.43e-07	1.21e-08	1.8e-06	6.99e-07	0	4.83e-07	1.83e-06	0	0	1.13e-08	6.27e-06	0	0	1.49e-05	0	1.02e-08	0	3.43e-06	0	1.25e-07	0
DKAN_32	0	0	0	0	9.45e-07	0	2.69e-06	7.04e-06	3.57e-08	2.34e-06	0	4.78e-06	6.37e-08	1.39e-07	9.34e-09	0	0	4.75e-09	0	0	2.72e-07	0	1.06e-06	0	1.12e-05	0	6.07e-07	0	7.16e-07	0	7.05e-06	1.58e-05	0	3.24e-06	5.96e-06	6.97e-06	0	4.5e-08	3.37e-07	0	0	0	3.33e-06	3.66e-07	3.47e-06	5.42e-06	0	0	1.45e-08
DKAN_33	0	0	0	0	1.12e-05	0	2.01e-06	1.09e-08	9.88e-07	2.89e-08	4.1e-06	9.11e-06	9.34e-06	7.11e-08	0	0	0	4.15e-07	0	0	6.47e-06	1.82e-06	3.27e-06	5.93e-08	4.38e-06	0	1.32e-06	0	9.01e-06	4.73e-07	1.14e-05	2.88e-07	0	1.02e-05	1.99e-05	0	0	0	0	0	4.03e-08	0	0	1.03e-08	8.99e-07	1.81e-05	2.88e-07	7.2e-09	0
DKAN_34	0	0	0	0	9.61e-08	0	5.63e-07	3.57e-06	5.81e-09	0	0	1.53e-06	2.32e-08	2.33e-08	0	0	0	0	2.39e-07	0	3.72e-08	0	2.27e-06	9.58e-09	2.38e-05	6.18e-07	7.78e-07	0	7.71e-07	0	0	1.18e-06	0	1.18e-06	7.26e-06	0	0	0	8.28e-07	0	9.21e-09	5.92e-07	0	2.41e-09	0	1.56e-06	9.11e-08	4.96e-08	1.14e-08
DKAN_35	0	0	0	0	0	2.56e-06	1.42e-06	5.47e-07	7.7e-09	0	3.03e-07	1.35e-06	6.45e-07	2.2e-08	3.49e-06	0	5.58e-08	0	0	0	6.24e-08	0	1.34e-06	1.44e-08	3.64e-06	3.46e-06	5.01e-07	0	6.39e-07	0	1.22e-05	1.44e-07	0	7.45e-06	1.96e-06	0	2.17e-09	0	1.12e-06	2.58e-06	2.83e-08	3.93e-06	0	2.34e-09	9.29e-07	2.36e-06	4.86e-08	5.89e-07	0
DKAN_36	0	0	1.97e-07	0	1.36e-07	0	3.71e-07	3.34e-07	2.27e-08	0	4.28e-07	8.63e-07	5.65e-08	8.96e-09	3.27e-06	0	0	7.49e-08	2.27e-07	0	2.34e-07	0	4.45e-07	0	0	1.25e-06	5.94e-07	0	4.17e-07	0	0	2.43e-06	0	0	2.71e-06	1.43e-06	2.88e-06	0	5e-07	1.62e-06	5.08e-05	5.67e-06	0	4.95e-09	9.54e-07	1.61e-06	1.54e-06	1.51e-07	0
DKAN_37	0	0	3.21e-07	0	1.62e-07	0	6.9e-07	0	1.38e-07	3.81e-07	9.39e-07	1.08e-06	4.01e-06	0	3.73e-08	0	0	0	0	7.22e-09	3.8e-06	0	2.62e-06	0	0	0	4e-06	0	1.77e-06	0	3.24e-05	5.12e-06	0	8.44e-06	6.78e-06	0	0	0	0	0	0	0	0	1.13e-08	2.99e-06	2.34e-06	0	7.27e-07	0
DKAN_38	0	0	2.17e-05	0	7.38e-09	0	2.91e-09	0	1.83e-07	3.69e-05	2.21e-09	0	2.38e-07	0	0	0	3.93e-08	0	0	7.41e-09	9.18e-09	3.07e-09	0	4.73e-09	0	0	0	0	4.42e-08	0	0	0	0	0	2.19e-08	0	0	0	0	0	2.97e-09	0	0	2.36e-08	0	1.21e-08	7.72e-07	3.33e-07	0
DKAN_39	0	0	0	0	0	0	1.24e-05	0	1.07e-07	0	0	3.64e-06	1.64e-06	3.92e-07	0	0	1.85e-06	1.43e-08	0	5.82e-08	0	0	3.73e-06	4.23e-08	1.93e-06	0	0	0	0	0	0	0	0	0	2.33e-05	0	0	0	0	0	0	0	0	8.69e-08	0	2.24e-05	0	0	0
DKAN_40	0	0	6.81e-08	0	0	0	1.15e-06	2.19e-08	1.26e-08	4.71e-09	4.91e-07	1.57e-06	1.14e-05	5.12e-08	7.7e-06	0	2.26e-07	1.75e-08	0	0	9.39e-07	9.46e-07	1.47e-06	0	2.91e-08	2.02e-06	2.08e-06	0	4.82e-06	0	0	1.24e-06	0	7.22e-07	7.16e-08	0	0	0	3e-07	2.58e-06	0.000168668	3.34e-06	0	8.34e-09	1.67e-06	4.93e-06	1.58e-06	3.44e-08	2.06e-08
DKAN_41	0	0	0	0	0	3.15e-06	0	0	0	1.56e-06	0	3.85e-06	4.23e-06	3.83e-09	7.43e-06	0	1.18e-08	5.4e-09	0	0	0	0	0	2.92e-09	2.84e-07	0	0	0	1.13e-06	0	0	3.45e-07	0	0	0	0	0	0	8.89e-09	0	0	0	0	0	9.76e-06	0	8.41e-07	1.88e-06	0
DKAN_42	0	0	0	0	6.01e-09	0	5.06e-07	2.7e-06	0	4.36e-08	7.62e-07	1.72e-06	8.48e-07	0	1.6e-06	0	6.71e-08	0	0	0	3.78e-07	0	3.42e-06	0	0	0	8.78e-07	0	2.02e-07	0	3.3e-06	1.1e-06	0	2.86e-06	0	0	0	0	4.85e-06	0	1.31e-05	9.21e-07	0	4.37e-09	0	3.4e-06	1.11e-07	1.4e-07	3.05e-09
DKAN_43	3.34e-07	0	0	0	0	0	3.48e-06	0	1.42e-08	7.93e-08	5.61e-07	0	3.64e-06	9.68e-09	3.67e-06	0	4.23e-06	1.06e-08	1.2e-06	0	0	0	2.54e-06	0	0	0	0	0	1.91e-06	3.28e-07	0	7.95e-06	0	0	7.8e-06	1.06e-05	0	0	3.62e-06	0	0	0	0	7.9e-09	8.28e-06	1.48e-05	9.45e-09	1.14e-06	0
DKAN_44	0	0	9.37e-07	0	1.24e-07	0	4.18e-07	1.72e-06	8.74e-09	0	1.32e-07	6.7e-07	9.55e-06	0	1.68e-05	0	1.84e-06	0	1e-06	0	1.83e-06	0	0	1.64e-08	0	0	1.09e-06	0	2.62e-06	0	3.24e-06	5.28e-06	0	1.46e-05	1.2e-08	1.99e-05	0	0	0	6.39e-06	0	5.87e-06	0	0	1.14e-08	1.94e-05	0	1.62e-06	0
DKAN_45	0	0	0	0	6.97e-08	0	4.04e-07	0	3.19e-08	0	9.89e-07	1.14e-05	5.33e-09	1.19e-08	9.64e-07	0	0	0	3.75e-07	0	2.01e-07	0	0	4e-09	0	4.04e-07	0	0	1.86e-06	0	0	3.08e-07	0	1.11e-05	1.79e-06	0	0	0	2.87e-07	1.13e-06	1.3e-06	1.44e-07	0	1.08e-08	3.41e-06	3.27e-06	0	1.6e-07	0
DKAN_46	0	0	4.53e-09	0	1.1e-08	0	4.73e-07	0	5.94e-09	8.41e-09	4.19e-07	7.9e-08	6.8e-07	3.39e-09	0	0	5.47e-06	6.94e-09	0	0	1.52e-06	7.38e-07	1.4e-09	0	2.9e-07	0	4.01e-07	0	1.01e-06	0	0	5.18e-08	0	0	4.3e-06	0	0	0	0	0	4.75e-09	0	0	0	0	2.29e-06	3.64e-07	0	0
DKAN_47	0	0	0	0	3.78e-07	0	1.97e-06	3.07e-06	1.12e-08	0	1.41e-06	5.42e-07	4.73e-07	2.28e-08	4.03e-06	0	0	1.9e-08	0	0	5.88e-08	0	1.64e-06	5.09e-09	1.1e-06	0	0	0	2.16e-06	0	0	3.33e-06	0	2.46e-05	8.21e-07	6.8e-06	1.31e-06	0	3.08e-06	4.06e-06	0	9.54e-06	0	0	4.52e-06	1.32e-05	9.64e-07	5.62e-07	2.17e-08
DKAN_48	0	0	1.26e-06	0	0	0	2.11e-08	0	5.94e-08	0	1.51e-06	0	1.93e-05	0	0	0	0	1.01e-08	0	0	6.54e-06	0	5.23e-06	6.53e-09	0	6.22e-06	0	0	3.87e-06	1.08e-07	0	1.92e-05	0	5.15e-08	0	0	0	0	8.12e-09	0	8.83e-08	0	0	0	0	1.25e-05	9.22e-07	0	0
DKAN_49	0	0	0	0	0	0	3.43e-07	0	2.62e-09	2.14e-07	1.58e-07	2.32e-07	1.29e-07	0	0	0	1.93e-08	0	0	0	0	0	3.36e-07	5.32e-09	0	0	0	0	5.33e-06	0	1.26e-06	2.84e-07	0	1.23e-07	0	0	0	0	2.6e-06	0	5.22e-05	1.45e-06	0	0	0	1.07e-06	6.97e-07	3.75e-08	0
DKAN_50	0	0	0	0	6.53e-09	0	1.88e-06	0	0	0	1.27e-07	2.05e-06	0	0	6.53e-06	0	0	0	0	0	0	0	9.61e-07	0	0	0	2.44e-06	0	8.02e-08	0	1.12e-06	4.6e-07	0	1.98e-08	2.47e-07	0	0	0	0	0	7.03e-05	1.28e-08	0	0	4.23e-09	1.15e-06	4.62e-09	0	0
DKAN_51	0	0	0	0	0	0	6.27e-06	0	1.94e-07	1.44e-07	6.22e-06	1.53e-06	2.68e-06	3e-08	4.41e-07	0	5.23e-09	4.44e-09	0	0	5.74e-07	0	0	3.75e-08	0	0	2.42e-06	0	2.9e-06	0	0	4.22e-06	0	0	0	0	0	0	0	1e-06	6.07e-09	2.04e-06	0	1.22e-08	5.33e-06	2.14e-05	8.83e-07	0	0
DKAN_52	0	0	0	0	4.37e-08	0	1.38e-06	0	2.08e-07	1.45e-07	1.79e-06	1.45e-06	8.59e-06	7.3e-08	4.79e-08	6.29e-06	0	1.4e-08	0	0	1.26e-07	0	3.35e-06	5.66e-07	2.76e-07	2.21e-08	2.86e-06	0	6.55e-06	0	6.5e-06	3.25e-07	0	7.58e-06	6.66e-07	0	0	1.14e-07	0	1.51e-06	0	0	0	9.14e-09	0	3.66e-06	0	2.46e-08	0
DKAN_53	0	0	0	0	1.09e-07	3.22e-07	3.05e-06	0	0	0	0	9.66e-09	3.19e-07	6.91e-08	8.12e-07	0	2.08e-08	0	0	1.25e-08	7.75e-07	0	0	3.36e-08	8.07e-06	1.59e-05	0	0	5.95e-06	0	0	9.7e-07	0	3.66e-05	2.32e-08	0	0	0	9.72e-07	0	0	0	0	0	2.91e-07	1.53e-05	0	1.56e-06	7.19e-09
DKAN_54	1.22e-06	0	1.79e-06	0	0	0	1.45e-06	2.31e-07	0	2.69e-07	1.05e-07	1.65e-06	1.48e-06	8.82e-09	1.18e-06	0	3.51e-07	0	0	0	1.66e-07	0	3.18e-06	1.19e-08	8.88e-06	0	0	0	1.37e-05	0	0	2.98e-08	0	1.05e-05	0	0	0	0	1.81e-05	0	1.12e-05	8.48e-09	0	2.29e-08	0	3.66e-06	2.08e-07	2.67e-07	6.9e-09
DKAN_55	0	0	6.75e-06	0	1.33e-07	0	1.79e-06	5.79e-06	0	4.11e-07	6.76e-07	2.03e-06	4.75e-07	5.01e-08	2.39e-07	0	1.32e-06	0	0	0	5.37e-07	0	2.43e-06	0	2.91e-07	0	6.34e-07	3.98e-07	2.61e-05	0	0	2.21e-06	0	2.93e-06	0	3.18e-08	0	3.17e-07	6.56e-08	5.29e-06	1.27e-05	5.95e-08	0	4.07e-09	2.23e-07	7.7e-06	0	2.65e-07	0
DKAN_56	0	0	8.42e-06	0	0	0	5.11e-06	0	1.13e-07	0	2.45e-06	8.59e-07	1.96e-06	3.43e-08	1.02e-05	9.04e-09	9.53e-09	8.32e-09	0	1.29e-07	2.75e-06	0	1.99e-06	2.25e-08	2.41e-06	0	1.98e-06	0	2.79e-06	0	0	4.97e-06	0	0	6.25e-06	1.61e-08	0	0	0	0	0	0	0	0	3.2e-06	2.05e-05	1.37e-06	2.22e-07	0
DKAN_57	0	0	9.1e-07	0	0	0	0	0	5.91e-08	1.74e-07	8.6e-07	3.67e-06	0	1.15e-08	1.71e-06	0	0	2.57e-08	0	2.27e-08	1.64e-06	0	4.64e-06	2.67e-08	3.52e-07	0	6.58e-06	0	4.78e-08	0	3.1e-07	1.72e-07	0	0	0	0	0	0	1.9e-06	0	3.46e-05	0	0	0	2.85e-06	4.08e-06	6.69e-07	3.96e-07	0
DKAN_58	0	0	2.39e-06	0	0	0	8.42e-07	0	1.26e-08	6.11e-07	0	2.26e-06	4.79e-06	1.87e-08	1.54e-05	0	7.16e-07	0	3.37e-06	0	1.52e-06	0	0	6.16e-09	0	0	2.39e-06	0	2.98e-06	0	0	8.18e-07	0	1.53e-05	0	0	0	0	4.26e-07	0	0	7.61e-07	0	4.79e-09	7.43e-06	0	8.89e-07	3.75e-08	6.23e-09
DKAN_59	0	0	0	0	1.23e-05	0	0	0	2.05e-06	0	8.55e-06	0	7.97e-06	1.94e-08	1.3e-06	0	2.74e-06	3.84e-07	0	0	4.35e-06	0	8.01e-06	9.48e-08	0	0	0	0	0	0	0	5.51e-05	0	0	9.58e-05	0	0	2.56e-08	0	3.39e-06	0	0	0	0	0	0	0	1.13e-06	0
DKAN_60	0	0	5.11e-06	0	1.82e-07	0	1.9e-06	0	7.92e-07	2.45e-06	1.75e-06	2.64e-07	2.26e-08	1.26e-07	1.37e-05	2.06e-05	4.09e-07	3.35e-07	0	2.11e-07	1.78e-08	1.7e-06	0	2.45e-08	0	0	0	0	2.25e-05	0	0	1.2e-08	0	0	1.83e-08	4.68e-05	0	0	0	0	0	0	0	1.45e-07	1.5e-06	1.18e-05	0	2.99e-07	2.98e-08
DKAN_61	0	0	0	0	0	0	0	0	9.63e-09	4.66e-09	7.5e-08	7.44e-07	5.47e-08	1.2e-08	0	0	0	0	0	2.61e-08	8.19e-07	0	2.26e-07	3.2e-08	1.42e-07	0	0	0	0	0	0	4.11e-06	0	0	1.93e-06	2.57e-09	0	0	0	0	0	0	0	0	0	1.08e-06	4.18e-07	0	7.03e-09
DKAN_62	0	0	0	0	9.58e-09	0	5.69e-07	0	0	1.03e-07	6.35e-07	7.64e-07	0	2.66e-08	1.8e-06	1.48e-07	1.74e-08	0	0	0	1.06e-07	0	9.72e-07	0	1.36e-06	0	2.52e-06	0	5.79e-06	0	1.63e-06	3.66e-06	0	1.99e-06	9.02e-07	0	0	0	0	0	8.31e-08	0	0	2.57e-08	5.71e-06	1.48e-05	5.98e-09	2.76e-08	1.86e-08
DKAN_63	3.43e-07	0	0	0	0	0	0	0	6.33e-08	2.39e-07	0	1.34e-06	3.67e-06	2.81e-09	7.83e-06	0	3.22e-08	5.04e-09	0	0	1.58e-06	0	3.02e-06	3.26e-09	2.61e-06	0	0	0	0	0	0	3.09e-06	0	3.97e-06	1.29e-06	0	0	0	0	0	2.78e-06	0	0	0	6.28e-06	3.76e-06	1.28e-07	5.43e-08	0
DKAN_64	0	0	4.31e-06	0	2.39e-06	0	0	0	3.04e-07	0	0	2.11e-06	0	1.66e-06	6.34e-09	2.24e-09	0	4.06e-07	0	1.04e-06	7.78e-08	0	4.75e-06	2.73e-06	0	0	0	0	0	0	0	1.69e-05	0	0	0	0	0	0	0	7.75e-07	0	0	0	2.34e-07	0	1.09e-05	0	1.56e-07	2.31e-08
DKAN_65	0	0	0	0	3.04e-08	0	9.64e-08	2.77e-07	1.96e-07	0	1.27e-07	2.16e-06	4.85e-06	5.81e-09	1.97e-06	0	1.27e-07	8.54e-08	5.37e-06	0	1.45e-07	1.01e-06	4.23e-07	0	5.56e-06	1.23e-06	3.6e-06	5.01e-07	1.44e-06	0	0	9.81e-06	0	0	6.03e-06	1.86e-06	8.01e-07	0	0	3.14e-06	0	2.1e-06	0	1.77e-08	6.49e-06	3.82e-06	0	5.5e-07	9.98e-09
DKAN_66	0	0	5.07e-08	0	0	2.02e-07	7.15e-08	8.07e-07	6.01e-08	1.98e-06	6.83e-08	1.88e-07	0	1.05e-08	0	0	0	5.6e-09	8.18e-07	0	3.21e-07	0	2.11e-06	3e-08	2.3e-06	0	2.68e-07	0	0	0	1.67e-06	6.47e-06	0	2.16e-07	7.25e-06	4.74e-08	0	3.91e-07	0	0	1.07e-08	0	0	8.38e-08	0	6.24e-07	0	0	7.35e-09
DKAN_67	0	0	1.38e-06	0	3.07e-06	6.96e-07	4.78e-06	0	2.2e-08	2.2e-08	7.34e-07	1.09e-06	4.32e-06	4.75e-07	1.3e-08	0	1.15e-05	1.55e-07	0	0	7.2e-08	0	1.32e-05	3.38e-08	8.1e-06	0	0	0	4.31e-08	0	0	2.13e-06	0	1.03e-05	1.17e-05	0	0	0	0	1.1e-05	0	2.87e-06	0	1.15e-08	0	9.11e-06	0	0	1.43e-08
DKAN_68	0	0	1.23e-05	0	6e-08	2.89e-06	6.24e-07	0	2.81e-07	0	1.76e-06	2.81e-06	0	2.17e-08	0	0	0	3.97e-07	9.77e-09	2.63e-07	3.33e-06	4.27e-06	8.95e-06	3.31e-08	5.8e-09	9.13e-07	4.03e-06	0	0	0	0	5.25e-08	0	7.97e-09	8.79e-06	0	0	7.6e-08	0	2.34e-05	5.54e-08	0	0	1.96e-08	3.32e-09	4.14e-05	0	0	0
DKAN_69	0	0	0	0	9.34e-09	0	2.46e-07	0	3.88e-08	0	1.2e-06	7.53e-07	0	8.49e-09	3.4e-06	0	9.53e-07	1.12e-08	0	0	1.29e-06	5.82e-07	3.6e-06	5.66e-09	4.89e-07	1.04e-06	2.57e-06	0	1.69e-06	0	3.53e-06	1.26e-07	0	0	0	0	0	0	0	2.58e-05	9.36e-05	0	0	0	0	4.1e-05	0	0	0
DKAN_70	0	0	0	0	5.85e-07	0	5.23e-07	0	1.5e-07	9.47e-07	0	4.91e-06	4.47e-08	2.23e-08	0	0	0	4.33e-09	8.64e-07	0	0	7.5e-07	3.77e-06	6.59e-09	1.18e-05	0	2.29e-06	0	2.94e-06	0	3.98e-07	1e-06	0	1.96e-06	5.67e-06	0	5.84e-09	7.48e-08	1.03e-05	0	2.74e-07	1.73e-08	0	6.31e-09	4.94e-06	4e-06	1.95e-08	0	5.55e-09
DKAN_71	0	0	0	0	9.14e-08	0	8.85e-09	0	1.95e-08	0	0	1.03e-06	0	2.87e-08	1.76e-06	0	1.49e-06	0	1.11e-05	0	4.12e-06	5.39e-07	4.89e-06	1.3e-08	2.52e-06	0	0	0	4.7e-07	0	0	1.53e-05	0	8.23e-06	1.33e-05	0	0	0	0	0	0	0	0	0	1.45e-06	5.91e-06	1.01e-06	1.12e-06	0
DKAN_72	0	0	0	0	1.27e-08	0	5.54e-06	0	4.53e-08	6.65e-07	3.35e-06	9.78e-07	1.37e-05	1.35e-08	0	0	6.72e-07	1.42e-08	0	0	1.82e-08	1.77e-06	3.93e-06	0	0	0	0	0	2.31e-06	0	0	1.88e-06	0	1.35e-07	3.71e-05	0	0	0	0	0	0	3.32e-06	0	7.12e-09	5.6e-07	1.52e-05	0	0	0
DKAN_73	0	0	0	0	1.11e-08	0	1.81e-06	0	2.13e-09	3.59e-07	2.12e-07	0	5.4e-07	0	2.73e-06	0	1.02e-05	0	0	0	2.67e-08	0	0	3.5e-09	0	0	0	0	4.22e-06	0	0	0	0	1.54e-07	7.95e-06	1.82e-06	0	0	0	0	5.88e-09	2.68e-09	0	0	0	3.26e-06	0	8.04e-07	0
DKAN_74	0	0	0	0	1.56e-08	0	9.81e-07	0	1.97e-08	3.61e-07	9.25e-07	1.36e-06	7.61e-06	2.66e-08	2.95e-05	0	1.04e-05	8.57e-09	0	5.73e-09	3.07e-08	0	0	7.62e-09	7.81e-07	0	4.58e-06	0	1.12e-06	0	0	8.17e-07	0	0	1.38e-05	3.96e-06	0	0	0	0	0	0	0	0	0	7.69e-06	7.8e-07	3.01e-06	0
DKAN_75	0	0	2.61e-05	0	2.33e-08	0	7e-06	0	5.68e-08	8.16e-07	3.19e-06	4.13e-06	1.1e-06	7.12e-09	3.64e-08	0	1.09e-06	1.11e-07	0	0	0	0	0	6.85e-09	4.7e-09	0	0	0	5.94e-07	0	2.67e-05	0	0	0	0	0	0	0	0	0	0	0	0	4.79e-09	0	6.75e-06	0	0	1.45e-08
DKAN_76	0	0	0	0	7.95e-10	0	9.54e-08	0	9.03e-10	0	1.03e-06	3.96e-07	1.38e-09	2.83e-08	0	0	0	0	0	0	1.52e-07	0	3.71e-07	0	0	2.96e-07	1.05e-06	0	0	0	7.36e-07	1.41e-06	0	5.96e-10	0	9.57e-09	0	0	0	1.17e-06	0	0	0	5.91e-10	2.58e-09	1.44e-07	0	0	0
DKAN_77	0	8.73e-07	3.84e-08	0	0	0	8.35e-08	1.87e-06	4.77e-09	0	9.51e-07	5.74e-07	0	4.85e-09	8.11e-08	0	0	2.16e-08	0	0	1.78e-08	3.6e-07	0	0	1.96e-06	0	2.03e-07	0	1.25e-07	0	3.27e-07	1.3e-06	0	4.49e-06	1.81e-06	0	0	0	1.66e-07	1.14e-06	0	0	0	0	4.82e-07	1.31e-06	5e-07	3.58e-08	0
DKAN_78	0	0	0	0	1.77e-08	0	1.82e-06	0	1e-08	7.6e-08	1.92e-06	0	5.27e-07	0	0	0	0	3.32e-08	0	0	0	6.03e-07	2.55e-06	4.67e-09	0	0	1.8e-06	0	5.88e-07	0	0	1.47e-05	0	0	0	0	0	0	0	0	0	0	0	0	1.18e-05	2.01e-05	4.14e-08	9.05e-08	0
DKAN_79	0	0	1.38e-06	0	1.32e-06	2.41e-06	1.57e-07	0	3.31e-09	0	9.79e-07	1.15e-06	0	2.82e-08	0	0	1.38e-08	6.68e-09	0	0	1.59e-07	0	0	2.75e-09	1.48e-05	0	4.37e-07	0	7.04e-07	0	0	1.77e-06	8.95e-07	2.42e-06	1.01e-05	0	0	3.31e-07	5.22e-07	0	0	1.4e-06	0	8.82e-09	1.15e-06	9.93e-06	1.21e-07	1.71e-07	2.37e-09
DKAN_80	0	0	0	0	1.71e-08	0	1.55e-06	0	1.66e-07	1.82e-06	0	1.34e-06	1.2e-05	1.31e-07	5.01e-09	0	2.27e-08	1.72e-07	0	0	0	0	0	8.09e-08	0	0	0	0	1.11e-06	0	0	2.51e-06	0	0	2.16e-05	0	0	0	0	0	0	0	0	4.14e-08	0	8.97e-06	2.46e-08	4.89e-07	6.24e-09
DKAN_81	0	2.05e-07	7.59e-08	0	1.79e-06	0	3.11e-08	6.86e-08	3.45e-07	0	6.64e-08	2.01e-06	0	8.96e-08	0	1.26e-08	0	3.71e-08	0	0	8.68e-07	0	4.14e-07	3.75e-08	0	1.76e-07	1.15e-06	0	0	0	0	1.46e-05	0	0	3.83e-07	0	1.59e-07	3.06e-07	0	0	1.49e-07	0	0	4.36e-08	0	3.02e-06	0	1.5e-07	5.85e-08
DKAN_82	0	0	0	0	5.05e-07	0	8.65e-07	0	0	1.68e-06	5.82e-06	2.65e-06	7.33e-08	6.91e-09	6.7e-07	0	4.42e-07	3.67e-09	0	0	2.02e-06	0	0	0	9.25e-06	0	0	0	2.38e-06	0	0	3.3e-06	0	8.61e-06	1.21e-05	0	0	0	0	0	0	5.39e-06	0	0	1.85e-06	1.62e-05	1.4e-07	1.4e-06	4.18e-09
DKAN_83	0	0	0	0	2.65e-08	0	1.84e-06	0	1.66e-08	0	9.28e-07	3.97e-06	1e-06	7.91e-09	9.23e-08	1.6e-05	7.85e-08	1.15e-08	0	0	0	0	0	0	2.92e-06	0	0	0	2.99e-07	0	1.43e-05	4.14e-09	0	7.27e-09	6.44e-09	0	0	0	0	0	0	3.38e-09	0	5.04e-09	8.22e-06	1.76e-05	0	1.48e-08	4.85e-09
DKAN_84	0	0	1.01e-06	0	1.21e-08	0	3.19e-07	2.58e-07	9.15e-08	0	2.13e-07	6.39e-07	0	1.48e-08	1.1e-07	0	4.79e-08	3.18e-08	0	0	1.12e-07	0	1.03e-06	0	1.29e-06	5.19e-08	8.13e-07	0	9.04e-06	0	3.32e-07	8.41e-07	0	0	3.66e-07	4.89e-07	0	0	0	1.24e-06	0	0	0	2.66e-09	0	1.81e-06	4.16e-08	5.33e-08	3.19e-09
DKAN_85	0	0	1.01e-06	0	5.25e-09	0	3.7e-08	2.81e-07	4.82e-09	0	1.16e-07	1.17e-06	0	1.49e-08	1.06e-06	6.94e-07	0	1.96e-08	0	0	3.93e-07	0	1.53e-07	0	5.73e-06	1.4e-06	1.29e-06	0	5.93e-06	0	0	1.78e-06	0	0	0	5.68e-06	0	0	0	1.88e-06	0	0	0	0	3.21e-06	3.79e-06	2.28e-07	4.28e-07	0
DKAN_86	0	0	0	0	4.3e-08	0	2.18e-05	0	1.63e-07	8.48e-07	4.94e-06	3.39e-06	0	4.92e-08	1.82e-08	0	0	0	0	0	0	0	6.41e-06	1.88e-08	4.87e-05	2.66e-06	6.91e-06	0	0	0	7.67e-08	1e-05	0	0	0	0	0	2.63e-07	0	0	0	0	0	9.43e-09	3.26e-06	5.34e-05	0	1.87e-06	0
DKAN_87	0	0	7.78e-06	0	3.16e-08	0	5.96e-06	0	5.81e-08	0	8.05e-07	2.01e-06	5.02e-07	1.61e-07	1.37e-06	0	0	7.3e-09	0	0	4.69e-08	0	2.85e-06	1.03e-08	0	0	0	0	6.78e-06	0	0	8.21e-06	3.99e-07	1.9e-05	9.52e-06	0	0	0	5.14e-07	0	0	2.22e-06	0	1.1e-08	6.02e-06	0	9.58e-08	3.34e-09	0
DKAN_88	0	0	0	0	2.04e-08	0	1.28e-07	0	0	2.28e-06	1.27e-06	5.59e-07	0	1.54e-08	0	0	4.78e-09	0	0	0	7.92e-09	1.06e-08	1.21e-06	5.1e-09	3.97e-06	1e-08	3.71e-08	5.91e-08	5.99e-07	0	5.49e-08	8.56e-06	0	4.84e-06	1.66e-06	0	3.22e-07	1.21e-07	0	0	3.7e-08	0	0	0	5.84e-06	1.53e-06	2.16e-08	1.13e-08	0
DKAN_89	0	0	0	0	5.86e-08	0	6.17e-07	0	9.44e-08	9.98e-07	1.76e-06	1.68e-06	1.72e-06	9.54e-09	0	0	2.69e-07	7.17e-08	0	0	3.03e-07	3.03e-07	0	0	2.15e-07	0	0	0	4.74e-06	0	0	3.47e-06	0	2.53e-06	0	0	0	0	0	1.56e-05	0	0	4.08e-05	0	4.98e-06	5.69e-06	0	0	0
DKAN_90	0	0	4.03e-07	7.69e-07	6.37e-06	0	2.56e-07	0	8.9e-09	0	8.41e-09	3.82e-06	9.91e-09	9.48e-09	3.32e-07	0	1.03e-07	0	5.6e-09	0	1.1e-07	1.64e-07	2.11e-07	0	0	4.32e-07	2.55e-06	0	2.66e-05	0	0	6.85e-07	0	1.59e-06	7.24e-06	0	1.84e-07	2.36e-06	1.61e-06	0	1.89e-06	1.08e-05	0	1.19e-08	0	3.02e-06	7.65e-07	5.22e-07	2.05e-08
DKAN_91	0	0	0	0	7.04e-07	0	3.79e-06	0	1.05e-07	1.93e-06	0	0	9.16e-06	3.05e-08	0	0	0	8.85e-09	0	5.73e-08	0	0	0	1.89e-08	3.66e-06	0	0	0	1.77e-05	0	2.73e-06	6.73e-06	0	7.55e-06	1.57e-06	0	0	0	0	0	0	0	3.12e-06	1.1e-08	0	4.12e-06	5.08e-07	6.97e-07	0
DKAN_92	0	0	3.76e-06	0	1.24e-08	0	1.01e-07	0	2.29e-08	1.57e-06	1.73e-06	1.19e-06	1.23e-05	1.92e-08	8.15e-07	0	8.71e-07	1.66e-08	0	0	2.17e-06	0	7.68e-06	9.98e-09	4.13e-06	0	0	0	8.88e-06	0	1.03e-05	9.27e-06	0	0	1.98e-05	0	0	0	0	0	0	0	0	1.17e-08	9.05e-07	4.3e-05	0	5.93e-07	0
DKAN_93	0	0	0	0	6.11e-09	0	4.61e-06	0	3.25e-07	5.35e-06	2.85e-06	0	0	2.62e-08	0	0	0	1.62e-06	0	0	9.92e-06	0	1.6e-05	1.27e-07	0	0	4.66e-06	0	9.04e-09	0	3.82e-05	2.39e-06	0	0	2.69e-05	0	0	0	0	0	0	0	0	9.45e-08	0	8.9e-06	0	0	0
DKAN_94	0	0	0	0	1.07e-07	0	2.38e-07	7.12e-06	0	0	3.98e-07	0	0	0	3.59e-06	0	3.27e-07	0	0	0	1.11e-07	0	0	0	0	0	0	2.27e-06	1.41e-06	0	0	0	0	9.96e-06	0	0	0	1.49e-06	2.88e-07	0	0	1.99e-07	6.34e-06	0	7.2e-07	4.54e-06	0	1.05e-08	6.9e-09
DKAN_95	0	0	0	0	0	0	1.41e-06	0	3.06e-07	0	2.92e-09	1.72e-06	0	3.63e-08	1.02e-07	0	6.03e-09	0	0	2.36e-07	0	7.21e-06	1.12e-05	2.76e-08	6.08e-09	1.35e-06	7.02e-06	0	1.55e-08	0	9e-06	2.82e-08	0	0	4.04e-08	0	0	0	0	0	0	0	0	0	8.87e-07	5.57e-06	2.22e-09	0	0
DKAN_96	0	0	0	0	7.28e-08	0	1.13e-05	0	2.53e-07	0	1.49e-06	4.02e-06	8.81e-07	1.28e-07	6.65e-07	0	4.52e-06	6.4e-07	0	9.33e-08	7.61e-07	7.79e-09	1.41e-05	2.61e-08	2.72e-06	0	5.55e-06	0	7.81e-06	0	2.02e-08	1.19e-05	0	0	2.22e-05	0	0	0	0	0	0	0	0	1.82e-08	0	0	1.07e-06	1.23e-06	1.07e-08
DKAN_97	0	0	2.47e-05	0	3.36e-08	0	3.32e-06	0	1.86e-07	0	7.75e-06	7.33e-06	9.25e-06	1.52e-07	0	0	5.44e-07	0	0	6.61e-08	3.77e-08	0	0	2.21e-07	8.75e-06	0	0	0	1.52e-05	0	0	1.36e-05	0	0	0	0	0	0	1.35e-05	4.06e-06	4.1e-08	5.26e-07	0	0	2.66e-06	1.4e-05	3.17e-07	4.79e-07	0
DKAN_98	0	0	7.05e-09	0	8.17e-07	0	3.03e-07	0	4.87e-08	0	2.26e-07	1.08e-05	2.63e-09	0	8.15e-07	0	0	0	0	3.08e-09	0	0	3.26e-06	0	0	9.94e-07	7.33e-06	0	2.22e-06	0	0	6.97e-06	0	0	1.24e-05	0	0	0	4.45e-09	0	0	0	0	0	0	1.94e-05	0	4.66e-06	0
DKAN_99	0	0	2.78e-05	0	7.38e-09	0	7.65e-06	0	2.08e-07	3.54e-06	2.24e-06	5.44e-06	0	3.84e-07	0	0	0	2e-06	0	6.37e-08	9.18e-07	2.61e-06	1.2e-08	2.32e-08	0	0	2.13e-06	0	8.73e-07	6.77e-08	0	6.26e-06	0	0	3.49e-08	0	6.58e-07	0	0	0	0	0	0	6.18e-08	0	1.12e-05	2.65e-06	1.64e-08	6.65e-09
DKAN_100	0	3.49e-07	3.56e-07	0	0	0	2.62e-07	2.56e-08	0	4.96e-09	4.34e-08	6.43e-07	4.24e-08	2.67e-09	8.17e-07	0	2.57e-07	2.69e-09	0	0	4.45e-08	2.15e-07	2.55e-07	0	2.57e-07	0	2e-09	1.53e-09	1.1e-06	0	0	8.47e-08	0	8.03e-07	3.59e-06	1.08e-06	9.66e-08	1.24e-08	6.56e-06	1.41e-06	5.52e-05	1.56e-07	3.72e-06	0	4.68e-09	6.81e-07	2.44e-07	1.54e-07	0
DKAN_101	0	0	0	0	4.12e-08	0	2.25e-07	0	9.14e-09	1.6e-08	9.17e-07	1.24e-06	8.51e-07	1.49e-08	3.68e-08	3.51e-06	7.53e-06	7.26e-09	0	0	4.59e-07	8.73e-08	1.84e-06	0	4.85e-06	1.27e-06	2.99e-06	0	6.31e-06	0	7.46e-07	6.23e-07	0	1.49e-07	2.36e-08	1.48e-07	0	4.11e-08	3.61e-05	2.02e-06	7.59e-05	0	0	7.47e-09	0	4.27e-06	0	2.1e-07	7.89e-09
DKAN_102	0	0	2.7e-07	0	1.65e-07	0	2.1e-06	0	4.12e-08	1.17e-06	8.86e-07	2.21e-06	0	6.31e-09	2.04e-07	0	2.3e-07	4.09e-09	0	0	4.79e-07	0	2.89e-06	0	0	0	4.79e-06	0	3.39e-07	0	4.93e-06	5.68e-07	0	0	8.33e-06	0	0	0	3.63e-09	0	6.64e-05	0	0	8.25e-09	0	7.76e-06	0	0	3.37e-09
DKAN_103	3.03e-07	0	0	0	1.8e-07	0	1.29e-06	7.02e-07	0	8.56e-07	5.38e-07	9.84e-07	1.05e-06	0	8.76e-06	0	2.26e-07	0	4.82e-07	0	1.64e-07	0	1.74e-07	0	2.12e-07	5.42e-07	1.78e-06	0	1.28e-06	0	1.97e-06	4.25e-07	0	1.65e-07	0	0	0	3.3e-08	2.87e-08	0	0.000125593	2.13e-06	4.7e-06	0	1.62e-06	1.16e-06	0	0	0
DKAN_104	9.12e-07	0	0	0	0	0	9.7e-06	1.05e-05	1.79e-08	0	8.16e-07	6.23e-06	8.67e-07	3.07e-07	9.88e-07	0	2.02e-07	0	0	0	0	0	1.4e-06	8.13e-08	8.98e-06	0	1.33e-06	0	0	0	0	7.69e-06	0	4.33e-07	2.62e-06	0	0	0	2.58e-08	4.67e-07	1.5e-07	0	0	7.74e-09	1.31e-05	2.42e-05	0	1.04e-06	0
DKAN_105	1.26e-06	0	5.18e-09	0	4.26e-08	0	7.41e-07	4.22e-06	0	3.1e-07	3.29e-07	1.04e-06	2.1e-06	0	2.42e-06	0	0	0	0	0	0	0	1.08e-06	0	0	0	0	0	9.19e-07	0	0	3.16e-06	0	1.39e-05	1.08e-06	0	0	1.06e-07	0	0	0	1.26e-06	0	0	4.85e-06	7.04e-06	7.79e-07	2.17e-07	0
DKAN_106	0	0	1.18e-06	0	5.09e-08	0	4.36e-06	1.94e-07	0	0	1.43e-06	3.88e-06	4.4e-06	1.16e-08	1.57e-06	0	0	9.78e-09	0	0	1.94e-06	0	2.01e-06	0	8.76e-06	0	1.81e-06	0	3.09e-06	0	2.34e-06	1.34e-06	0	1.06e-05	1.88e-05	8.46e-06	1.23e-06	0	6.44e-06	1.97e-06	0	2.14e-06	0	2.94e-08	5.09e-09	1.95e-05	2.89e-08	3.81e-08	0
DKAN_107	0	0	0	0	0	0	1.38e-06	1.61e-06	4.53e-09	0	9.11e-07	1.03e-06	2.58e-07	0	3.53e-07	0	0	0	0	0	4.16e-07	0	2.84e-07	3.13e-09	8.27e-07	5.8e-07	4.06e-07	0	3.94e-06	0	0	1.23e-06	0	1.38e-06	3.55e-07	3.01e-09	0	2.9e-07	2.74e-06	4.14e-06	2.23e-05	0	0	0	0	2.61e-06	1.17e-06	5.78e-08	0
DKAN_108	0	0	4.9e-09	0	0	0	5.13e-08	0	4.11e-08	1.35e-06	6.79e-06	6.38e-06	5.2e-06	0	3.19e-08	0	1.45e-08	2.93e-08	0	0	4.22e-06	0	0	0	0	0	0	0	5.84e-06	0	0	0	0	0	0	0	0	0	0	8.28e-09	2.81e-08	0	0	5.46e-09	0	2.47e-05	4.78e-07	0	2.11e-08
DKAN_109	0	0	1.26e-05	0	4.44e-09	0	8.24e-07	0	3.03e-08	0	1.12e-06	9.3e-07	7.66e-08	0	0	0	1.3e-06	1.29e-08	0	0	1.39e-05	2.02e-06	1.32e-06	1.08e-08	0	0	0	0	3.31e-06	0	0	5.44e-07	0	1.13e-07	5.93e-06	0	5.77e-07	0	0	6.59e-06	3.78e-09	8.49e-07	0	0	0	4.82e-08	0	1.24e-07	0
DKAN_110	0	0	2.46e-06	0	4.84e-08	0	5e-07	0	1.08e-08	0	1.6e-07	6.8e-07	1.7e-07	2.91e-09	7.09e-07	0	6.39e-07	0	2.17e-06	0	7.52e-07	0	0	4.28e-09	8.25e-07	0	1.41e-06	0	1e-06	0	0	7.95e-07	0	8.01e-07	5.86e-09	0	0	0	5.29e-07	3.27e-06	0	5.37e-08	9.16e-06	0	1.89e-06	6e-06	1.16e-07	5.07e-07	0
DKAN_111	0	0	0	0	5.49e-08	0	2.92e-06	0	6.42e-08	0	0	4.14e-06	4.57e-06	0	1.86e-05	0	2.35e-06	0	0	1.16e-08	6.3e-06	0	5.4e-06	3.22e-08	0	0	1.07e-05	0	0	0	0	4.52e-06	0	3.18e-07	0	0	0	0	8.78e-09	0	0	0	0	0	0	8.87e-06	0	0	0
DKAN_112	0	0	0	0	0	0	1.39e-06	0	1.48e-08	0	2.97e-07	3.71e-06	8.18e-07	0	1.19e-06	0	5.4e-07	3.27e-09	0	0	0	0	0	0	3.83e-06	1.75e-06	0	0	3.35e-06	0	0	3.67e-06	6.62e-07	3.98e-06	9.03e-07	0	0	0	0	0	6.93e-05	0	0	0	2.33e-06	3.46e-06	7.51e-07	2.29e-06	4.39e-09
DKAN_113	0	6.12e-07	0	0	1.27e-06	0	1.4e-06	0	0	0	2.77e-07	3.59e-06	1.55e-06	0	6.15e-06	0	8.74e-07	0	0	0	0	0	1.74e-06	0	9.4e-06	1.12e-06	2.45e-06	0	5e-07	0	1.19e-06	0	0	1.97e-05	0	0	0	1.27e-06	1.34e-07	3.2e-06	0	0	0	0	0	1.16e-05	3.13e-06	1.49e-06	0
DKAN_114	0	0	0	0	0	0	8.08e-06	0	1.86e-08	6.61e-07	1.41e-06	5.4e-06	5.74e-07	1.19e-07	5.48e-06	0	0	0	0	0	0	0	2.85e-06	0	0	0	0	4.93e-08	1.19e-06	1.21e-08	1.35e-05	4.29e-06	0	1.43e-05	0	0	6.71e-06	0	0	0	0	8.86e-06	0	0	0	1.74e-05	0	8.07e-07	7.02e-09
DKAN_115	7.82e-07	0	9.7e-07	0	3e-08	0	2.17e-08	0	0	5.43e-09	3.1e-07	9.85e-07	1.49e-06	0	1.58e-07	0	2.99e-07	0	0	0	1.35e-06	0	1.3e-06	0	2.39e-06	0	1.08e-06	0	1.24e-06	0	1.66e-08	7.56e-07	0	9.34e-06	0	9.3e-09	6.18e-09	1.97e-08	0	0	5.85e-09	1.33e-08	0	2.47e-09	5.3e-06	1.5e-06	5.82e-07	4.51e-07	0
DKAN_116	0	4.4e-07	7.41e-07	0	1.69e-08	0	2.46e-06	0	1.03e-07	1.23e-06	1.41e-06	2.75e-06	2.83e-08	2.54e-08	2.35e-05	0	6.37e-06	4.79e-08	2.46e-08	1.14e-07	0	0	2.78e-06	0	0	4.46e-06	1.79e-06	5.18e-09	2.55e-08	0	9.11e-06	2.06e-07	0	2.9e-07	3.06e-06	5.68e-05	0	0	0	0	0	0	0	3.6e-08	9.14e-06	3.3e-05	0	2.38e-08	0
DKAN_117	0	0	6.82e-06	0	6.86e-08	0	7.64e-07	2.73e-07	1.27e-07	0	2.74e-07	4.16e-06	2.9e-06	2.82e-08	2.95e-09	0	1.74e-06	5.15e-08	2.67e-06	1.56e-08	1.73e-07	0	0	1.47e-08	0	0	0	5.61e-07	3.22e-06	0	0	0	0	0	0	0	0	0	0	0	0	0	0	0	9.04e-07	1.87e-05	6.55e-07	2.12e-06	0
DKAN_118	0	0	0	0	0	0	0	0	4.6e-07	0	6.52e-06	2.22e-06	2.96e-06	8.92e-09	1.24e-08	0	3.91e-07	6.36e-08	0	2.09e-07	3.57e-06	0	0	0	0	0	0	0	3.11e-06	0	0	1.26e-05	0	0	0	0	0	0	0	8.09e-06	0	2.73e-06	0	4.69e-09	5.29e-06	3.31e-05	3.13e-07	0	1.46e-08
DKAN_119	0	0	9.32e-06	0	5.01e-06	0	4.63e-06	1.61e-05	4.41e-07	3.14e-06	1.46e-06	8.58e-06	3.69e-07	1.37e-06	0	0	1.8e-08	1.79e-07	0	4.97e-08	6.48e-08	0	0	5.3e-08	2.74e-05	0	0	0	1.24e-05	0	0	2.46e-05	0	0	4.48e-05	0	0	0	2.31e-06	2.92e-05	0	3.1e-07	0	5.32e-08	2.77e-06	0	9.23e-09	4.49e-08	7.71e-08
DKAN_120	0	0	7.44e-06	0	9.54e-08	0	3.51e-06	0	2.34e-08	7.36e-07	5.77e-07	2.01e-06	4.5e-06	7.73e-09	1.06e-05	0	1.22e-07	0	6.62e-06	0	0	9.3e-07	3.82e-06	8.58e-09	6.55e-07	0	4.32e-06	0	3.41e-05	5.95e-06	0	6.59e-06	0	9.08e-06	2.4e-05	0	0	0	2.74e-06	0	0	9.11e-06	0	0	0	3.63e-05	3.18e-06	0	0
DKAN_121	0	0	0	0	0	0	1.22e-06	0	8.5e-08	2.33e-06	0	0	8.57e-06	1.31e-07	3.67e-08	0	1.11e-05	2.54e-08	0	7.66e-08	0	0	3.49e-06	5.77e-08	0	0	0	0	1.81e-05	0	0	1.22e-05	0	2e-05	4.27e-05	0	0	3.39e-07	0	0	0	4.56e-05	0	0	2.7e-06	0	1.89e-06	0	2.75e-08
DKAN_122	0	0	0	0	1.04e-07	0	4.73e-06	0	0	0	4.45e-06	4.45e-06	1.43e-06	2.87e-08	4.17e-06	0	1.42e-06	0	0	0	0	0	0	0	3.37e-06	0	0	2.47e-06	1.13e-05	0	0	3.02e-05	0	0	1.01e-05	0	0	0	0	0	0	0	0	0	2.67e-06	4.22e-06	1.85e-06	2.04e-06	6.9e-09
DKAN_123	0	0	7.06e-06	0	1.06e-07	0	1.42e-07	0	0	1.44e-06	5.51e-08	2.81e-06	1.79e-06	7.06e-08	3.48e-06	4.57e-05	1.61e-06	0	9.54e-06	0	1.31e-06	0	0	0	7.05e-09	0	2.76e-06	0	2.1e-06	0	0	3.81e-06	0	1.83e-05	1.08e-05	0	0	0	6.31e-09	6.83e-09	1.21e-07	0	0	7.68e-09	5.07e-06	2.07e-05	0	1.11e-06	0
DKAN_124	0	0	0	1.27e-06	5.95e-09	0	1.24e-07	0	1.11e-08	0	8.39e-07	2.09e-06	1.58e-08	0	2.16e-06	0	9.13e-07	5.88e-09	0	0	1.17e-06	0	5.82e-07	0	3.9e-06	0	1.74e-06	9.54e-08	4.43e-06	0	2.01e-07	4.16e-06	0	2.6e-06	3e-08	0	0	1.48e-06	5.9e-06	6.44e-06	0.000109846	0	0	0	2e-06	5.35e-06	1.05e-08	8.35e-08	0
DKAN_125	0	0	0	0	2.3e-08	0	8.8e-08	0	3.16e-08	3.96e-08	1.08e-06	1.79e-06	6.8e-06	1.34e-08	3.21e-06	0	1.35e-06	1.29e-07	0	0	1.14e-06	8.63e-07	8.85e-07	2.63e-08	7.75e-06	0	0	0	7.11e-06	0	5.16e-06	4.31e-06	0	8.84e-06	1.32e-05	0	0	0	1.39e-05	0	4.12e-05	0	0	0	8.67e-07	2.61e-06	3.22e-06	1.43e-06	8.78e-09
DKAN_126	1.2e-06	0	1.25e-07	0	7.21e-08	0	5.11e-07	0	0	0	4.09e-07	9.96e-07	7.52e-06	0	0	0	0	0	0	0	3.23e-07	0	8.93e-07	0	5.85e-06	0	2.03e-06	0	3.42e-06	0	3.54e-06	1.91e-06	0	3.94e-06	5.55e-08	0	0	0	7.49e-09	4.93e-06	1.42e-05	0	0	0	0	5.06e-06	7.26e-08	1.17e-08	0
DKAN_127	0	0	0	0	0	0	1.29e-06	0	0	0	0	5.93e-06	4.57e-07	0	3.61e-07	0	5.47e-07	0	2.77e-06	0	1.63e-07	1.47e-07	1.91e-06	0	3.98e-05	1.85e-07	3.86e-06	0	1.24e-06	0	2.27e-06	3.85e-06	0	1.23e-05	1.37e-06	8.83e-07	0	0	1.43e-07	7.17e-06	2.67e-06	8.21e-08	0	1.43e-08	1e-06	1.6e-05	0	1.08e-07	0
DKAN_128	0	0	0	0	4.17e-07	0	5.28e-06	0	6.61e-08	9.49e-08	5.33e-06	4.53e-09	1.36e-07	0	2.77e-06	0	1.78e-06	1.11e-08	0	5.56e-09	0	0	3.32e-09	9.06e-09	4.36e-06	0	3.62e-09	0	1.47e-06	0	0	0	0	9.73e-09	8.25e-06	0	1.88e-06	0	0	5.25e-09	6.88e-09	0	0	1.63e-08	0	8.41e-06	0	3.86e-06	0
DKAN_129	0	0	0	0	6.2e-09	0	1.37e-07	5.34e-08	7.04e-09	2.05e-06	9.24e-07	4.35e-07	4.43e-09	0	0	0	0	1.41e-08	2.5e-09	0	1.36e-06	0	2.69e-06	3.12e-09	0	0	2.53e-06	0	3.04e-06	0	0	2.63e-07	0	5.21e-08	0	0	0	0	4.2e-09	0	3.86e-05	0	0	0	1.27e-07	1.74e-06	0	0	2.17e-09
DKAN_130	0	0	0	0	8.43e-08	0	2.64e-06	0	3.3e-08	0	3.54e-07	3.1e-06	4.22e-06	4.95e-08	0	0	6.92e-08	6.24e-08	1.14e-06	0	1.14e-06	0	3.08e-06	5.66e-09	0	0	3.79e-06	0	1.75e-06	0	0	1.06e-05	1.03e-06	6.72e-09	7.28e-06	0	0	1.28e-06	3.09e-06	0	0	1.44e-06	0	9.04e-09	0	3.34e-06	3.42e-08	7.16e-08	5.9e-09
DKAN_131	0	0	0	0	5.06e-07	0	1.35e-08	0	6.05e-09	7.22e-06	0	5.3e-06	1.59e-06	0	1.32e-05	0	1.46e-06	0	0	0	2.52e-06	0	9.36e-09	3.26e-08	2.07e-08	0	1.12e-08	0	4.48e-06	0	0	0	2.69e-09	1.57e-08	2.65e-08	0	0	0	0	0	2.55e-08	1.04e-08	0	5e-09	8.22e-06	2.58e-05	0	0	0
DKAN_132	0	0	7.56e-09	0	4.52e-07	0	1.87e-06	0	1.77e-08	0	7.14e-07	4.07e-06	1.54e-06	2.54e-08	2.55e-07	0	1.64e-08	1.2e-08	0	0	1.9e-07	0	5.61e-06	0	0	0	5.15e-06	0	3.81e-07	0	0	4.27e-07	2.51e-06	1.05e-05	5.62e-06	2.26e-06	5.05e-07	2.25e-07	7.9e-07	0	0	8.14e-07	0	6.98e-09	1.42e-06	5.45e-06	2.97e-07	6.48e-07	0
DKAN_133	0	0	0	7.54e-07	4.2e-07	0	1.83e-07	0	1.19e-08	1.21e-06	9.73e-07	9.64e-07	2.07e-07	0	2.15e-06	0	2.94e-08	0	0	0	1.63e-07	0	1.08e-06	1.8e-07	1.56e-05	3.68e-07	1.64e-06	0	2.92e-06	0	1.25e-06	2.43e-07	0	7.21e-07	5.68e-06	0	0	0	8.19e-07	0	1.69e-05	6.77e-06	9.49e-07	0	0	1.92e-06	0	1.03e-08	0
DKAN_134	0	0	6.18e-06	0	7.08e-08	0	7.57e-07	0	0	3.35e-07	1.47e-06	1.78e-06	3.68e-08	6.32e-09	3.48e-06	0	1.25e-06	3.79e-09	0	0	8.52e-08	0	4.87e-07	0	1.7e-06	0	2.2e-06	0	3.07e-06	0	0	7.11e-07	0	1.16e-05	1.67e-06	0	0	0	2.79e-06	0	0	5.06e-07	0	5.52e-09	1.78e-06	6.65e-06	3.64e-06	8.25e-07	0
DKAN_135	0	0	0	0	1.79e-07	0	3.78e-07	0	8.63e-09	1.2e-07	0	1.89e-07	4.88e-06	6.85e-08	9.71e-08	0	1.4e-08	0	2.27e-06	0	1.68e-07	0	1.03e-05	0	2.23e-05	0	1.47e-06	0	2.35e-07	0	0	7.42e-07	0	3.36e-06	1.83e-06	1.27e-06	0	2.02e-07	4.03e-07	2.61e-07	3.99e-07	0	0	9.24e-09	2.71e-06	8.55e-07	0	8.09e-09	0
DKAN_136	0	0	3.9e-08	0	1.06e-07	1.35e-06	4.98e-07	4.39e-06	0	3.57e-09	1.58e-07	3.2e-07	0	1.98e-08	1.13e-07	1.31e-06	0	0	0	0	0	1.82e-08	9.51e-08	0	6.29e-06	0	5.19e-08	0	7.47e-07	0	0	9.13e-07	0	7.11e-08	1.03e-06	4.5e-09	1.1e-08	4.41e-07	1.7e-07	6.72e-09	3.61e-06	3.07e-07	0	0	8.07e-09	2.95e-07	9.26e-08	0	0
DKAN_137	0	0	0	0	5.25e-09	1.02e-06	1.73e-06	0	0	0	1.2e-06	1.09e-06	3.7e-07	8.88e-09	7.37e-08	0	0	0	0	0	7.8e-08	0	8.74e-07	0	1.03e-06	2.12e-07	4.37e-07	0	3.2e-06	0	0	5.94e-07	0	0	0	3.85e-06	0	1.85e-07	9.51e-09	7.62e-06	0	9.27e-08	0	0	7.6e-06	3.03e-06	0	2.99e-08	0
DKAN_138	0	0	3.75e-06	0	0	0	3.08e-07	0	1.05e-08	0	2.26e-06	9.13e-07	1.46e-08	2.28e-08	0	0	0	0	0	0	0	1.15e-06	3.36e-07	0	3.37e-06	0	1.23e-06	2.21e-07	4.86e-06	0	0	1.18e-05	0	7.43e-06	0	0	0	0	0	9.6e-07	0	0	0	0	0	2.04e-05	8.02e-07	0	0
DKAN_139	0	0	0	0	1.14e-08	0	3.99e-06	0	1.41e-08	2.69e-08	2.47e-06	1.52e-06	3.85e-06	0	3.41e-09	0	3.84e-06	0	0	0	0	0	0	8.81e-09	0	0	0	0	7.76e-07	0	0	5.49e-09	0	1.08e-06	6.52e-07	0	0	0	0	0	8.76e-08	8.2e-06	0	0	3.72e-06	3.73e-06	0	0	0
DKAN_140	0	0	4.95e-06	0	1.08e-07	0	3.97e-06	0	1.3e-07	8.44e-06	6.5e-06	5.14e-06	3.27e-06	3.11e-08	1.31e-05	0	9.69e-09	8.05e-08	0	0	8.11e-06	1.22e-06	0	3.7e-08	0	0	1.84e-08	2.22e-07	1.67e-06	0	0	1.77e-05	0	1.7e-05	3.18e-05	0	0	0	0	0	0	8.65e-06	0	0	3.13e-06	5.65e-05	0	8.76e-07	0
DKAN_141	0	0	6.76e-07	0	6.31e-08	0	1.94e-07	6.51e-08	0	0	0	1.42e-07	4.14e-05	4.82e-09	5.97e-07	0	1.97e-08	0	1.44e-07	0	4.64e-08	3.28e-08	1.02e-06	0	0	0	1.62e-06	0	2.11e-06	0	2.91e-07	2.35e-07	0	5.52e-06	6.03e-07	0	0	0	0	1.21e-06	1.78e-07	4.81e-07	0	1.01e-08	8.06e-06	1.83e-06	0	6.36e-07	0
DKAN_142	0	0	0	0	1.22e-08	0	1.54e-07	0	3.56e-08	0	3.24e-07	1.85e-06	1.98e-05	9.79e-09	0	0	0	1.51e-08	0	0	1.94e-06	8.69e-07	2.95e-06	0	0	2.22e-06	4.1e-06	1.26e-06	4.77e-06	0	4.19e-06	4.02e-06	0	3.97e-06	2.55e-05	0	0	0	7.61e-08	0	4.94e-06	0	0	1.42e-08	4.09e-06	1.06e-05	0	0	0
DKAN_143	0	0	7.51e-06	0	0	0	1.51e-06	2.09e-08	1.64e-08	9.87e-09	4.89e-07	1.41e-06	1.73e-06	1.36e-08	6.29e-09	0	0	1.76e-08	0	0	1.04e-08	1.29e-06	3.06e-06	8.6e-09	9.71e-07	0	0	0	4.86e-06	0	0	2.63e-06	0	1.68e-05	0	0	7.78e-06	0	0	0	0	2.32e-06	0	0	0	1.41e-05	5.51e-06	0	0
DKAN_144	3.27e-07	0	9.95e-06	0	2.02e-07	0	5.48e-06	0	0	5.41e-06	3.6e-07	1.63e-06	2.76e-08	9.15e-09	3.9e-06	0	8.76e-07	0	1.06e-06	0	1.01e-06	0	1.75e-06	0	0	1.02e-06	2.16e-06	0	5.05e-06	0	2.94e-06	5.38e-07	0	1.13e-05	0	0	0	6.72e-09	6.21e-06	0	8.1e-08	3.77e-06	0	0	5.55e-06	1.2e-05	3.84e-06	0	0
DKAN_145	0	0	1.84e-07	0	1.84e-08	0	8.93e-07	0	1.98e-07	0	4.77e-07	9.33e-08	0	9.41e-08	2.94e-07	0	2.2e-07	4.56e-07	0	1.97e-07	6.78e-07	1.18e-07	4.02e-06	0	2.35e-05	3.04e-07	7.32e-07	0	0	0	0	1.52e-05	0	0	5.88e-06	3.64e-05	0	0	0	8.59e-07	0	0	0	1.19e-07	0	3.9e-05	0	4.05e-08	0
DKAN_146	4.56e-07	0	0	0	5.87e-08	0	3.05e-08	0	0	0	8.88e-07	1.15e-06	1.59e-07	0	4.77e-06	0	2.68e-06	0	0	0	2.68e-08	1.05e-06	6.61e-07	0	0	1.27e-06	1.57e-06	0	2.96e-06	0	3.14e-07	3.1e-08	0	1.32e-06	2.3e-06	5.13e-07	0	0	0	4.89e-06	0	0	0	0	3.64e-06	3.47e-06	2.63e-07	1.9e-06	0
DKAN_147	0	0	0	0	2.77e-07	0	3.06e-06	0	2.31e-08	1.06e-06	0	1.58e-06	9.38e-08	1.81e-08	4.05e-06	0	0	0	4.45e-06	0	6.3e-07	0	7.53e-06	8.55e-09	3.52e-06	1.34e-06	1.68e-06	0	2.78e-06	0	7.1e-07	7.02e-07	0	4.87e-06	0	0	0	0	2.49e-06	0	3.48e-05	2.77e-07	0	0	0	3.28e-05	1.45e-06	0	7.39e-09
[truncated: 1,941 more columns]

## Sheet: Supplementary Table 4
Supplementary Table 4. Results of associations between recent body weight change and gut bacteriome and virome
Association	Spearman’s rank correlation rho	P value
Recent body weight change vs bacteriome richness	0.094	0.42
Recent body weight change vs bacteriome Shannon diversity	0.106	0.36
Recent body weight change vs virome richness	-0.105	0.36
Recent body weight change vs virome Shannon diversity	-0.114	0.32

## Sheet: Supplementary Table 5
Supplementary Table 5. Results of differential analysis of gut metabolic modules between normal control and anorexia nervosa patients
ID	p_value	q_value	Cliff Delta	Prevalence_all	Prevalence_HC	Prevalence_AN	GMM annotation
MF0020	0.0041	0.14	0.274397	1	1	1	ribose degradation
MF0027	0.036	0.2	-0.200557	0.99	1	0.99	tyrosine degradation II
MF0028	0.79	0.94	-0.0248609	1	1	1	aspartate degradation I
MF0025	0.014	0.16	0.235065	1	1	1	tryptophan degradation
MF0026	0.72	0.89	0.0348794	1	1	1	tyrosine degradation I
MF0023	0.96	0.98	0.00296846	0.19	0.19	0.19	galacturonate degradation II
MF0024	0.28	0.53	-0.103154	1	1	1	phenylalanine degradation
MF0021	0.16	0.39	0.135065	1	1	1	xylose degradation
MF0022	0.035	0.2	-0.202226	1	1	1	galacturonate degradation I
MF0018	0.071	0.27	-0.172913	1	1	1	mannose degradation
MF0019	0.75	0.92	-0.0298701	1	1	1	rhamnose degradation
MF0030	0.089	0.31	-0.162894	1	1	1	glutamate degradation I
MF0031	0.27	0.53	0.104638	1	1	1	glutamate degradation II
MF0038	0.4	0.6	-0.0801484	1	1	1	methionine degradation I
MF0039	0.91	0.98	0.0109462	1	1	1	methionine degradation II
MF0036	0.44	0.64	0.0734694	1	1	1	isoleucine degradation
MF0037	0.11	0.35	0.152134	1	1	1	leucine degradation
MF0034	0.39	0.6	-0.0823748	1	1	1	alanine degradation II
MF0035	0.012	0.16	0.239703	1	1	1	glycine degradation
MF0032	0.018	0.17	0.226345	0.99	0.99	1	glutamate degradation III
MF0033	0.97	0.98	0.00408163	1	1	1	alanine degradation I
MF0029	0.074	0.27	-0.171058	1	1	1	aspartate degradation II
MF0085	0.84	0.98	0.0194805	1	1	1	urea degradation
MF0086	0.14	0.39	-0.139889	1	1	1	acetyl-CoA to acetate
MF0083	0.065	0.27	0.176438	1	1	1	succinate consumption
MF0084	0.67	0.84	0.0333952	0.31	0.29	0.32	succinate conversion to propionate
MF0081	0.19	0.42	0.126531	1	1	1	methanol conversion
MF0082	0.32	0.53	-0.0942486	1	1	1	putrescine degradation
MF0080	0.9	0.98	-0.0122449	1	1	1	lactate consumption II
MF0005	0.48	0.67	-0.0671614	1	1	1	starch degradation
MF0006	0.31	0.53	-0.0975881	1	1	1	lactose degradation
MF0003	0.56	0.74	-0.0552876	1	1	1	pectin degradation I
MF0004	0.56	0.74	-0.0556586	1	1	1	pectine degradation II
MF0001	0.024	0.19	-0.216327	1	1	1	arabinoxylan degradation
MF0089	0.41	0.6	0.0786642	1	1	1	butyrate production II
MF0002	0.77	0.93	-0.0274583	1	1	1	fructan degradation
MF0087	0.33	0.53	-0.0938776	1	1	1	acetyl-CoA to crotonyl-CoA
MF0088	0.041	0.22	0.195176	1	1	1	butyrate production I
MF0096	0.17	0.4	-0.131725	1	1	1	succinate production
MF0097	0.054	0.24	0.184601	1	1	1	homoacetogenesis
MF0094	0.0078	0.16	0.25436	1	1	1	propionate production II
MF0095	0.016	0.16	0.230983	1	1	1	propionate production III
MF0092	0.048	0.24	0.188868	1	1	1	lactate production
MF0093	0.11	0.35	-0.151763	0.67	0.73	0.62	propionate production I
MF0090	0.16	0.39	0.135065	1	1	1	ethanol production I
MF0091	0.16	0.39	0.135065	1	1	1	ethanol production II
MF0016	0.16	0.39	0.134137	1	1	1	fucose degradation
MF0017	0.22	0.46	-0.116883	1	1	1	galactose degradation
MF0014	0.034	0.2	-0.202597	1	1	1	arabinose degradation
MF0015	0.38	0.6	-0.0831169	1	1	1	fructose degradation
MF0012	0.0021	0.1	0.294805	1	1	1	trehalose degradation
MF0013	0.89	0.98	-0.012987	1	1	1	allose degradation
MF0010	0.12	0.36	-0.14731	1	1	1	sucrose degradation I
MF0098	0.053	0.24	0.185158	1	1	1	hydrogen metabolism
MF0011	0.006	0.15	-0.262709	1	1	1	sucrose degradation II
MF0099	0.2	0.43	0.105566	0.36	0.33	0.39	methanogenesis - methyl-coM
MF0009	0.17	0.4	-0.12987	1	1	1	melibiose degradation
MF0007	0.11	0.35	0.15436	1	1	1	lactose and galactose degradation
MF0008	0.054	0.24	-0.184045	1	1	1	maltose degradation
MF0063	0.96	0.98	0.00482375	1	1	1	glyoxylate bypass
MF0064	0.24	0.48	-0.11243	1	1	1	triacylglycerol degradation
MF0061	0.3	0.53	0.0983302	1	1	1	glycerol degradation II
MF0062	0.12	0.36	0.148423	1	1	1	glycerol degradation III
MF0060	0.93	0.98	-0.00890538	1	1	1	glycerol degradation I
MF0069	0.0018	0.1	-0.298145	0.99	1	0.97	NADH:ferredoxin oxidoreductase
MF0102	0.15	0.39	-0.136549	1	1	1	sulfate reduction (dissimilatory)
MF0103	0.32	0.53	0.0942486	1	1	1	mucin degradation
MF0067	0.64	0.83	0.0445269	1	1	1	glycolysis (preparatory phase)
MF0100	0.2	0.43	0.115399	0.51	0.49	0.53	methanogenesis from carbon dioxide
MF0068	0.032	0.2	-0.205566	1	1	1	glycolysis (pay-off phase)
MF0101	0.48	0.67	-0.067718	1	1	1	nitrate reduction (dissimilatory)
MF0065	0.47	0.67	0.0690167	1	1	1	Bifidobacterium shunt
MF0066	0.33	0.53	0.0935065	1	1	1	Entner-Doudoroff pathway
MF0074	0.28	0.53	0.102783	1	1	1	pyruvate:formate lyase
MF0075	0.87	0.98	0.0152134	1	1	1	acetate to acetyl-CoA
MF0072	0.29	0.53	0.100557	1	1	1	pyruvate dehydrogenase complex
MF0073	0.11	0.35	0.15102	1	1	1	pyruvate:ferredoxin oxidoreductase
MF0070	0.22	0.46	0.117625	1	1	1	pentose phosphate pathway (oxidative phase)
MF0071	0.96	0.98	0.00519481	1	1	1	pentose phosphate pathway (non-oxidative branch)
MF0078	1	1	0.000371058	1	1	1	lactaldehyde degradation
MF0079	0.014	0.16	-0.235622	1	1	1	lactate consumption I
MF0076	0.0094	0.16	0.248609	1	1	1	4-aminobutyrate degradation
MF0077	0.52	0.71	0.0617811	1	1	1	formate conversion
MF0041	0.65	0.83	0.0434137	1	1	1	valine degradation I
MF0040	0.41	0.6	0.0788497	1	1	1	proline degradation
MF0049	0.4	0.6	-0.0797774	1	1	1	threonine degradation I
MF0047	0.033	0.2	-0.204082	1	1	1	glutamine degradation II
MF0048	0.88	0.98	0.0144712	1	1	1	serine degradation
MF0045	0.88	0.98	-0.0148423	1	1	1	cysteine degradation II
MF0046	0.025	0.19	0.214657	1	1	1	glutamine degradation I
MF0043	0.32	0.53	0.0957328	1	1	1	cysteine biosynthesis/homocysteine degradation
MF0044	0.3	0.53	-0.0994434	1	1	1	cysteine degradation I
MF0052	0.96	0.98	0.00519481	0.78	0.79	0.77	arginine degradation II
MF0050	0.87	0.98	-0.0155844	1	1	1	threonine degradation II
MF0051	0.25	0.49	-0.110204	1	1	1	arginine degradation I
MF0058	0.9	0.98	0.0116883	1	1	1	lysine degradation II
MF0059	0.072	0.27	0.172356	1	1	1	anaerobic fatty acid beta-oxidation
MF0056	0.56	0.74	0.0556586	1	1	1	histidine degradation
MF0057	0.069	0.27	0.174212	1	1	1	lysine degradation I
MF0054	0.76	0.92	0.0293135	1	1	1	arginine degradation IV
MF0055	0.16	0.39	0.135065	1	1	1	arginine degradation V
P, two-sided Wilcoxon rank-sum test. Qvalue indicates p value adjusted for mutliple comparision by Benjamini-Hochberg correction.

## Sheet: Supplementary Table 6
Supplementary Table 6. List of genes in the 10-kbp deletion structural variants of Bacterodes uniformis genome
GENE_ID	TYPE	LENGTH	START	END	STRAND	ANNOTATION
BACUNI_02480	CDS	1131	3210144	3211274	+	Tetraacyldisaccharide 4'-kinase (EC 2.7.1.130)
BACUNI_02481	CDS	765	3211258	3212022	+	Purine nucleoside phosphorylase (EC 2.4.2.1)
BACUNI_02482	CDS	1050	3212029	3213078	+	Thiamine-monophosphate kinase (EC 2.7.4.16)
BACUNI_02483	rna	73	3213222	3213294	+	tRNA-Phe-GAA
BACUNI_02484	CDS	246	3213126	3213371	-	Hypothetical protein
BACUNI_02485	CDS	123	3213386	3213508	+	Hypothetical protein
BACUNI_02486	CDS	1365	3213631	3214995	+	Site-specific recombinase, phage integration family
BACUNI_02487	CDS	135	3213552	3213686	-	Hypothetical protein
BACUNI_02488	CDS	165	3214998	3215162	-	Hypothetical protein
BACUNI_02489	CDS	1290	3215174	3216463	-	Transposase, IS4 family
BACUNI_02490	CDS	123	3216623	3216745	+	Hypothetical protein
BACUNI_02491	CDS	1368	3217185	3218552	-	Hypothetical protein
BACUNI_02492	CDS	138	3218562	3218699	-	Hypothetical protein
BACUNI_02493	CDS	1206	3218820	3220025	+	Transposase, IS4 family
BACUNI_02494	CDS	1314	3220022	3221335	-	Transposase, IS4 family
BACUNI_02495	CDS	183	3221381	3221563	+	Hypothetical protein
BACUNI_02496	CDS	255	3221597	3221851	-	Hypothetical protein
BACUNI_02497	CDS	156	3222175	3222330	+	Hypothetical protein
BACUNI_02498	CDS	408	3221848	3222255	-	Hypothetical protein
BACUNI_02499	CDS	195	3222447	3222641	-	Hypothetical protein
BACUNI_02500	CDS	318	3222638	3222955	-	Hypothetical protein
CDS, CoDing Sequence; Phe, phenylalanine; GAA, anticodon.

## Sheet: Supplementary Table 7
Supplementary Table 7. Results of bidirectional mediation analysis for host phenotypes, serum metabolites, and gut microbial features
Treatment	Mediator	Outcome	d1.Prop	d1.Prop_p	d1.Prop_p.adj	d2.Prop	d2.Prop_p	d2.Prop_p.adj	med.res.dir
Asceticism	Indole-3 propionic acid	Bacteroides massiliensis	0.236041	0	0	0.220723	0	0	both
Maturity Fears	Isoleucine	Bacteroides clarus	0.0933798	0.2	0.213333	0.386515	0.6	0.64	NS
Maturity Fears	Phenylalanine	Bacteroides clarus	0.402993	0	0	0.266693	0	0	both
Maturity Fears	Isoleucine	unclassified Frisingicoccus	0.172422	0	0	0.904055	0	0	both
Maturity Fears	Isoleucine	[Clostridium] leptum	0.0610819	0.4	0.4	0.291553	0.8	0.8	NS
Asceticism	Indole-3 propionic acid	Clostridium paraputrificum	0.554961	0	0	0.448075	0	0	both
Drive for Thinness	Indole-3 propionic acid	Clostridium paraputrificum	0.311574	0	0	0.431299	0	0	both
Body Dissatisfaction	Ornithine	[Clostridium] sp. 2789STDY5608884	0.626238	0	0	0.502756	0	0	both
Body Dissatisfaction	Indoxyl sulfate	[Clostridium] sp. CAG:269	0.722572	0	0	1.1334	0	0	both
Drive for Thinness	Indoxyl sulfate	[Clostridium] sp. CAG:269	0.838303	0	0	1.03461	0	0	both
Interpersonal Alienation	GLCA	Faecalibacterium prausnitzii 6	0.344322	0	0	0.506957	0	0	both
Bulimia	7-oxo-HCA	unclassified Oscillospirales 1 CAG-272	0.32797	0	0	0.539837	0	0	both
Bulimia	HCA	unclassified Oscillospirales 1 CAG-272	0.461629	0	0	0.668014	0	0	both
Maturity Fears	Isoleucine	unclassified Anaerotignaceae	0.0702721	0.2	0.213333	0.236119	0.4	0.457143	NS
Maturity Fears	Isoleucine	unclassified Gordonibacter	0.0933501	0	0	0.39853	0.2	0.246154	NS
Maturity Fears	Phenylalanine	unclassified Gordonibacter	0.462692	0	0	0.476975	0	0	both
GLCA, glycolithocholic acid; 7-oxo-HCA, 7-oxo-hyocholic acid; HCA, hypcholic acid; d1 Prop, proportion of mediation via direction 1; d1 Prop_p.adj, adjusted p value proportion of mediation via direction 1 by Benjamini-Hochberg correction; d2 Prop, proportion of mediation via direction 2; d2 Prop_p.adj, adjusted p value proportion of mediation via direction 2; med.res.dir, resulting direction for …

## Sheet: Supplementary Table 8
Supplementary Table 8: Sequences of oligonucleotides used in this study
Transcript	Forward sequence	Reverse sequence
Bdnf	GGCTGACACTTTTGAGCACGTC	CTCCAAAGGCACTTGACTGCTG
Snca	CACTGGCTTTGTCAAGAAGGACC	CATAAGCCTCACTGCCAGGATC
Agrp	GCCTCAAGAAGACAACTGCAGAC	AAGCAGGACTCGTGCAGCCTTA
Htr1b	TCACTGACCTGCTCGTGTCCAT	TATCCGACGACAGCCAGAAGTC
Cartpt	TACTCTGCCGTGGATGATGCGT	TCGGAATGCGTTTACTCTTGAGC
Ghrl	GAAGCCACCAGCTAAACTGCAG	CTGACAGCTTGATGCCAACATCG
Ucp1	GGATTGGCCTCTACGACTCA	TAAGCCGGCTGAGATCTTGT
Cidea	TGCTCTTCTGTATCGCCCAGT	GCCGTGTTAAGGAATCTGCTG
Elovl3	ATGAATTTCTCACGCGGGTT	AGCTTACCCAGTACTCCTCCA
Prdm16	CAGCACGGTGAAGCCATTC	GCGTGCATCCGCTTGTG
Pgc1⍺	CCCTGCCATTGTTAAGACC	TGCTGCTGTTCCTGTTTTC
Rplp0	GCTTCGTGTTCACCAAGGAGGA	GTCCTAGACCAGTGTTCTGAGC
Rpl36	GTCAGTAAGCCGAGACACAGCC	CCTTGGACACTTTGAGCAACTCC
16s rRNA V3-V4 region	TCGTCGGCAGCGTCAGATGTGTATAAGAGACAGCCTACGGGNGGCWGCAG (with Illumina adapters attached)	GTCTCGTGGGCTCGGAGATGTGTATAAGAGACAGGACTACHVGGGTATCTAATCC (with Illumina adapters attached)
