# Supplementary material for: The gut microbiota contributes to the pathogenesis of anorexia nervosa in humans and mice
Source: Nat Microbiol. 2023 Apr 17;8(5):787–802. doi: 10.1038/s41564-023-01355-5 (PMC10159860; doi:10.1038/s41564-023-01355-5)
Supplement: Supplementary file 4 — Source data for Supplementary Figs. 1–6. [file 41564_2023_1355_MOESM4_ESM.xlsx]

## Sheet: Source_data_for_Suppl_Figure_1
From	To	distance	Group
DKAN_01	DKAN_02	0.759404	in
DKAN_01	DKAN_03	0.711259	in
DKAN_02	DKAN_03	0.721761	in
DKAN_01	DKAN_04	0.703035	in
DKAN_02	DKAN_04	0.765397	in
DKAN_03	DKAN_04	0.712674	in
DKAN_01	DKAN_05	0.68948	in
DKAN_02	DKAN_05	0.709195	in
DKAN_03	DKAN_05	0.722947	in
DKAN_04	DKAN_05	0.760356	in
DKAN_14	DKAN_15	0.594585	out
DKAN_14	DKAN_16	0.700197	out
DKAN_15	DKAN_16	0.706553	out
DKAN_01	DKAN_17	0.656669	in
DKAN_02	DKAN_17	0.716548	in
DKAN_03	DKAN_17	0.688861	in
DKAN_04	DKAN_17	0.772303	in
DKAN_05	DKAN_17	0.655379	in
DKAN_01	DKAN_18	0.718653	in
DKAN_02	DKAN_18	0.731272	in
DKAN_03	DKAN_18	0.570471	in
DKAN_04	DKAN_18	0.708934	in
DKAN_05	DKAN_18	0.717199	in
DKAN_17	DKAN_18	0.716269	in
DKAN_14	DKAN_19	0.77193	out
DKAN_15	DKAN_19	0.728068	out
DKAN_16	DKAN_19	0.803635	out
DKAN_14	DKAN_21	0.668771	out
DKAN_15	DKAN_21	0.63387	out
DKAN_16	DKAN_21	0.716185	out
DKAN_19	DKAN_21	0.743443	out
DKAN_14	DKAN_22	0.608907	out
DKAN_15	DKAN_22	0.628421	out
DKAN_16	DKAN_22	0.728051	out
DKAN_19	DKAN_22	0.758229	out
DKAN_21	DKAN_22	0.603287	out
DKAN_14	DKAN_23	0.621805	out
DKAN_15	DKAN_23	0.648709	out
DKAN_16	DKAN_23	0.714222	out
DKAN_19	DKAN_23	0.759309	out
DKAN_21	DKAN_23	0.663315	out
DKAN_22	DKAN_23	0.620706	out
DKAN_14	DKAN_28	0.70022	out
DKAN_15	DKAN_28	0.708495	out
DKAN_16	DKAN_28	0.752794	out
DKAN_19	DKAN_28	0.770363	out
DKAN_21	DKAN_28	0.746474	out
DKAN_22	DKAN_28	0.71214	out
DKAN_23	DKAN_28	0.717456	out
DKAN_14	DKAN_31	0.699507	out
DKAN_15	DKAN_31	0.624763	out
DKAN_16	DKAN_31	0.786863	out
DKAN_19	DKAN_31	0.727288	out
DKAN_21	DKAN_31	0.698027	out
DKAN_22	DKAN_31	0.695168	out
DKAN_23	DKAN_31	0.705872	out
DKAN_28	DKAN_31	0.74094	out
DKAN_14	DKAN_32	0.712128	out
DKAN_15	DKAN_32	0.699287	out
DKAN_16	DKAN_32	0.738893	out
DKAN_19	DKAN_32	0.657092	out
DKAN_21	DKAN_32	0.701693	out
DKAN_22	DKAN_32	0.690058	out
DKAN_23	DKAN_32	0.709962	out
DKAN_28	DKAN_32	0.760628	out
DKAN_31	DKAN_32	0.67182	out
DKAN_14	DKAN_33	0.692565	out
DKAN_15	DKAN_33	0.696921	out
DKAN_16	DKAN_33	0.737896	out
DKAN_19	DKAN_33	0.741328	out
DKAN_21	DKAN_33	0.715526	out
DKAN_22	DKAN_33	0.706609	out
DKAN_23	DKAN_33	0.684449	out
DKAN_28	DKAN_33	0.732335	out
DKAN_31	DKAN_33	0.755062	out
DKAN_32	DKAN_33	0.72813	out
DKAN_14	DKAN_34	0.731357	out
DKAN_15	DKAN_34	0.691119	out
DKAN_16	DKAN_34	0.787003	out
DKAN_19	DKAN_34	0.688393	out
DKAN_21	DKAN_34	0.700142	out
DKAN_22	DKAN_34	0.685172	out
DKAN_23	DKAN_34	0.706678	out
DKAN_28	DKAN_34	0.742582	out
DKAN_31	DKAN_34	0.660343	out
DKAN_32	DKAN_34	0.618485	out
DKAN_33	DKAN_34	0.73476	out
DKAN_14	DKAN_35	0.634552	out
DKAN_15	DKAN_35	0.623921	out
DKAN_16	DKAN_35	0.756746	out
DKAN_19	DKAN_35	0.71368	out
DKAN_21	DKAN_35	0.620048	out
DKAN_22	DKAN_35	0.635153	out
DKAN_23	DKAN_35	0.68404	out
DKAN_28	DKAN_35	0.677403	out
DKAN_31	DKAN_35	0.678044	out
DKAN_32	DKAN_35	0.681523	out
DKAN_33	DKAN_35	0.709169	out
DKAN_34	DKAN_35	0.620857	out
DKAN_14	DKAN_36	0.664189	out
DKAN_15	DKAN_36	0.667171	out
DKAN_16	DKAN_36	0.75667	out
DKAN_19	DKAN_36	0.714806	out
DKAN_21	DKAN_36	0.661482	out
DKAN_22	DKAN_36	0.665523	out
DKAN_23	DKAN_36	0.692927	out
DKAN_28	DKAN_36	0.721727	out
DKAN_31	DKAN_36	0.645472	out
DKAN_32	DKAN_36	0.65669	out
DKAN_33	DKAN_36	0.748124	out
DKAN_34	DKAN_36	0.687484	out
DKAN_35	DKAN_36	0.645714	out
DKAN_14	DKAN_37	0.633713	out
DKAN_15	DKAN_37	0.690794	out
DKAN_16	DKAN_37	0.693535	out
DKAN_19	DKAN_37	0.79335	out
DKAN_21	DKAN_37	0.689288	out
DKAN_22	DKAN_37	0.685068	out
DKAN_23	DKAN_37	0.665688	out
DKAN_28	DKAN_37	0.655879	out
DKAN_31	DKAN_37	0.764865	out
DKAN_32	DKAN_37	0.745056	out
DKAN_33	DKAN_37	0.709012	out
DKAN_34	DKAN_37	0.74404	out
DKAN_35	DKAN_37	0.671715	out
DKAN_36	DKAN_37	0.684622	out
DKAN_14	DKAN_38	0.790331	out
DKAN_15	DKAN_38	0.826573	out
DKAN_16	DKAN_38	0.800529	out
DKAN_19	DKAN_38	0.82371	out
DKAN_21	DKAN_38	0.796456	out
DKAN_22	DKAN_38	0.78567	out
DKAN_23	DKAN_38	0.765479	out
DKAN_28	DKAN_38	0.703812	out
DKAN_31	DKAN_38	0.855838	out
DKAN_32	DKAN_38	0.823856	out
DKAN_33	DKAN_38	0.802363	out
DKAN_34	DKAN_38	0.797644	out
DKAN_35	DKAN_38	0.785735	out
DKAN_36	DKAN_38	0.809036	out
DKAN_37	DKAN_38	0.748455	out
DKAN_14	DKAN_41	0.655785	out
DKAN_15	DKAN_41	0.627847	out
DKAN_16	DKAN_41	0.723621	out
DKAN_19	DKAN_41	0.742952	out
DKAN_21	DKAN_41	0.670934	out
DKAN_22	DKAN_41	0.62122	out
DKAN_23	DKAN_41	0.685618	out
DKAN_28	DKAN_41	0.685825	out
DKAN_31	DKAN_41	0.680963	out
DKAN_32	DKAN_41	0.706171	out
DKAN_33	DKAN_41	0.719048	out
DKAN_34	DKAN_41	0.689379	out
DKAN_35	DKAN_41	0.644279	out
DKAN_36	DKAN_41	0.679529	out
DKAN_37	DKAN_41	0.680623	out
DKAN_38	DKAN_41	0.782172	out
DKAN_14	DKAN_42	0.713976	out
DKAN_15	DKAN_42	0.645895	out
DKAN_16	DKAN_42	0.766634	out
DKAN_19	DKAN_42	0.728515	out
DKAN_21	DKAN_42	0.659487	out
DKAN_22	DKAN_42	0.673656	out
DKAN_23	DKAN_42	0.739631	out
DKAN_28	DKAN_42	0.715454	out
DKAN_31	DKAN_42	0.613352	out
DKAN_32	DKAN_42	0.673082	out
DKAN_33	DKAN_42	0.751068	out
DKAN_34	DKAN_42	0.665829	out
DKAN_35	DKAN_42	0.669242	out
DKAN_36	DKAN_42	0.64169	out
DKAN_37	DKAN_42	0.750965	out
DKAN_38	DKAN_42	0.829474	out
DKAN_41	DKAN_42	0.684719	out
DKAN_14	DKAN_45	0.718159	out
DKAN_15	DKAN_45	0.675465	out
DKAN_16	DKAN_45	0.728672	out
DKAN_19	DKAN_45	0.716927	out
DKAN_21	DKAN_45	0.650256	out
DKAN_22	DKAN_45	0.701594	out
DKAN_23	DKAN_45	0.719691	out
DKAN_28	DKAN_45	0.74568	out
DKAN_31	DKAN_45	0.687979	out
DKAN_32	DKAN_45	0.638076	out
DKAN_33	DKAN_45	0.72765	out
DKAN_34	DKAN_45	0.664689	out
DKAN_35	DKAN_45	0.674617	out
DKAN_36	DKAN_45	0.663149	out
DKAN_37	DKAN_45	0.712863	out
DKAN_38	DKAN_45	0.82904	out
DKAN_41	DKAN_45	0.739741	out
DKAN_42	DKAN_45	0.645478	out
DKAN_14	DKAN_46	0.734795	out
DKAN_15	DKAN_46	0.769716	out
DKAN_16	DKAN_46	0.794219	out
DKAN_19	DKAN_46	0.768938	out
DKAN_21	DKAN_46	0.761614	out
DKAN_22	DKAN_46	0.73557	out
DKAN_23	DKAN_46	0.73709	out
DKAN_28	DKAN_46	0.706195	out
DKAN_31	DKAN_46	0.766246	out
DKAN_32	DKAN_46	0.763622	out
DKAN_33	DKAN_46	0.774306	out
DKAN_34	DKAN_46	0.719599	out
DKAN_35	DKAN_46	0.721588	out
DKAN_36	DKAN_46	0.759445	out
DKAN_37	DKAN_46	0.726611	out
DKAN_38	DKAN_46	0.754643	out
DKAN_41	DKAN_46	0.693194	out
DKAN_42	DKAN_46	0.789773	out
DKAN_45	DKAN_46	0.76939	out
DKAN_14	DKAN_48	0.615529	out
DKAN_15	DKAN_48	0.638572	out
DKAN_16	DKAN_48	0.694644	out
DKAN_19	DKAN_48	0.78436	out
DKAN_21	DKAN_48	0.656526	out
DKAN_22	DKAN_48	0.639544	out
DKAN_23	DKAN_48	0.647937	out
DKAN_28	DKAN_48	0.69385	out
DKAN_31	DKAN_48	0.705902	out
DKAN_32	DKAN_48	0.751055	out
DKAN_33	DKAN_48	0.721476	out
DKAN_34	DKAN_48	0.749065	out
DKAN_35	DKAN_48	0.652759	out
DKAN_36	DKAN_48	0.717182	out
DKAN_37	DKAN_48	0.641177	out
DKAN_38	DKAN_48	0.804881	out
DKAN_41	DKAN_48	0.640066	out
DKAN_42	DKAN_48	0.760796	out
DKAN_45	DKAN_48	0.746159	out
DKAN_46	DKAN_48	0.720338	out
DKAN_14	DKAN_49	0.797085	out
DKAN_15	DKAN_49	0.732491	out
DKAN_16	DKAN_49	0.832739	out
DKAN_19	DKAN_49	0.749152	out
DKAN_21	DKAN_49	0.778732	out
DKAN_22	DKAN_49	0.743004	out
DKAN_23	DKAN_49	0.780368	out
DKAN_28	DKAN_49	0.761349	out
DKAN_31	DKAN_49	0.776394	out
DKAN_32	DKAN_49	0.742203	out
DKAN_33	DKAN_49	0.789169	out
DKAN_34	DKAN_49	0.772445	out
DKAN_35	DKAN_49	0.704448	out
DKAN_36	DKAN_49	0.748719	out
DKAN_37	DKAN_49	0.798022	out
DKAN_38	DKAN_49	0.807138	out
DKAN_41	DKAN_49	0.734497	out
DKAN_42	DKAN_49	0.698642	out
DKAN_45	DKAN_49	0.786374	out
DKAN_46	DKAN_49	0.753421	out
DKAN_48	DKAN_49	0.779543	out
DKAN_14	DKAN_51	0.696804	out
DKAN_15	DKAN_51	0.724573	out
DKAN_16	DKAN_51	0.717435	out
DKAN_19	DKAN_51	0.75635	out
DKAN_21	DKAN_51	0.719361	out
DKAN_22	DKAN_51	0.693194	out
DKAN_23	DKAN_51	0.719148	out
DKAN_28	DKAN_51	0.714588	out
DKAN_31	DKAN_51	0.735106	out
DKAN_32	DKAN_51	0.722254	out
DKAN_33	DKAN_51	0.734394	out
DKAN_34	DKAN_51	0.730571	out
DKAN_35	DKAN_51	0.690813	out
DKAN_36	DKAN_51	0.736723	out
DKAN_37	DKAN_51	0.672525	out
DKAN_38	DKAN_51	0.758031	out
DKAN_41	DKAN_51	0.702184	out
DKAN_42	DKAN_51	0.74098	out
DKAN_45	DKAN_51	0.714515	out
DKAN_46	DKAN_51	0.757427	out
DKAN_48	DKAN_51	0.69392	out
DKAN_49	DKAN_51	0.750493	out
DKAN_14	DKAN_52	0.720556	out
DKAN_15	DKAN_52	0.682583	out
DKAN_16	DKAN_52	0.740655	out
DKAN_19	DKAN_52	0.748741	out
DKAN_21	DKAN_52	0.720336	out
DKAN_22	DKAN_52	0.687112	out
DKAN_23	DKAN_52	0.730965	out
DKAN_28	DKAN_52	0.75173	out
DKAN_31	DKAN_52	0.716202	out
DKAN_32	DKAN_52	0.675789	out
DKAN_33	DKAN_52	0.70011	out
DKAN_34	DKAN_52	0.676241	out
DKAN_35	DKAN_52	0.727418	out
DKAN_36	DKAN_52	0.682099	out
DKAN_37	DKAN_52	0.702192	out
DKAN_38	DKAN_52	0.810195	out
DKAN_41	DKAN_52	0.759908	out
DKAN_42	DKAN_52	0.719738	out
DKAN_45	DKAN_52	0.664988	out
DKAN_46	DKAN_52	0.775498	out
DKAN_48	DKAN_52	0.721635	out
DKAN_49	DKAN_52	0.809256	out
DKAN_51	DKAN_52	0.690456	out
DKAN_14	DKAN_53	0.733873	out
DKAN_15	DKAN_53	0.677434	out
DKAN_16	DKAN_53	0.707027	out
DKAN_19	DKAN_53	0.808571	out
DKAN_21	DKAN_53	0.692464	out
DKAN_22	DKAN_53	0.69821	out
DKAN_23	DKAN_53	0.732572	out
DKAN_28	DKAN_53	0.801815	out
DKAN_31	DKAN_53	0.664626	out
DKAN_32	DKAN_53	0.724304	out
DKAN_33	DKAN_53	0.7648	out
DKAN_34	DKAN_53	0.765561	out
DKAN_35	DKAN_53	0.698818	out
DKAN_36	DKAN_53	0.691087	out
DKAN_37	DKAN_53	0.710803	out
DKAN_38	DKAN_53	0.843397	out
DKAN_41	DKAN_53	0.732357	out
DKAN_42	DKAN_53	0.653876	out
DKAN_45	DKAN_53	0.659699	out
DKAN_46	DKAN_53	0.80189	out
DKAN_48	DKAN_53	0.692739	out
DKAN_49	DKAN_53	0.802239	out
DKAN_51	DKAN_53	0.767719	out
DKAN_52	DKAN_53	0.701452	out
DKAN_14	DKAN_54	0.66076	out
DKAN_15	DKAN_54	0.607987	out
DKAN_16	DKAN_54	0.737744	out
DKAN_19	DKAN_54	0.71981	out
DKAN_21	DKAN_54	0.63158	out
DKAN_22	DKAN_54	0.676019	out
DKAN_23	DKAN_54	0.698545	out
DKAN_28	DKAN_54	0.727688	out
DKAN_31	DKAN_54	0.581064	out
DKAN_32	DKAN_54	0.673865	out
DKAN_33	DKAN_54	0.736053	out
DKAN_34	DKAN_54	0.681866	out
DKAN_35	DKAN_54	0.651218	out
DKAN_36	DKAN_54	0.652033	out
DKAN_37	DKAN_54	0.733596	out
DKAN_38	DKAN_54	0.839379	out
DKAN_41	DKAN_54	0.705884	out
DKAN_42	DKAN_54	0.600508	out
DKAN_45	DKAN_54	0.673885	out
DKAN_46	DKAN_54	0.768475	out
DKAN_48	DKAN_54	0.682253	out
DKAN_49	DKAN_54	0.758798	out
DKAN_51	DKAN_54	0.72728	out
DKAN_52	DKAN_54	0.703401	out
DKAN_53	DKAN_54	0.64278	out
DKAN_14	DKAN_55	0.672136	out
DKAN_15	DKAN_55	0.619203	out
DKAN_16	DKAN_55	0.778359	out
DKAN_19	DKAN_55	0.755357	out
DKAN_21	DKAN_55	0.658081	out
DKAN_22	DKAN_55	0.687654	out
DKAN_23	DKAN_55	0.709588	out
DKAN_28	DKAN_55	0.723684	out
DKAN_31	DKAN_55	0.637543	out
DKAN_32	DKAN_55	0.707134	out
DKAN_33	DKAN_55	0.736361	out
DKAN_34	DKAN_55	0.707284	out
DKAN_35	DKAN_55	0.650167	out
DKAN_36	DKAN_55	0.653317	out
DKAN_37	DKAN_55	0.734998	out
DKAN_38	DKAN_55	0.842547	out
DKAN_41	DKAN_55	0.706396	out
DKAN_42	DKAN_55	0.587226	out
DKAN_45	DKAN_55	0.697436	out
DKAN_46	DKAN_55	0.787266	out
DKAN_48	DKAN_55	0.726017	out
DKAN_49	DKAN_55	0.732672	out
DKAN_51	DKAN_55	0.758774	out
DKAN_52	DKAN_55	0.718931	out
DKAN_53	DKAN_55	0.709172	out
DKAN_54	DKAN_55	0.623131	out
DKAN_14	DKAN_56	0.67979	out
DKAN_15	DKAN_56	0.667581	out
DKAN_16	DKAN_56	0.760733	out
DKAN_19	DKAN_56	0.751447	out
DKAN_21	DKAN_56	0.696046	out
DKAN_22	DKAN_56	0.657562	out
DKAN_23	DKAN_56	0.662397	out
DKAN_28	DKAN_56	0.654077	out
DKAN_31	DKAN_56	0.705846	out
DKAN_32	DKAN_56	0.758066	out
DKAN_33	DKAN_56	0.709597	out
DKAN_34	DKAN_56	0.700174	out
DKAN_35	DKAN_56	0.690207	out
DKAN_36	DKAN_56	0.683381	out
DKAN_37	DKAN_56	0.694457	out
DKAN_38	DKAN_56	0.765328	out
DKAN_41	DKAN_56	0.680983	out
DKAN_42	DKAN_56	0.731206	out
DKAN_45	DKAN_56	0.755082	out
DKAN_46	DKAN_56	0.704861	out
DKAN_48	DKAN_56	0.673326	out
DKAN_49	DKAN_56	0.753574	out
DKAN_51	DKAN_56	0.681841	out
DKAN_52	DKAN_56	0.745663	out
DKAN_53	DKAN_56	0.783028	out
DKAN_54	DKAN_56	0.737051	out
DKAN_55	DKAN_56	0.709072	out
DKAN_14	DKAN_59	0.740847	out
DKAN_15	DKAN_59	0.764655	out
DKAN_16	DKAN_59	0.705231	out
DKAN_19	DKAN_59	0.814387	out
DKAN_21	DKAN_59	0.743631	out
DKAN_22	DKAN_59	0.723172	out
DKAN_23	DKAN_59	0.764169	out
DKAN_28	DKAN_59	0.815282	out
DKAN_31	DKAN_59	0.779785	out
DKAN_32	DKAN_59	0.763226	out
DKAN_33	DKAN_59	0.765959	out
DKAN_34	DKAN_59	0.788073	out
DKAN_35	DKAN_59	0.777178	out
DKAN_36	DKAN_59	0.756873	out
DKAN_37	DKAN_59	0.755917	out
DKAN_38	DKAN_59	0.819706	out
DKAN_41	DKAN_59	0.777065	out
DKAN_42	DKAN_59	0.784417	out
DKAN_45	DKAN_59	0.756152	out
DKAN_46	DKAN_59	0.837527	out
DKAN_48	DKAN_59	0.743262	out
DKAN_49	DKAN_59	0.843937	out
DKAN_51	DKAN_59	0.773268	out
DKAN_52	DKAN_59	0.729941	out
DKAN_53	DKAN_59	0.737883	out
DKAN_54	DKAN_59	0.767674	out
DKAN_55	DKAN_59	0.80939	out
DKAN_56	DKAN_59	0.806632	out
DKAN_14	DKAN_60	0.709207	out
DKAN_15	DKAN_60	0.719972	out
DKAN_16	DKAN_60	0.714705	out
DKAN_19	DKAN_60	0.820091	out
DKAN_21	DKAN_60	0.757232	out
DKAN_22	DKAN_60	0.728296	out
DKAN_23	DKAN_60	0.718354	out
DKAN_28	DKAN_60	0.764415	out
DKAN_31	DKAN_60	0.765665	out
DKAN_32	DKAN_60	0.781388	out
DKAN_33	DKAN_60	0.736969	out
DKAN_34	DKAN_60	0.810568	out
DKAN_35	DKAN_60	0.744834	out
DKAN_36	DKAN_60	0.734483	out
DKAN_37	DKAN_60	0.678316	out
DKAN_38	DKAN_60	0.821126	out
DKAN_41	DKAN_60	0.73438	out
DKAN_42	DKAN_60	0.764538	out
DKAN_45	DKAN_60	0.731582	out
DKAN_46	DKAN_60	0.768061	out
DKAN_48	DKAN_60	0.713477	out
DKAN_49	DKAN_60	0.830861	out
DKAN_51	DKAN_60	0.69547	out
DKAN_52	DKAN_60	0.732211	out
DKAN_53	DKAN_60	0.730349	out
DKAN_54	DKAN_60	0.746708	out
DKAN_55	DKAN_60	0.757486	out
DKAN_56	DKAN_60	0.738363	out
DKAN_59	DKAN_60	0.701946	out
DKAN_14	DKAN_61	0.762305	out
DKAN_15	DKAN_61	0.775347	out
DKAN_16	DKAN_61	0.809739	out
DKAN_19	DKAN_61	0.720804	out
DKAN_21	DKAN_61	0.734845	out
DKAN_22	DKAN_61	0.714139	out
DKAN_23	DKAN_61	0.755459	out
DKAN_28	DKAN_61	0.755118	out
DKAN_31	DKAN_61	0.767883	out
DKAN_32	DKAN_61	0.720366	out
DKAN_33	DKAN_61	0.763482	out
DKAN_34	DKAN_61	0.656406	out
DKAN_35	DKAN_61	0.71457	out
DKAN_36	DKAN_61	0.737226	out
DKAN_37	DKAN_61	0.7926	out
DKAN_38	DKAN_61	0.782115	out
DKAN_41	DKAN_61	0.73454	out
DKAN_42	DKAN_61	0.712457	out
DKAN_45	DKAN_61	0.732976	out
DKAN_46	DKAN_61	0.748675	out
DKAN_48	DKAN_61	0.787553	out
DKAN_49	DKAN_61	0.717279	out
DKAN_51	DKAN_61	0.760782	out
DKAN_52	DKAN_61	0.782592	out
DKAN_53	DKAN_61	0.828436	out
DKAN_54	DKAN_61	0.776783	out
DKAN_55	DKAN_61	0.765693	out
DKAN_56	DKAN_61	0.757294	out
DKAN_59	DKAN_61	0.816361	out
DKAN_60	DKAN_61	0.823592	out
DKAN_01	DKAN_62	0.58716	in
DKAN_02	DKAN_62	0.751371	in
DKAN_03	DKAN_62	0.689227	in
DKAN_04	DKAN_62	0.78904	in
DKAN_05	DKAN_62	0.734602	in
DKAN_17	DKAN_62	0.67074	in
DKAN_18	DKAN_62	0.698153	in
DKAN_01	DKAN_63	0.68495	in
DKAN_02	DKAN_63	0.765468	in
DKAN_03	DKAN_63	0.610508	in
DKAN_04	DKAN_63	0.740331	in
DKAN_05	DKAN_63	0.713114	in
DKAN_17	DKAN_63	0.66753	in
DKAN_18	DKAN_63	0.6447	in
DKAN_62	DKAN_63	0.682453	in
DKAN_01	DKAN_64	0.871903	in
DKAN_02	DKAN_64	0.831635	in
DKAN_03	DKAN_64	0.856864	in
DKAN_04	DKAN_64	0.892296	in
DKAN_05	DKAN_64	0.786226	in
DKAN_17	DKAN_64	0.847745	in
DKAN_18	DKAN_64	0.835344	in
DKAN_62	DKAN_64	0.847341	in
DKAN_63	DKAN_64	0.82822	in
DKAN_01	DKAN_66	0.682733	in
DKAN_02	DKAN_66	0.728868	in
DKAN_03	DKAN_66	0.751229	in
DKAN_04	DKAN_66	0.785719	in
DKAN_05	DKAN_66	0.762498	in
DKAN_17	DKAN_66	0.764886	in
DKAN_18	DKAN_66	0.754838	in
DKAN_62	DKAN_66	0.701842	in
DKAN_63	DKAN_66	0.723383	in
DKAN_64	DKAN_66	0.81666	in
DKAN_01	DKAN_68	0.752664	in
DKAN_02	DKAN_68	0.734618	in
DKAN_03	DKAN_68	0.783143	in
DKAN_04	DKAN_68	0.806481	in
DKAN_05	DKAN_68	0.716091	in
DKAN_17	DKAN_68	0.752612	in
DKAN_18	DKAN_68	0.791562	in
DKAN_62	DKAN_68	0.779642	in
DKAN_63	DKAN_68	0.751442	in
DKAN_64	DKAN_68	0.850012	in
DKAN_66	DKAN_68	0.770251	in
DKAN_14	DKAN_69	0.696176	out
DKAN_15	DKAN_69	0.752854	out
DKAN_16	DKAN_69	0.788157	out
DKAN_19	DKAN_69	0.782452	out
DKAN_21	DKAN_69	0.709198	out
DKAN_22	DKAN_69	0.68683	out
DKAN_23	DKAN_69	0.729612	out
DKAN_28	DKAN_69	0.678437	out
DKAN_31	DKAN_69	0.733329	out
DKAN_32	DKAN_69	0.715335	out
DKAN_33	DKAN_69	0.690707	out
DKAN_34	DKAN_69	0.690874	out
DKAN_35	DKAN_69	0.664724	out
DKAN_36	DKAN_69	0.73294	out
DKAN_37	DKAN_69	0.69908	out
DKAN_38	DKAN_69	0.786268	out
DKAN_41	DKAN_69	0.715159	out
DKAN_42	DKAN_69	0.75045	out
DKAN_45	DKAN_69	0.747168	out
DKAN_46	DKAN_69	0.760446	out
DKAN_48	DKAN_69	0.721237	out
DKAN_49	DKAN_69	0.746458	out
DKAN_51	DKAN_69	0.722718	out
DKAN_52	DKAN_69	0.739127	out
DKAN_53	DKAN_69	0.80772	out
DKAN_54	DKAN_69	0.766044	out
DKAN_55	DKAN_69	0.720108	out
DKAN_56	DKAN_69	0.694845	out
DKAN_59	DKAN_69	0.799777	out
DKAN_60	DKAN_69	0.778032	out
DKAN_61	DKAN_69	0.728241	out
DKAN_14	DKAN_70	0.705447	out
DKAN_15	DKAN_70	0.653656	out
DKAN_16	DKAN_70	0.740222	out
DKAN_19	DKAN_70	0.723274	out
DKAN_21	DKAN_70	0.694055	out
DKAN_22	DKAN_70	0.667008	out
DKAN_23	DKAN_70	0.703382	out
DKAN_28	DKAN_70	0.736727	out
DKAN_31	DKAN_70	0.63379	out
DKAN_32	DKAN_70	0.623891	out
DKAN_33	DKAN_70	0.717409	out
DKAN_34	DKAN_70	0.668025	out
DKAN_35	DKAN_70	0.668651	out
DKAN_36	DKAN_70	0.658252	out
DKAN_37	DKAN_70	0.733684	out
DKAN_38	DKAN_70	0.825806	out
DKAN_41	DKAN_70	0.707678	out
DKAN_42	DKAN_70	0.632399	out
DKAN_45	DKAN_70	0.600964	out
DKAN_46	DKAN_70	0.771567	out
DKAN_48	DKAN_70	0.730821	out
DKAN_49	DKAN_70	0.775439	out
DKAN_51	DKAN_70	0.718011	out
DKAN_52	DKAN_70	0.642433	out
DKAN_53	DKAN_70	0.675204	out
DKAN_54	DKAN_70	0.676569	out
DKAN_55	DKAN_70	0.678441	out
DKAN_56	DKAN_70	0.72747	out
DKAN_59	DKAN_70	0.767534	out
DKAN_60	DKAN_70	0.752888	out
DKAN_61	DKAN_70	0.768943	out
DKAN_69	DKAN_70	0.75805	out
DKAN_01	DKAN_76	0.73145	in
DKAN_02	DKAN_76	0.75591	in
DKAN_03	DKAN_76	0.808546	in
DKAN_04	DKAN_76	0.802609	in
DKAN_05	DKAN_76	0.766849	in
DKAN_17	DKAN_76	0.782156	in
DKAN_18	DKAN_76	0.781715	in
DKAN_62	DKAN_76	0.755059	in
DKAN_63	DKAN_76	0.79181	in
DKAN_64	DKAN_76	0.810259	in
DKAN_66	DKAN_76	0.692375	in
DKAN_68	DKAN_76	0.793181	in
DKAN_14	DKAN_77	0.725948	out
DKAN_15	DKAN_77	0.725668	out
DKAN_16	DKAN_77	0.813933	out
DKAN_19	DKAN_77	0.672823	out
DKAN_21	DKAN_77	0.700463	out
DKAN_22	DKAN_77	0.756109	out
DKAN_23	DKAN_77	0.766828	out
DKAN_28	DKAN_77	0.749888	out
DKAN_31	DKAN_77	0.68166	out
DKAN_32	DKAN_77	0.696584	out
DKAN_33	DKAN_77	0.739465	out
DKAN_34	DKAN_77	0.681288	out
DKAN_35	DKAN_77	0.691502	out
DKAN_36	DKAN_77	0.744009	out
DKAN_37	DKAN_77	0.801875	out
DKAN_38	DKAN_77	0.83598	out
DKAN_41	DKAN_77	0.713769	out
DKAN_42	DKAN_77	0.662548	out
DKAN_45	DKAN_77	0.723731	out
DKAN_46	DKAN_77	0.746848	out
DKAN_48	DKAN_77	0.774073	out
DKAN_49	DKAN_77	0.683897	out
DKAN_51	DKAN_77	0.77154	out
DKAN_52	DKAN_77	0.788622	out
DKAN_53	DKAN_77	0.815036	out
DKAN_54	DKAN_77	0.676431	out
DKAN_55	DKAN_77	0.673209	out
DKAN_56	DKAN_77	0.731175	out
DKAN_59	DKAN_77	0.825683	out
DKAN_60	DKAN_77	0.817655	out
DKAN_61	DKAN_77	0.664689	out
DKAN_69	DKAN_77	0.707514	out
DKAN_70	DKAN_77	0.760611	out
DKAN_14	DKAN_78	0.669443	out
DKAN_15	DKAN_78	0.706146	out
DKAN_16	DKAN_78	0.705411	out
DKAN_19	DKAN_78	0.69829	out
DKAN_21	DKAN_78	0.655829	out
DKAN_22	DKAN_78	0.586654	out
DKAN_23	DKAN_78	0.64863	out
DKAN_28	DKAN_78	0.684747	out
DKAN_31	DKAN_78	0.742484	out
DKAN_32	DKAN_78	0.667134	out
DKAN_33	DKAN_78	0.707858	out
DKAN_34	DKAN_78	0.674944	out
DKAN_35	DKAN_78	0.64335	out
DKAN_36	DKAN_78	0.656381	out
DKAN_37	DKAN_78	0.683237	out
DKAN_38	DKAN_78	0.742081	out
DKAN_41	DKAN_78	0.672041	out
DKAN_42	DKAN_78	0.734649	out
DKAN_45	DKAN_78	0.703755	out
DKAN_46	DKAN_78	0.732836	out
DKAN_48	DKAN_78	0.676876	out
DKAN_49	DKAN_78	0.752009	out
DKAN_51	DKAN_78	0.649662	out
DKAN_52	DKAN_78	0.684631	out
DKAN_53	DKAN_78	0.748974	out
DKAN_54	DKAN_78	0.703546	out
DKAN_55	DKAN_78	0.7352	out
DKAN_56	DKAN_78	0.715213	out
DKAN_59	DKAN_78	0.735924	out
DKAN_60	DKAN_78	0.755919	out
DKAN_61	DKAN_78	0.690458	out
DKAN_69	DKAN_78	0.671455	out
DKAN_70	DKAN_78	0.677308	out
DKAN_77	DKAN_78	0.725169	out
DKAN_01	DKAN_79	0.594354	in
DKAN_02	DKAN_79	0.762388	in
DKAN_03	DKAN_79	0.702004	in
DKAN_04	DKAN_79	0.72714	in
DKAN_05	DKAN_79	0.733008	in
DKAN_17	DKAN_79	0.66903	in
DKAN_18	DKAN_79	0.709589	in
DKAN_62	DKAN_79	0.645099	in
DKAN_63	DKAN_79	0.685213	in
DKAN_64	DKAN_79	0.851372	in
DKAN_66	DKAN_79	0.7129	in
DKAN_68	DKAN_79	0.728289	in
DKAN_76	DKAN_79	0.769985	in
DKAN_01	DKAN_80	0.686866	in
DKAN_02	DKAN_80	0.707931	in
DKAN_03	DKAN_80	0.735754	in
DKAN_04	DKAN_80	0.75807	in
DKAN_05	DKAN_80	0.690039	in
DKAN_17	DKAN_80	0.668238	in
DKAN_18	DKAN_80	0.747418	in
DKAN_62	DKAN_80	0.712731	in
DKAN_63	DKAN_80	0.716358	in
DKAN_64	DKAN_80	0.809978	in
DKAN_66	DKAN_80	0.740655	in
DKAN_68	DKAN_80	0.764526	in
DKAN_76	DKAN_80	0.728313	in
DKAN_79	DKAN_80	0.727836	in
DKAN_01	DKAN_81	0.748081	in
DKAN_02	DKAN_81	0.795455	in
DKAN_03	DKAN_81	0.777657	in
DKAN_04	DKAN_81	0.824477	in
DKAN_05	DKAN_81	0.761357	in
DKAN_17	DKAN_81	0.809098	in
DKAN_18	DKAN_81	0.777992	in
DKAN_62	DKAN_81	0.788206	in
DKAN_63	DKAN_81	0.783711	in
DKAN_64	DKAN_81	0.79791	in
DKAN_66	DKAN_81	0.745215	in
DKAN_68	DKAN_81	0.793673	in
DKAN_76	DKAN_81	0.785041	in
DKAN_79	DKAN_81	0.808868	in
DKAN_80	DKAN_81	0.768582	in
DKAN_01	DKAN_84	0.665054	in
DKAN_02	DKAN_84	0.756982	in
DKAN_03	DKAN_84	0.751024	in
DKAN_04	DKAN_84	0.782426	in
DKAN_05	DKAN_84	0.724392	in
DKAN_17	DKAN_84	0.660923	in
DKAN_18	DKAN_84	0.728035	in
DKAN_62	DKAN_84	0.653315	in
DKAN_63	DKAN_84	0.709884	in
DKAN_64	DKAN_84	0.817145	in
DKAN_66	DKAN_84	0.728296	in
DKAN_68	DKAN_84	0.75263	in
DKAN_76	DKAN_84	0.75009	in
DKAN_79	DKAN_84	0.64268	in
DKAN_80	DKAN_84	0.670872	in
DKAN_81	DKAN_84	0.753702	in
DKAN_01	DKAN_85	0.700462	in
DKAN_02	DKAN_85	0.695998	in
DKAN_03	DKAN_85	0.698301	in
DKAN_04	DKAN_85	0.778093	in
DKAN_05	DKAN_85	0.682306	in
DKAN_17	DKAN_85	0.67817	in
DKAN_18	DKAN_85	0.65164	in
DKAN_62	DKAN_85	0.670915	in
DKAN_63	DKAN_85	0.703654	in
DKAN_64	DKAN_85	0.825339	in
DKAN_66	DKAN_85	0.740733	in
DKAN_68	DKAN_85	0.73937	in
DKAN_76	DKAN_85	0.735196	in
DKAN_79	DKAN_85	0.667477	in
DKAN_80	DKAN_85	0.683238	in
DKAN_81	DKAN_85	0.781874	in
DKAN_84	DKAN_85	0.543812	in
DKAN_14	DKAN_86	0.689008	out
DKAN_15	DKAN_86	0.709905	out
DKAN_16	DKAN_86	0.722836	out
DKAN_19	DKAN_86	0.770225	out
DKAN_21	DKAN_86	0.715694	out
DKAN_22	DKAN_86	0.677489	out
DKAN_23	DKAN_86	0.711226	out
DKAN_28	DKAN_86	0.735473	out
DKAN_31	DKAN_86	0.790324	out
DKAN_32	DKAN_86	0.743385	out
DKAN_33	DKAN_86	0.703585	out
DKAN_34	DKAN_86	0.72138	out
DKAN_35	DKAN_86	0.693299	out
DKAN_36	DKAN_86	0.731541	out
DKAN_37	DKAN_86	0.64172	out
DKAN_38	DKAN_86	0.762341	out
DKAN_41	DKAN_86	0.753189	out
DKAN_42	DKAN_86	0.768645	out
DKAN_45	DKAN_86	0.743699	out
DKAN_46	DKAN_86	0.804426	out
DKAN_48	DKAN_86	0.737699	out
DKAN_49	DKAN_86	0.7824	out
DKAN_51	DKAN_86	0.70814	out
DKAN_52	DKAN_86	0.725177	out
DKAN_53	DKAN_86	0.773938	out
DKAN_54	DKAN_86	0.79217	out
DKAN_55	DKAN_86	0.756534	out
DKAN_56	DKAN_86	0.699494	out
DKAN_59	DKAN_86	0.729602	out
DKAN_60	DKAN_86	0.75229	out
DKAN_61	DKAN_86	0.762665	out
DKAN_69	DKAN_86	0.691106	out
DKAN_70	DKAN_86	0.758923	out
DKAN_77	DKAN_86	0.770072	out
DKAN_78	DKAN_86	0.677542	out
DKAN_01	DKAN_88	0.642701	in
DKAN_02	DKAN_88	0.784568	in
DKAN_03	DKAN_88	0.757154	in
DKAN_04	DKAN_88	0.760452	in
DKAN_05	DKAN_88	0.716975	in
DKAN_17	DKAN_88	0.648067	in
DKAN_18	DKAN_88	0.785794	in
DKAN_62	DKAN_88	0.664476	in
DKAN_63	DKAN_88	0.747901	in
DKAN_64	DKAN_88	0.849828	in
DKAN_66	DKAN_88	0.736415	in
DKAN_68	DKAN_88	0.769767	in
DKAN_76	DKAN_88	0.737098	in
DKAN_79	DKAN_88	0.676569	in
DKAN_80	DKAN_88	0.727323	in
DKAN_81	DKAN_88	0.77905	in
DKAN_84	DKAN_88	0.634327	in
DKAN_85	DKAN_88	0.690434	in
DKAN_01	DKAN_89	0.71162	in
DKAN_02	DKAN_89	0.719126	in
DKAN_03	DKAN_89	0.676783	in
DKAN_04	DKAN_89	0.800224	in
DKAN_05	DKAN_89	0.634973	in
DKAN_17	DKAN_89	0.627168	in
DKAN_18	DKAN_89	0.686269	in
DKAN_62	DKAN_89	0.685013	in
DKAN_63	DKAN_89	0.619065	in
DKAN_64	DKAN_89	0.807788	in
DKAN_66	DKAN_89	0.74837	in
DKAN_68	DKAN_89	0.742912	in
DKAN_76	DKAN_89	0.789018	in
DKAN_79	DKAN_89	0.694205	in
DKAN_80	DKAN_89	0.703242	in
DKAN_81	DKAN_89	0.786106	in
DKAN_84	DKAN_89	0.693494	in
DKAN_85	DKAN_89	0.658034	in
DKAN_88	DKAN_89	0.751969	in
DKAN_01	DKAN_90	0.652212	in
DKAN_02	DKAN_90	0.707378	in
DKAN_03	DKAN_90	0.675987	in
DKAN_04	DKAN_90	0.749991	in
DKAN_05	DKAN_90	0.709297	in
DKAN_17	DKAN_90	0.64123	in
DKAN_18	DKAN_90	0.676739	in
DKAN_62	DKAN_90	0.709281	in
DKAN_63	DKAN_90	0.696128	in
DKAN_64	DKAN_90	0.848341	in
DKAN_66	DKAN_90	0.74874	in
DKAN_68	DKAN_90	0.717896	in
DKAN_76	DKAN_90	0.789873	in
DKAN_79	DKAN_90	0.668346	in
DKAN_80	DKAN_90	0.71907	in
DKAN_81	DKAN_90	0.784702	in
DKAN_84	DKAN_90	0.670178	in
DKAN_85	DKAN_90	0.651313	in
DKAN_88	DKAN_90	0.68829	in
DKAN_89	DKAN_90	0.682598	in
DKAN_14	DKAN_91	0.662674	out
DKAN_15	DKAN_91	0.658938	out
DKAN_16	DKAN_91	0.684648	out
DKAN_19	DKAN_91	0.758921	out
DKAN_21	DKAN_91	0.705256	out
DKAN_22	DKAN_91	0.675254	out
DKAN_23	DKAN_91	0.643089	out
DKAN_28	DKAN_91	0.711129	out
DKAN_31	DKAN_91	0.721555	out
DKAN_32	DKAN_91	0.750653	out
DKAN_33	DKAN_91	0.675148	out
DKAN_34	DKAN_91	0.724964	out
DKAN_35	DKAN_91	0.681245	out
DKAN_36	DKAN_91	0.697748	out
DKAN_37	DKAN_91	0.673075	out
DKAN_38	DKAN_91	0.795642	out
DKAN_41	DKAN_91	0.728371	out
DKAN_42	DKAN_91	0.741495	out
DKAN_45	DKAN_91	0.730507	out
DKAN_46	DKAN_91	0.735621	out
DKAN_48	DKAN_91	0.635072	out
DKAN_49	DKAN_91	0.717537	out
DKAN_51	DKAN_91	0.72062	out
DKAN_52	DKAN_91	0.693807	out
DKAN_53	DKAN_91	0.744907	out
DKAN_54	DKAN_91	0.697527	out
DKAN_55	DKAN_91	0.706614	out
DKAN_56	DKAN_91	0.685007	out
DKAN_59	DKAN_91	0.771393	out
DKAN_60	DKAN_91	0.75614	out
DKAN_61	DKAN_91	0.735933	out
DKAN_69	DKAN_91	0.726588	out
DKAN_70	DKAN_91	0.713066	out
DKAN_77	DKAN_91	0.738889	out
DKAN_78	DKAN_91	0.674268	out
DKAN_86	DKAN_91	0.744897	out
DKAN_01	DKAN_92	0.699142	in
DKAN_02	DKAN_92	0.672579	in
DKAN_03	DKAN_92	0.661925	in
DKAN_04	DKAN_92	0.744744	in
DKAN_05	DKAN_92	0.687701	in
DKAN_17	DKAN_92	0.613001	in
DKAN_18	DKAN_92	0.681642	in
DKAN_62	DKAN_92	0.706119	in
DKAN_63	DKAN_92	0.678329	in
DKAN_64	DKAN_92	0.83702	in
DKAN_66	DKAN_92	0.721879	in
DKAN_68	DKAN_92	0.746515	in
DKAN_76	DKAN_92	0.761309	in
DKAN_79	DKAN_92	0.663713	in
DKAN_80	DKAN_92	0.605626	in
DKAN_81	DKAN_92	0.775277	in
DKAN_84	DKAN_92	0.674151	in
DKAN_85	DKAN_92	0.654914	in
DKAN_88	DKAN_92	0.707132	in
DKAN_89	DKAN_92	0.657301	in
DKAN_90	DKAN_92	0.659316	in
DKAN_01	DKAN_93	0.834999	in
DKAN_02	DKAN_93	0.783624	in
DKAN_03	DKAN_93	0.803381	in
DKAN_04	DKAN_93	0.88616	in
DKAN_05	DKAN_93	0.761601	in
DKAN_17	DKAN_93	0.811437	in
DKAN_18	DKAN_93	0.800387	in
DKAN_62	DKAN_93	0.829877	in
DKAN_63	DKAN_93	0.777478	in
DKAN_64	DKAN_93	0.826527	in
DKAN_66	DKAN_93	0.80787	in
DKAN_68	DKAN_93	0.81279	in
DKAN_76	DKAN_93	0.802087	in
DKAN_79	DKAN_93	0.841342	in
DKAN_80	DKAN_93	0.76302	in
DKAN_81	DKAN_93	0.79709	in
DKAN_84	DKAN_93	0.816788	in
DKAN_85	DKAN_93	0.776361	in
DKAN_88	DKAN_93	0.851278	in
DKAN_89	DKAN_93	0.796311	in
DKAN_90	DKAN_93	0.830108	in
DKAN_92	DKAN_93	0.7883	in
DKAN_01	DKAN_95	0.802491	in
DKAN_02	DKAN_95	0.758045	in
DKAN_03	DKAN_95	0.810658	in
DKAN_04	DKAN_95	0.836588	in
DKAN_05	DKAN_95	0.800724	in
DKAN_17	DKAN_95	0.837099	in
DKAN_18	DKAN_95	0.814753	in
DKAN_62	DKAN_95	0.825141	in
DKAN_63	DKAN_95	0.787489	in
DKAN_64	DKAN_95	0.845227	in
DKAN_66	DKAN_95	0.80847	in
DKAN_68	DKAN_95	0.839999	in
DKAN_76	DKAN_95	0.794423	in
DKAN_79	DKAN_95	0.854133	in
DKAN_80	DKAN_95	0.797047	in
DKAN_81	DKAN_95	0.804748	in
DKAN_84	DKAN_95	0.834291	in
DKAN_85	DKAN_95	0.803443	in
DKAN_88	DKAN_95	0.838892	in
DKAN_89	DKAN_95	0.811484	in
DKAN_90	DKAN_95	0.835081	in
DKAN_92	DKAN_95	0.809553	in
DKAN_93	DKAN_95	0.773041	in
DKAN_14	DKAN_96	0.654512	out
DKAN_15	DKAN_96	0.714994	out
DKAN_16	DKAN_96	0.708404	out
DKAN_19	DKAN_96	0.791523	out
DKAN_21	DKAN_96	0.717238	out
DKAN_22	DKAN_96	0.691783	out
DKAN_23	DKAN_96	0.683423	out
DKAN_28	DKAN_96	0.694348	out
DKAN_31	DKAN_96	0.770916	out
DKAN_32	DKAN_96	0.733625	out
DKAN_33	DKAN_96	0.743631	out
DKAN_34	DKAN_96	0.743333	out
DKAN_35	DKAN_96	0.701802	out
DKAN_36	DKAN_96	0.707666	out
DKAN_37	DKAN_96	0.658773	out
DKAN_38	DKAN_96	0.718408	out
DKAN_41	DKAN_96	0.69969	out
DKAN_42	DKAN_96	0.796037	out
DKAN_45	DKAN_96	0.740342	out
DKAN_46	DKAN_96	0.720239	out
DKAN_48	DKAN_96	0.661816	out
DKAN_49	DKAN_96	0.786554	out
DKAN_51	DKAN_96	0.670075	out
DKAN_52	DKAN_96	0.747724	out
DKAN_53	DKAN_96	0.744278	out
DKAN_54	DKAN_96	0.758252	out
DKAN_55	DKAN_96	0.766523	out
DKAN_56	DKAN_96	0.694959	out
DKAN_59	DKAN_96	0.779885	out
DKAN_60	DKAN_96	0.735838	out
DKAN_61	DKAN_96	0.77784	out
DKAN_69	DKAN_96	0.705554	out
DKAN_70	DKAN_96	0.756393	out
DKAN_77	DKAN_96	0.80101	out
DKAN_78	DKAN_96	0.672672	out
DKAN_86	DKAN_96	0.663546	out
DKAN_91	DKAN_96	0.684723	out
DKAN_01	DKAN_97	0.784546	in
DKAN_02	DKAN_97	0.718069	in
DKAN_03	DKAN_97	0.688182	in
DKAN_04	DKAN_97	0.799246	in
DKAN_05	DKAN_97	0.719156	in
DKAN_17	DKAN_97	0.72329	in
DKAN_18	DKAN_97	0.698883	in
DKAN_62	DKAN_97	0.767434	in
DKAN_63	DKAN_97	0.67427	in
DKAN_64	DKAN_97	0.803633	in
DKAN_66	DKAN_97	0.775376	in
DKAN_68	DKAN_97	0.806762	in
DKAN_76	DKAN_97	0.837381	in
DKAN_79	DKAN_97	0.780199	in
DKAN_80	DKAN_97	0.743604	in
DKAN_81	DKAN_97	0.799298	in
DKAN_84	DKAN_97	0.766013	in
DKAN_85	DKAN_97	0.740151	in
DKAN_88	DKAN_97	0.782042	in
DKAN_89	DKAN_97	0.668881	in
DKAN_90	DKAN_97	0.732561	in
DKAN_92	DKAN_97	0.6977	in
DKAN_93	DKAN_97	0.715607	in
DKAN_95	DKAN_97	0.789937	in
DKAN_01	DKAN_98	0.840685	in
DKAN_02	DKAN_98	0.815646	in
DKAN_03	DKAN_98	0.792919	in
DKAN_04	DKAN_98	0.849314	in
DKAN_05	DKAN_98	0.795366	in
DKAN_17	DKAN_98	0.838953	in
DKAN_18	DKAN_98	0.798412	in
DKAN_62	DKAN_98	0.813807	in
DKAN_63	DKAN_98	0.800156	in
DKAN_64	DKAN_98	0.851553	in
DKAN_66	DKAN_98	0.855626	in
DKAN_68	DKAN_98	0.841635	in
DKAN_76	DKAN_98	0.846516	in
DKAN_79	DKAN_98	0.844346	in
DKAN_80	DKAN_98	0.82258	in
DKAN_81	DKAN_98	0.798572	in
DKAN_84	DKAN_98	0.842599	in
DKAN_85	DKAN_98	0.816411	in
DKAN_88	DKAN_98	0.86141	in
DKAN_89	DKAN_98	0.757245	in
DKAN_90	DKAN_98	0.798636	in
DKAN_92	DKAN_98	0.819429	in
DKAN_93	DKAN_98	0.775011	in
DKAN_95	DKAN_98	0.814504	in
DKAN_97	DKAN_98	0.769068	in
DKAN_01	DKAN_99	0.78804	in
DKAN_02	DKAN_99	0.740627	in
DKAN_03	DKAN_99	0.788886	in
DKAN_04	DKAN_99	0.861244	in
DKAN_05	DKAN_99	0.735373	in
DKAN_17	DKAN_99	0.794812	in
DKAN_18	DKAN_99	0.776188	in
DKAN_62	DKAN_99	0.79098	in
DKAN_63	DKAN_99	0.785237	in
DKAN_64	DKAN_99	0.742406	in
DKAN_66	DKAN_99	0.772111	in
DKAN_68	DKAN_99	0.773116	in
DKAN_76	DKAN_99	0.776032	in
DKAN_79	DKAN_99	0.808707	in
DKAN_80	DKAN_99	0.702891	in
DKAN_81	DKAN_99	0.799497	in
DKAN_84	DKAN_99	0.754522	in
DKAN_85	DKAN_99	0.753207	in
DKAN_88	DKAN_99	0.806626	in
DKAN_89	DKAN_99	0.786881	in
DKAN_90	DKAN_99	0.795121	in
DKAN_92	DKAN_99	0.774698	in
DKAN_93	DKAN_99	0.750763	in
DKAN_95	DKAN_99	0.791063	in
DKAN_97	DKAN_99	0.758416	in
DKAN_98	DKAN_99	0.838745	in
DKAN_14	DKAN_101	0.669642	out
DKAN_15	DKAN_101	0.718774	out
DKAN_16	DKAN_101	0.760612	out
DKAN_19	DKAN_101	0.759916	out
DKAN_21	DKAN_101	0.705311	out
DKAN_22	DKAN_101	0.66913	out
DKAN_23	DKAN_101	0.718871	out
DKAN_28	DKAN_101	0.751078	out
DKAN_31	DKAN_101	0.697937	out
DKAN_32	DKAN_101	0.694635	out
DKAN_33	DKAN_101	0.747907	out
DKAN_34	DKAN_101	0.668178	out
DKAN_35	DKAN_101	0.663583	out
DKAN_36	DKAN_101	0.638181	out
DKAN_37	DKAN_101	0.620482	out
DKAN_38	DKAN_101	0.825819	out
DKAN_41	DKAN_101	0.697332	out
DKAN_42	DKAN_101	0.717474	out
DKAN_45	DKAN_101	0.694846	out
DKAN_46	DKAN_101	0.738501	out
DKAN_48	DKAN_101	0.663018	out
DKAN_49	DKAN_101	0.802081	out
DKAN_51	DKAN_101	0.709281	out
DKAN_52	DKAN_101	0.681565	out
DKAN_53	DKAN_101	0.704437	out
DKAN_54	DKAN_101	0.683615	out
DKAN_55	DKAN_101	0.719114	out
DKAN_56	DKAN_101	0.72824	out
DKAN_59	DKAN_101	0.737713	out
DKAN_60	DKAN_101	0.730649	out
DKAN_61	DKAN_101	0.7934	out
DKAN_69	DKAN_101	0.72422	out
DKAN_70	DKAN_101	0.707831	out
DKAN_77	DKAN_101	0.783755	out
DKAN_78	DKAN_101	0.68931	out
DKAN_86	DKAN_101	0.738523	out
DKAN_91	DKAN_101	0.700427	out
DKAN_96	DKAN_101	0.709412	out
DKAN_14	DKAN_102	0.70291	out
DKAN_15	DKAN_102	0.746054	out
DKAN_16	DKAN_102	0.758947	out
DKAN_19	DKAN_102	0.770585	out
DKAN_21	DKAN_102	0.781605	out
DKAN_22	DKAN_102	0.727901	out
DKAN_23	DKAN_102	0.729411	out
DKAN_28	DKAN_102	0.66962	out
DKAN_31	DKAN_102	0.792913	out
DKAN_32	DKAN_102	0.752447	out
DKAN_33	DKAN_102	0.755321	out
DKAN_34	DKAN_102	0.730118	out
DKAN_35	DKAN_102	0.72352	out
DKAN_36	DKAN_102	0.749469	out
DKAN_37	DKAN_102	0.620724	out
DKAN_38	DKAN_102	0.741916	out
DKAN_41	DKAN_102	0.727291	out
DKAN_42	DKAN_102	0.804549	out
DKAN_45	DKAN_102	0.751824	out
DKAN_46	DKAN_102	0.755241	out
DKAN_48	DKAN_102	0.728283	out
DKAN_49	DKAN_102	0.814223	out
DKAN_51	DKAN_102	0.708662	out
DKAN_52	DKAN_102	0.752854	out
DKAN_53	DKAN_102	0.795859	out
DKAN_54	DKAN_102	0.767861	out
DKAN_55	DKAN_102	0.789551	out
DKAN_56	DKAN_102	0.704727	out
DKAN_59	DKAN_102	0.81375	out
DKAN_60	DKAN_102	0.761271	out
DKAN_61	DKAN_102	0.764826	out
DKAN_69	DKAN_102	0.687254	out
DKAN_70	DKAN_102	0.770948	out
DKAN_77	DKAN_102	0.770723	out
DKAN_78	DKAN_102	0.721895	out
DKAN_86	DKAN_102	0.693926	out
DKAN_91	DKAN_102	0.712012	out
DKAN_96	DKAN_102	0.676737	out
DKAN_101	DKAN_102	0.740628	out
DKAN_01	DKAN_104	0.717038	in
DKAN_02	DKAN_104	0.747143	in
DKAN_03	DKAN_104	0.703127	in
DKAN_04	DKAN_104	0.800539	in
DKAN_05	DKAN_104	0.694443	in
DKAN_17	DKAN_104	0.673816	in
DKAN_18	DKAN_104	0.695818	in
DKAN_62	DKAN_104	0.715143	in
DKAN_63	DKAN_104	0.710122	in
DKAN_64	DKAN_104	0.831793	in
DKAN_66	DKAN_104	0.777146	in
DKAN_68	DKAN_104	0.798476	in
DKAN_76	DKAN_104	0.801431	in
DKAN_79	DKAN_104	0.717294	in
DKAN_80	DKAN_104	0.737456	in
DKAN_81	DKAN_104	0.771044	in
DKAN_84	DKAN_104	0.740743	in
DKAN_85	DKAN_104	0.71505	in
DKAN_88	DKAN_104	0.741487	in
DKAN_89	DKAN_104	0.685442	in
DKAN_90	DKAN_104	0.715709	in
DKAN_92	DKAN_104	0.687528	in
DKAN_93	DKAN_104	0.798731	in
DKAN_95	DKAN_104	0.811897	in
DKAN_97	DKAN_104	0.693004	in
DKAN_98	DKAN_104	0.748456	in
DKAN_99	DKAN_104	0.792146	in
DKAN_01	DKAN_117	0.725579	in
DKAN_02	DKAN_117	0.698414	in
DKAN_03	DKAN_117	0.722472	in
DKAN_04	DKAN_117	0.760435	in
DKAN_05	DKAN_117	0.713918	in
DKAN_17	DKAN_117	0.733646	in
DKAN_18	DKAN_117	0.691209	in
DKAN_62	DKAN_117	0.760929	in
DKAN_63	DKAN_117	0.698884	in
DKAN_64	DKAN_117	0.810933	in
DKAN_66	DKAN_117	0.772553	in
DKAN_68	DKAN_117	0.803225	in
DKAN_76	DKAN_117	0.770201	in
DKAN_79	DKAN_117	0.753133	in
DKAN_80	DKAN_117	0.710596	in
DKAN_81	DKAN_117	0.790833	in
DKAN_84	DKAN_117	0.750081	in
DKAN_85	DKAN_117	0.708494	in
DKAN_88	DKAN_117	0.777854	in
DKAN_89	DKAN_117	0.718842	in
DKAN_90	DKAN_117	0.747306	in
DKAN_92	DKAN_117	0.693102	in
DKAN_93	DKAN_117	0.779601	in
DKAN_95	DKAN_117	0.743863	in
DKAN_97	DKAN_117	0.733539	in
DKAN_98	DKAN_117	0.819635	in
DKAN_99	DKAN_117	0.739227	in
DKAN_104	DKAN_117	0.717445	in
DKAN_01	DKAN_119	0.719582	in
DKAN_02	DKAN_119	0.727182	in
DKAN_03	DKAN_119	0.726853	in
DKAN_04	DKAN_119	0.811125	in
DKAN_05	DKAN_119	0.716829	in
DKAN_17	DKAN_119	0.712389	in
DKAN_18	DKAN_119	0.735692	in
DKAN_62	DKAN_119	0.73303	in
DKAN_63	DKAN_119	0.72324	in
DKAN_64	DKAN_119	0.850829	in
DKAN_66	DKAN_119	0.78464	in
DKAN_68	DKAN_119	0.771957	in
DKAN_76	DKAN_119	0.812021	in
DKAN_79	DKAN_119	0.740782	in
DKAN_80	DKAN_119	0.692683	in
DKAN_81	DKAN_119	0.774157	in
DKAN_84	DKAN_119	0.711428	in
DKAN_85	DKAN_119	0.720112	in
DKAN_88	DKAN_119	0.745342	in
DKAN_89	DKAN_119	0.686367	in
DKAN_90	DKAN_119	0.723835	in
DKAN_92	DKAN_119	0.679177	in
DKAN_93	DKAN_119	0.795635	in
DKAN_95	DKAN_119	0.829771	in
DKAN_97	DKAN_119	0.716365	in
DKAN_98	DKAN_119	0.811476	in
DKAN_99	DKAN_119	0.77829	in
DKAN_104	DKAN_119	0.757719	in
DKAN_117	DKAN_119	0.724955	in
DKAN_01	DKAN_126	0.643471	in
DKAN_02	DKAN_126	0.733939	in
DKAN_03	DKAN_126	0.634265	in
DKAN_04	DKAN_126	0.706777	in
DKAN_05	DKAN_126	0.711723	in
DKAN_17	DKAN_126	0.64748	in
DKAN_18	DKAN_126	0.685362	in
DKAN_62	DKAN_126	0.651351	in
DKAN_63	DKAN_126	0.661855	in
DKAN_64	DKAN_126	0.862492	in
DKAN_66	DKAN_126	0.748084	in
DKAN_68	DKAN_126	0.755647	in
DKAN_76	DKAN_126	0.81748	in
DKAN_79	DKAN_126	0.631167	in
DKAN_80	DKAN_126	0.724032	in
DKAN_81	DKAN_126	0.801578	in
DKAN_84	DKAN_126	0.700345	in
DKAN_85	DKAN_126	0.699414	in
DKAN_88	DKAN_126	0.714366	in
DKAN_89	DKAN_126	0.65252	in
DKAN_90	DKAN_126	0.648759	in
DKAN_92	DKAN_126	0.633445	in
DKAN_93	DKAN_126	0.801795	in
DKAN_95	DKAN_126	0.835672	in
DKAN_97	DKAN_126	0.706424	in
DKAN_98	DKAN_126	0.800712	in
DKAN_99	DKAN_126	0.820557	in
DKAN_104	DKAN_126	0.685118	in
DKAN_117	DKAN_126	0.738931	in
DKAN_119	DKAN_126	0.726073	in
DKAN_01	DKAN_129	0.742247	in
DKAN_02	DKAN_129	0.716609	in
DKAN_03	DKAN_129	0.671543	in
DKAN_04	DKAN_129	0.736473	in
DKAN_05	DKAN_129	0.713558	in
DKAN_17	DKAN_129	0.732247	in
DKAN_18	DKAN_129	0.659138	in
DKAN_62	DKAN_129	0.747552	in
DKAN_63	DKAN_129	0.695411	in
DKAN_64	DKAN_129	0.793197	in
DKAN_66	DKAN_129	0.702009	in
DKAN_68	DKAN_129	0.780495	in
DKAN_76	DKAN_129	0.691694	in
DKAN_79	DKAN_129	0.760868	in
DKAN_80	DKAN_129	0.75354	in
DKAN_81	DKAN_129	0.791378	in
DKAN_84	DKAN_129	0.767647	in
DKAN_85	DKAN_129	0.722909	in
DKAN_88	DKAN_129	0.796898	in
DKAN_89	DKAN_129	0.709307	in
DKAN_90	DKAN_129	0.705154	in
DKAN_92	DKAN_129	0.692391	in
DKAN_93	DKAN_129	0.777125	in
DKAN_95	DKAN_129	0.752931	in
DKAN_97	DKAN_129	0.748389	in
DKAN_98	DKAN_129	0.789318	in
DKAN_99	DKAN_129	0.783375	in
DKAN_104	DKAN_129	0.741057	in
DKAN_117	DKAN_129	0.714882	in
DKAN_119	DKAN_129	0.771453	in
DKAN_126	DKAN_129	0.715442	in
DKAN_01	DKAN_130	0.601596	in
DKAN_02	DKAN_130	0.757202	in
DKAN_03	DKAN_130	0.656265	in
DKAN_04	DKAN_130	0.752848	in
DKAN_05	DKAN_130	0.700277	in
DKAN_17	DKAN_130	0.64478	in
DKAN_18	DKAN_130	0.69052	in
DKAN_62	DKAN_130	0.622904	in
DKAN_63	DKAN_130	0.62339	in
DKAN_64	DKAN_130	0.852173	in
DKAN_66	DKAN_130	0.726102	in
DKAN_68	DKAN_130	0.763229	in
DKAN_76	DKAN_130	0.754301	in
DKAN_79	DKAN_130	0.609703	in
DKAN_80	DKAN_130	0.690468	in
DKAN_81	DKAN_130	0.756536	in
DKAN_84	DKAN_130	0.663754	in
DKAN_85	DKAN_130	0.66197	in
DKAN_88	DKAN_130	0.685758	in
DKAN_89	DKAN_130	0.680993	in
DKAN_90	DKAN_130	0.689085	in
DKAN_92	DKAN_130	0.65569	in
DKAN_93	DKAN_130	0.79716	in
DKAN_95	DKAN_130	0.797657	in
DKAN_97	DKAN_130	0.70546	in
DKAN_98	DKAN_130	0.829426	in
DKAN_99	DKAN_130	0.787726	in
DKAN_104	DKAN_130	0.680716	in
DKAN_117	DKAN_130	0.726993	in
DKAN_119	DKAN_130	0.696406	in
DKAN_126	DKAN_130	0.636774	in
DKAN_129	DKAN_130	0.732242	in
DKAN_14	DKAN_136	0.763754	out
DKAN_15	DKAN_136	0.714019	out
DKAN_16	DKAN_136	0.797628	out
DKAN_19	DKAN_136	0.720873	out
DKAN_21	DKAN_136	0.737092	out
DKAN_22	DKAN_136	0.755727	out
DKAN_23	DKAN_136	0.774103	out
DKAN_28	DKAN_136	0.789098	out
DKAN_31	DKAN_136	0.662658	out
DKAN_32	DKAN_136	0.696998	out
DKAN_33	DKAN_136	0.722161	out
DKAN_34	DKAN_136	0.679446	out
DKAN_35	DKAN_136	0.69191	out
DKAN_36	DKAN_136	0.739789	out
DKAN_37	DKAN_136	0.764987	out
DKAN_38	DKAN_136	0.850518	out
DKAN_41	DKAN_136	0.749024	out
DKAN_42	DKAN_136	0.623967	out
DKAN_45	DKAN_136	0.677959	out
DKAN_46	DKAN_136	0.816376	out
DKAN_48	DKAN_136	0.806517	out
DKAN_49	DKAN_136	0.782289	out
DKAN_51	DKAN_136	0.774505	out
DKAN_52	DKAN_136	0.737511	out
DKAN_53	DKAN_136	0.714032	out
DKAN_54	DKAN_136	0.67659	out
DKAN_55	DKAN_136	0.68112	out
DKAN_56	DKAN_136	0.769008	out
DKAN_59	DKAN_136	0.788267	out
DKAN_60	DKAN_136	0.797961	out
DKAN_61	DKAN_136	0.753819	out
DKAN_69	DKAN_136	0.740828	out
DKAN_70	DKAN_136	0.672024	out
DKAN_77	DKAN_136	0.708825	out
DKAN_78	DKAN_136	0.746686	out
DKAN_86	DKAN_136	0.792855	out
DKAN_91	DKAN_136	0.783761	out
DKAN_96	DKAN_136	0.81958	out
DKAN_101	DKAN_136	0.71884	out
DKAN_102	DKAN_136	0.80474	out
DKAN_01	DKAN_137	0.656669	in
DKAN_02	DKAN_137	0.721644	in
DKAN_03	DKAN_137	0.74819	in
DKAN_04	DKAN_137	0.780786	in
DKAN_05	DKAN_137	0.724092	in
DKAN_17	DKAN_137	0.620759	in
DKAN_18	DKAN_137	0.725591	in
DKAN_62	DKAN_137	0.638393	in
DKAN_63	DKAN_137	0.714425	in
DKAN_64	DKAN_137	0.867315	in
DKAN_66	DKAN_137	0.720046	in
DKAN_68	DKAN_137	0.763993	in
DKAN_76	DKAN_137	0.751457	in
DKAN_79	DKAN_137	0.630161	in
DKAN_80	DKAN_137	0.697939	in
DKAN_81	DKAN_137	0.787789	in
DKAN_84	DKAN_137	0.64929	in
DKAN_85	DKAN_137	0.679032	in
DKAN_88	DKAN_137	0.616122	in
DKAN_89	DKAN_137	0.684722	in
DKAN_90	DKAN_137	0.693416	in
DKAN_92	DKAN_137	0.663138	in
DKAN_93	DKAN_137	0.852203	in
DKAN_95	DKAN_137	0.833185	in
DKAN_97	DKAN_137	0.787857	in
DKAN_98	DKAN_137	0.850538	in
DKAN_99	DKAN_137	0.822591	in
DKAN_104	DKAN_137	0.741645	in
DKAN_117	DKAN_137	0.757176	in
DKAN_119	DKAN_137	0.68316	in
DKAN_126	DKAN_137	0.661546	in
DKAN_129	DKAN_137	0.741361	in
DKAN_130	DKAN_137	0.633471	in
DKAN_14	DKAN_138	0.615177	out
DKAN_15	DKAN_138	0.608086	out
DKAN_16	DKAN_138	0.749973	out
DKAN_19	DKAN_138	0.718531	out
DKAN_21	DKAN_138	0.68805	out
DKAN_22	DKAN_138	0.645888	out
DKAN_23	DKAN_138	0.660461	out
DKAN_28	DKAN_138	0.60091	out
DKAN_31	DKAN_138	0.666186	out
DKAN_32	DKAN_138	0.704687	out
DKAN_33	DKAN_138	0.701753	out
DKAN_34	DKAN_138	0.688419	out
DKAN_35	DKAN_138	0.630417	out
DKAN_36	DKAN_138	0.684082	out
DKAN_37	DKAN_138	0.662819	out
DKAN_38	DKAN_138	0.749543	out
DKAN_41	DKAN_138	0.671249	out
DKAN_42	DKAN_138	0.698234	out
DKAN_45	DKAN_138	0.715678	out
DKAN_46	DKAN_138	0.721389	out
DKAN_48	DKAN_138	0.668804	out
DKAN_49	DKAN_138	0.699176	out
DKAN_51	DKAN_138	0.705406	out
DKAN_52	DKAN_138	0.722485	out
DKAN_53	DKAN_138	0.765383	out
DKAN_54	DKAN_138	0.675466	out
DKAN_55	DKAN_138	0.67464	out
DKAN_56	DKAN_138	0.649139	out
DKAN_59	DKAN_138	0.807996	out
DKAN_60	DKAN_138	0.759224	out
DKAN_61	DKAN_138	0.705983	out
DKAN_69	DKAN_138	0.663878	out
DKAN_70	DKAN_138	0.700966	out
DKAN_77	DKAN_138	0.70899	out
DKAN_78	DKAN_138	0.656337	out
DKAN_86	DKAN_138	0.716726	out
DKAN_91	DKAN_138	0.631316	out
DKAN_96	DKAN_138	0.700772	out
DKAN_101	DKAN_138	0.708619	out
DKAN_102	DKAN_138	0.662673	out
DKAN_136	DKAN_138	0.777269	out
DKAN_01	DKAN_142	0.70236	in
DKAN_02	DKAN_142	0.726588	in
DKAN_03	DKAN_142	0.683744	in
DKAN_04	DKAN_142	0.769896	in
DKAN_05	DKAN_142	0.65739	in
DKAN_17	DKAN_142	0.665381	in
DKAN_18	DKAN_142	0.667763	in
DKAN_62	DKAN_142	0.697095	in
DKAN_63	DKAN_142	0.675167	in
DKAN_64	DKAN_142	0.810699	in
DKAN_66	DKAN_142	0.742425	in
DKAN_68	DKAN_142	0.767049	in
DKAN_76	DKAN_142	0.798188	in
DKAN_79	DKAN_142	0.72949	in
DKAN_80	DKAN_142	0.722533	in
DKAN_81	DKAN_142	0.78199	in
DKAN_84	DKAN_142	0.701441	in
DKAN_85	DKAN_142	0.686746	in
DKAN_88	DKAN_142	0.747059	in
DKAN_89	DKAN_142	0.613724	in
DKAN_90	DKAN_142	0.705969	in
DKAN_92	DKAN_142	0.640564	in
DKAN_93	DKAN_142	0.755083	in
DKAN_95	DKAN_142	0.802483	in
DKAN_97	DKAN_142	0.676793	in
DKAN_98	DKAN_142	0.761559	in
DKAN_99	DKAN_142	0.765603	in
DKAN_104	DKAN_142	0.690856	in
DKAN_117	DKAN_142	0.696971	in
DKAN_119	DKAN_142	0.710669	in
DKAN_126	DKAN_142	0.680532	in
DKAN_129	DKAN_142	0.655917	in
DKAN_130	DKAN_142	0.663292	in
DKAN_137	DKAN_142	0.694721	in

## Sheet: Source_data_for_Suppl_Figure_2a
Feature	BMI	S-C reactive protein	S-Creatinine
Bifidobacterium	0.292322	0	0
Lachnospiraceae C 14 2	0	0	0.323845
Lactobacillus	-0.454351	0	0
Murimonas	0	0.320838	0
Oscillospirales 4 CAG 103	0.343699	0	0
Roseburia	0.297993	0.311797	0
Adjusted p values
	BMI	S.C_reactive_protein	S.Creatinine
Bifidobacterium	0.0766978
Lachnospiraceae.C.14.2			0.0766978
Lactobacillus	0.003994
Murimonas		0.0766978
Oscillospirales.4.CAG.103	0.0592601
Roseburia	0.0766978	0.0766978

## Sheet: Source_data_for_Suppl_Figure_2b
MSP	BMI	S-C reactive protein	S-Creatinine	S-LDL	P-insulin	P-glucose	HOMA-IR	Annotation
msp_0015	0.299545	0	0	0	0	0	0	msp_0015: Agathobacter faecis
msp_0017	0	0.376702	0	0	0	0	0	msp_0017: Roseburia intestinalis
msp_0050	0.297501	0	0	0	0	0	0	msp_0050: Anaerobutyricum hallii
msp_0068	0.288339	0	0	0	0	0.269425	0	msp_0068: Agathobacter rectale
msp_0072	0.333113	0	0	0	0.317979	0	0.313675	msp_0072: Roseburia inulinivorans
msp_0086	-0.319568	0	0	0	0	0	0	msp_0086: [Clostridium] symbiosum
msp_0125	0.322644	0	0	0	0	0	0	msp_0125: Firmicutes bacterium CAG:24
msp_0145	0	0	0.319168	0	0	0	0	msp_0145: Parasutterella excrementihominis
msp_0148c	0	0.352964	0	0	0	0	0	msp_0148c: Veillonella infantium
msp_0153	-0.353847	0	0	0	0	0	0	msp_0153: Erysipelatoclostridium ramosum
msp_0258	0.406411	0	0	0	0.353193	0.304953	0.356945	msp_0258: Anaerotignum faecicola
msp_0263	0.373139	0	0	0	0.346075	0	0.332369	msp_0263: Bifidobacterium adolescentis
msp_0296	0	0	0.323845	0	0	0	0	msp_0296: unclassified Lachnospiraceae C 14-2
msp_0297	-0.372076	0	0	0	0	0	0	msp_0297: Anaerotruncus sp. AT3
msp_0346	0.287417	0	0	0	0.322554	0	0.321065	msp_0346: [Clostridium] sp. CAG:43
msp_0347	0	0	0	0	0	0	-0.38053	msp_0347: Clostridium paraputrificum
msp_0356	0	0	0	0.277994	0	0	0	msp_0356: unclassified Oscillospirales 5 CAG-110
msp_0380	0	0	0.292592	0	0	0	0	msp_0380: Streptococcus salivarius
msp_0448	0	0	0	0	-0.316593	0	0	msp_0448: unclassified Lachnospirales
msp_0487	-0.487744	0	0	0	0	0	0	msp_0487: unclassified Oscillospirales 4 UBA5446
msp_0545	0	-0.334345	0	0	0	0	0	msp_0545: [Pseudoflavonifractor] sp. An184
msp_0554	0.405281	0	0	0	0.42766	0	0.444327	msp_0554: Anaerostipes hadrus 2
msp_0558	0	0.362302	0	0	0	0	0	msp_0558: unclassified Blautia A
msp_0563	0.278979	0.325751	0	0	0	0	0	msp_0563: unclassified Murimonas
msp_0591	0.308079	0	0	0	0.308635	0.27685	0.313923	msp_0591: unclassified Enterocloster
msp_0630	0.314471	0	0	0	0	0	0	msp_0630: [Eubacterium] sp. CAG:161
msp_0742	0	0	0.302704	0	0	0	0	msp_0742: Streptococcus parasanguinis
msp_0759	0	-0.421082	0	0	0	0	0	msp_0759: unclassified Oscillospirales 4 UBA5446
msp_0763	0.310437	0	0.2865	0	0	0	0	msp_0763: [Oscillibacter] sp. ER4
msp_0772	-0.388654	0	0	0	-0.449628	-0.421977	-0.459618	msp_0772: [Lachnoclostridium] pacaense
msp_0781	0	0	0	0	-0.42987	-0.337754	-0.42722	msp_0781: unclassified Christensenellales CAG-74
msp_0884	0	0.382737	0	0	0	0	0	msp_0884: Veillonella atypica
msp_0903	0.380253	0	0	0	0	0	0	msp_0903: Oscillibacter sp. 57_20
msp_0988	0	0.561837	0	0	0	0	0	msp_0988: unclassified Oscillospiraceae CAG-129
msp_1268	-0.504745	0	0	0	-0.441034	0	-0.431254	msp_1268: Lactobacillus acidophilus
msp_1323	0.265099	0	0	0	0	0	0	msp_1323: unclassified Lawsonibacter
Adjusted p values
	BMI	S.C_reactive_protein	S.Creatinine	S.LDL	P.insulin	P.glucose	HOMA.IR
msp_0015	0.0614964
msp_0017		0.00629287
msp_0050	0.031113
msp_0068	0.0424519					0.0980646
msp_0072	0.012191				0.0350141		0.0389695
msp_0086	0.0735849
msp_0125	0.015566
msp_0145			0.0801997
msp_0148c		0.0183858
msp_0153	0.0678323
msp_0258	0.00366372				0.031113	0.0860493	0.0305078
msp_0263	0.00601336				0.0307403		0.0407161
msp_0296			0.0388395
msp_0297	0.0823107
msp_0346	0.0503873				0.031113		0.031113
msp_0347							0.0934229
msp_0356				0.0895274
msp_0380			0.0542672
msp_0448					0.0830925
msp_0487	0.0860493
msp_0545		0.0814384
msp_0554	0.00303873				0.00303873		0.00221767
msp_0558		0.0823759
msp_0563	0.0758165	0.023419
msp_0591	0.023419				0.0388395	0.0813763	0.0323655
msp_0630	0.0830399
msp_0742			0.0641111
msp_0759		0.0963444
msp_0763	0.0238772		0.0803949
msp_0772	0.0137013				0.00431504	0.00629287	0.00414955
msp_0781					0.00431504	0.0455943	0.00431504
msp_0884		0.0144933
msp_0903	0.00431504
msp_0988		0.00601336
msp_1268	0.00221767				0.0137013		0.0168194
msp_1323	0.099541

## Sheet: Source_data_for_Suppl_Figure_3
HC group
	Lactococcus.virus.712	Lactococcus.virus.P008	Lactococcus.virus.Bibb29	Lactococcus.virus.CB14	Lactococcus.virus.bIL170	Lactococcus.virus.jj50	Lactococcus.virus.sk1	Lactococcus.phage.340	Lactococcus.phage.phiLC3	Leuconostoc.phage.phiLN03	Lactococcus.virus.Sl4	Lactococcus.phage.jm2	Lactococcus.virus.CB13	Lactococcus.phage.jm3	Lactococcus.virus.ASCC191	Lactococcus.phage.Tuc2009	Lactococcus.phage.P680	Lactococcus.phage.phi7	Lactococcus.phage.bIL309	Leuconostoc.phage.Lmd1	Lactococcus.phage.TP901.1	Streptococcus.virus.phiAbc2	Leuconostoc.phage.P793	Leuconostoc.phage.phiLN12	Lactococcus.phage.63301	Lactococcus.phage.bIL286	Lactococcus.phage.50101	uncultured.crAssphage	Streptococcus.phage.20617	BeAn.58058.virus	Pseudomonas.phage.PaBG	Enterobacteria.phage.P4	Lactococcus.phage.bIL311	Enterobacteria.phage.cdtI	Lactococcus.phage.bIL310	Escherichia.phage.TL.2011b	Enterobacteria.phage.BP.4795	Staphylococcus.phage.SPbeta.like	Escherichia.virus.P1	Lactobacillus.phage.LfeInf	Parabacteroides.phage.YZ.2015b	Enterobacteria.phage.P88	Shigella.phage.SfIV	Streptococcus.phage.YMC.2011	Enterobacteria.phage.VT2phi_272	Enterobacteria.phage.YYZ.2008	Enterobacteria.phage.fiAA91.ss	Stx2.converting.phage.1717	Salmonella.phage.RE.2010
msp_0015	0	0	0	0	0	0	0	0	0	0	0	0	0	0	0	0	0	0	0	0	0	0	0	0	0	0	0	0	0	0	0	0	0	0	0	0	0	0	0	0	0	0	0	0	0	0	0	0	0
msp_0263	0	0	0	0	0	0	0	0	0	0	0	0	0	0	0	0	0	0	0	0	0	0	0	0	0	0	0	0	0	0	0	0	0	0	0	0	0	0	0	0	0	0	0	0	0	0	0	0	0
msp_0125	-0.3993	-0.362	0	-0.3641	-0.358	-0.3714	0	0	0	-0.3964	-0.34	0	0	0	-0.353	-0.3688	0	-0.3989	0	0	0	0.4205	0	0	0	0	0	0	0.3263	0	0	0	0	0	0	0	0	0	0	0	0	0	0	0	0	0	0	0	0
msp_0017	0	0	0	0	0	0	0	0	0	0	0	0	0	0	0	0	0	0	0	0	0	0	0	0	0	0	0	0	0	0	0	0	0	0	0	0	0	0	0	0	0	0	0	0	0	0	0	0	0
msp_0346	0	0	0	0	0	0	0	0	0	0	0	0	0	0	0	0	0	0	0	0	0	0.3881	0	0	0	0	0	0	0	0	0	0	0	0	0	0	0	0	0	0	0	0	0	0	0	0	0	0	0
msp_0072	0	-0.3608	0	-0.3599	0	-0.3645	0	0	0	-0.4181	0	0	0	0	0	-0.3655	0	-0.351	0	0	0	0.4688	0	0	0	-0.3572	0	0	0	0	0	0	0	0	0	0	0	0	0	0	0	0	0	0	0	0	0	0	0
msp_0903	0	0	0	0	0	0	0	0	0	0	0	0	0	0	0	0	0	0	0	0	0	0	0	0	0	0	0	0	0	0	0	0	0	0	0	0	0	0	0	0	0	0	0	0	0	0	0	0	0
msp_0042	0	0	0	0	0	0	0	0	0	0	0	0	0	0	0	0	0	0	0	0	0	0	0	-0.3528	0	0	0	0	0	0	0	0	0	0	0	0	0	0	0	0	0	0	0	0	0	0	0	0	0
msp_0068	0	0	0	0	0	0	0	0	0	0	0	0	0	0	0	0	0	0	0	0	0	0.3849	0	0	0	0	0	0	0	0	0	0	0	0	0	0	0	0	0	0.3677	0	0	0	0	0	0	0	0	0
msp_0389	0	0	0	0	0	0	0	0	0	0	0	0	0	0	0	0	0	0	0	0	0	0.3787	0	0	0	0	0	0	0	0	0	0	0	0	0	0	0	0	0	0	0	0	0	0	0	0	0	0	0
msp_0034	0	0	0	0	0	0	0	0	0	0	0	0	0	0	0	0	0	0	0	0	0	0	0	0	0	0	0	0	0	0	0	0	0	0	0	0	0	0	0	0	0	0	0	0	0	0	0	0	0
msp_0546	0	0	0	0	0	0	0	0	0	0	0	0	0	0	0	0	0	0	0	0	0	0	0	0	0	0	0	0	0	0	0	0	0	0	0	0	0	0	0	0	0	0	0	0	0	0	0	0	0
msp_0484	0	0	0	0	0	0	0	0	0	0	0	0	0	0	0	0	0	0	0	0	0	0	0	0	0	0	0	0	0	0	0	0	0	0	0	0	0	0	0	0	0	0	0	0	0	0	0	0	0
msp_0763	0	0	0	0	0	-0.3859	-0.3859	0	0	0	0	0	0	0	0	0	0	0	0	0	-0.4023	0	0	0	0	0	-0.388	0	0.3289	0	0	0	0	0	0	0	0	0	0	0	0	0	0	0	0	0	0	0	0
msp_0893	-0.4385	-0.473	-0.4061	-0.4686	-0.4724	-0.4223	-0.4117	-0.4708	-0.4228	-0.448	-0.4297	-0.4066	-0.4038	-0.4055	-0.4615	-0.4837	0	-0.4109	0	-0.3999	0	0.351	-0.3695	0	0	-0.4796	-0.3748	0	0	0	0	0	0	0	0	0	0	0	0	0	0	0	0	0	0	0	0	0	0
msp_0013	0	0	0	0	0	0	0	0	0	0	0	0	0	0	0	0	0	0	0	0	0	0	0	0	0	0	0	0	0	0	0	0	0	0	0	0	0	0	0	0	0	0	0	0	0	0	0	0	0
msp_0388	0	0	0	0	0	0	0	0	0	0	0	0	0	0	0	0	0	0	0	0	0	0	0	0	0	0	0	0	0	-0.368	0	0	0	0	0	0	0	0	0	0	0	0	0	0	0	0	0	0	0
msp_0032	0	0	0	0	0	0	0	0	0	0	0	0	0	0	0	0	0	0	0	0	0	0	-0.4193	0	0	0	0	0	0	0	0	0	0	0	0	0	0	0	0	0	0	0	0	0	0	0	0	0	0
msp_0107	0	0	0	0	0	0	0	0	0	0	0	0	0	0	0	0	0	0	0	0	0	0.4875	0	0	0	0	0	0	0	0	0	0	0	0	0	0	0	0	0	0	0	0	0	0	0	0	0	0	0
msp_0227	0	0	0	0	0	0	0	0	0	0	0	0	0	0	0	0	0	0	0	0	0	0	0	0	0	0	0	0	0	0	0	0	0	0	0	0	0	0	0	0	0	0	0	0	0	0	0	0	0
msp_0075	0	0	0	0	0	0	0	0	0	0	0	0	0	0	0	0	0	0	0	0	0	0	0	0	0	0	0	0	0	0	0	0	0	0	0	0	0	0	0	0	0	0	0	0	0	0	0	0	0
msp_0477	0	0	0	0	0	0	0	0	0	0	0	0	0	0	0	0	0	0	0	0	0	0	0	0	0	0	0	0	0	0	0	0	0	0	0	0	0	0	0	0	0	0	0	0	0	0	0	0	0
msp_0124	-0.5267	-0.5478	-0.4459	-0.5448	-0.5487	-0.5802	-0.5782	-0.5472	-0.4578	0	-0.4791	-0.4437	-0.4415	-0.4403	-0.4858	-0.5488	0	-0.4291	0	0	-0.5104	0.4225	0	0	0	-0.5432	-0.4718	0	0	0	0	0	0	0	0	0	0	0	0	0	0	0	0	0	0	0	0	0	0
msp_0164	-0.4208	-0.4129	-0.4351	-0.4062	-0.411	0	0	-0.402	-0.4307	0	-0.449	-0.4145	-0.4228	-0.424	-0.4437	-0.4052	0	-0.4321	0	0	-0.3482	0.3566	0	0	0	-0.4196	-0.4076	0	0	0	0	0	0	0	0	0	0	0	0	0	0	0	0	0	0	0	0	0	0
msp_0089	0	0	0	0	0	0	0	0	0	0	0	0	0	0	0	0	0	0	0	0	0	0	0	0	0	0	0	0	0	0	0	0	0	0	0	0	0	0	0	0	0	0	0	0	0	0	0	0	0
msp_0131	0	0	0	0	0	0	0	0	0	0	0	0	0	0	0	0	0	0	0	0	0	0	0	0	0	0	0	0	0	0	0	0	0	0	0	0	0	0	0	0	0	0	0	0	0	0	0	0	0
msp_0071	-0.3499	-0.3996	-0.3338	-0.4004	-0.3972	-0.506	-0.5052	-0.3891	-0.3435	0	0	0	-0.3318	0	-0.3987	-0.408	0	0	0	0	-0.4029	0	0	0	0	-0.3994	-0.4479	0	0	0	0	0	0	0	0	0	0	0	0	0	0	0	0	0	0	0	0	0	0
msp_0250	0	0	0	0	0	0	0	0	0	0	0	0	0	0	0	0	0	0	0	0	0	0	0	0	0	0	0	0	0	0	0	0	0	0	0	0	0	0	0	0	0	0	0	0	0	0	0	0	0
msp_0144	0	0	0	0	0	0	0	0	0	0	0	0	0	0	0	0	0	0	0	0	0	0	0	0	0	0	0	0	0	0	0	0	0	0	0	0	0	0	0	0	0	0	0	0	0	0	0	0	0
msp_0027	0	0	0	0	0	0	0	0	0	0	0	0	0	0	0	0	0	0	0	0	0	0	0	0	0	0	0	0	0	0	0	0	0	0	0	0	0	0	0	0	0	0	0	0	0	0	0	0	0
msp_0230	0	0	0	0	0	0	0	0	0	0	0	0	0	0	0	0	0	0	0	0	0	0	0	0	0	0	0	0	0.3818	0	0	0	0	0	0	0	0	0	0	0	0	0	0	0	0	0	0	0	0
msp_0087	0	0	0	0	0	0	0	0	0	0	0	0	0	0	0	0	0	0	0	0	0	0	0	0	0	0	0	0	0	0	0	0	0	0	0	0	0	0	0	0	0	0	0	0	0	0	0	0	0
msp_0654	0	0	0	0	0	0	0	0	0	0	0	0	0	0	0	0	0	0	0	0	0	0	0	0	0	0	0	0	0	0	0	0	0	0	0	0	0	0	0	0	0	0	0	0	0	0	0	0	0
msp_0490	0	0	0	0	0	0	0	0	0	0	0	0	0	0	0	0	0	0	0	0	0	0	0	0	0	0	0	0	0	0	0	0	0	0	0	0	0	0	0	-0.3207	0	0	0	0	0	0	0	0	0
msp_0271	0	0	0	0	0	0	0	0	0	0	0	0	0	0	0	0	0	0	0	0	0	0	0	0	0	0	0	0	0	0	0	0	0	0	0	0	0	0	0	0	0	0	0	0	0	0	0	0	0
msp_0045	0	0	0	0	0	0	0	0	0	0	0	0	0	0	0	0	0	0	0	0	0	0	0	0	0	0	0	0	0	0	0	0	0	0	0	0	0	0	0	0	0	0	0	0	0	0	0	0	0
msp_0331	0	0	0	0	0	0	0	0	0	0	0	0	0	0	0	0	0	0	0	0	0	0	0	0	0	0	0	0	0	0	0	0	0	0	0	0	0	0	0	0	0	0	0	0	0	0	0	0	0
msp_0555	0	0	0	0	0	0	0	0	0	0	0	0	0	0	0	0	0	0	0	0	0	0	0	0	0	0	0	0	0	0	0	0	0	0	0	0	0	0	0	0	0	0	0	0	0	0	0	0	0
msp_0093	0	0	0	0	0	0	0	0	0	0	0	0	0	0	0	0	0	0	0	0	0	0	0	0	0	0	0	0	0	0	0	0	0	0	0	0	0	0	0	0	0	0	0	0	0	0	0	0	0
msp_0154	0	0	0	0	0	0	0	0	0	0	-0.3792	0	0	0	0	0	0	0	0	0	0	0.6173	0	0	0	0	0	0	0	0	0	0	0	0	0	0	0	0	0	0.345	0	0	0	0	0	0	0	0	0
msp_0106	0	0	0	0	0	0	0	0	0	0	0	0	0	0	0	0	0	0	0	0	0	0	0	0	0	0	0	0.3792	0	0	0	0	0	0	0	0	0	0	0	0	0	0	0	0	0	0	0	0	0
msp_0003	0	0	0	0	0	0	0	0	0	0	0	0	0	0	0	0	0	0	0	0	0	0	0	0	0	0	0	0	0	0	0	0	0	0	0	0	0	0	0	0	0	0	0	0	0	0	0	0	0
msp_0008	0	0	-0.3309	0	-0.3296	0	0	0	-0.3295	0	0	0	0	0	-0.3737	-0.3357	0	-0.4066	0	0	0	0	0	0	0	-0.3393	0	0	0	0	0	0	0	0	0	0	0	0	0	0	0	0	0	0	0	0	0	0	0
msp_0105	0	0	0	0	0	0	0	0	0	0	0	0	0	0	0	0	0	0	0	0	0	0	0	0	0	0	0	0	0	0	0	0	0	0	0	0	0	0	0	0	0	0	0	0	0	0	0	0	0
msp_0639	0	0	0	-0.3642	-0.3593	-0.42	0	0	0	0	0	0	0	0	0	-0.3667	0	0	0	-0.5217	0	0	-0.5083	-0.4618	0	-0.3784	-0.4171	0	0	0	0	0	0	0	0	0	0	0	0	0	0	0	0	0	0	0	0	0	0
msp_0036	0	0	0	0	0	0	0	0	0	0	0	0	0	0	0	0	0	0	0	0	0	0	0	0	0	0	0	0	0	0	0	0	0	0	0	0	0	0	0	0	0	0	0	0	0	0	0	0	0
msp_0055	0	0	0	0	0	0	0	0	0	-0.3929	0	0	0	0	0	0	0	0	0	0	0	0	0	0	0	0	0	0	0	0	0	0	0	0	0	0	0	0	0	0	0	0	0	0	0	0	0	0	0
msp_0879	0	0	0	0	0	0	0	0	0	0	0	0	0	0	0	0	0	0	0	0	0	0	0	0	0	0	0	0	0	0	0	0	0	0	0	0	0	0	0	0	0	0	0	0	0	0	0	0	0
msp_0306	0	0	0	0	0	0	0	0	0	0	0	0	0	0	0	0	0	0	0	0	0	0	0	0	0	0	0	0	0	0	0	0	0	0	0	0	0	0	0	0	0	0	0	0	0	0	0	0	0
msp_0374	0	0	0	0	-0.3235	0	0	-0.325	0	0	0	0	0	0	0	-0.3502	0	0	0	0	0	0	0	0	0	-0.3454	0	0	0	0	0	0	0	0	0	0	0	0	0	0	0	0	0	0	0	0	0	0	0
msp_0312	0	0	0	0	-0.312	0	0	0	0	0	0	0	0	0	-0.3448	-0.338	0	0	0	0	0	0	0	0	0	-0.3475	0	0	0	0	0	0	0	0	0	0	0	0	0	0	0	0	0	0	0	0	0	0	0
msp_0023	0	0	0	0	0	0	0	0	0	0	0	0	0	0	0	0	0	0	0	0	0	0	0	0	0	0	0	0	0	0	0	0	0	0	0	0	0	0	0	0	0	0	0	0	0	0	0	0	0
msp_0095	0	0	0	0	0	0	0	0	0	0	0	0	0	0	0	0	0	0	0	0	0	0	0	0	0	0	0	0	0	0	0	0	0	0	0	0	0	0	0	0	0	0	0	0	0	0	0	0	0
msp_0212	0	0	0	0	0	0	0	0	0	0	0	0	0	0	0	0	0	0	0	0	0	0	0	0	0	0	0	0	0	0	0	0	0	0	0	0	0	0	0	0	0	0	0	0	0	0	0	0	0
msp_0057	0	0	0	0	0	-0.3873	-0.3966	0	0	0	0	0	0	0	0	0	0	0	0	0	-0.3487	0	0	0	0	0	0	0	0	0	0	0	0	0	0	0	0	0	0	0	0	0	0	0	0	0	0	0	0
msp_0127	0	0	0	0	0	0	0	0	0	0	0	0	0	0	0	0	0	0	0	0	0	0	0	0	0	0	0	0	0	0.3863	0	0	0	0	0	0	0	0	0	0	0	0	0	0	0	0	0	0	0
msp_0220	0	0	0	0	0	0	0	0	0	0	0	0	0	0	0	0	0	0	0	0	0	0	0	0	0	0	0	0	0	0	0	0	0	0	0	0	0	0	0	0	0	0	0	0	0	0	0	0	0
msp_0196	0	0	0	0	0	0	0	0	0	0	0	0	0	0	0	0	0	0	0	0	0	0	0	0	0	0	0	0	0	0	0	0	0	0	0	0	0	0	0	0	0	0	0	0	0	0	0	0	0
msp_1589	0	0	0	0	0	0	0	0	0	0	0	0	0	0	0	0	0	0	0	0	0	0	0	0	0	0	0	0	0	0	0	0	0	0	0	0	0	0	0	0	0	0	0	0	0	0	0	0	0
msp_0039	0	0	0	0	0	0	0	0	0	0	0	0	0	0	0	0	0	0	0	0	0	0	0	0	0	0	0	0	0	0	0	0	0	0	0	0	0	0	0	0	0	0	0	0	0	0	0	0	0
msp_0041	0	0	0	0	0	0	0	0	0	0	0	0	0	0	0	0	0	0	0	0	0	0	0	0	0	0	0	0	0	0	0	0	0	0	0	0	0	0	0	0	0	0	0	0	0	0	0	0	0
msp_0398	0	-0.384	0	-0.3712	-0.3784	0	0	-0.3816	0	0	0	0	0	0	-0.3875	-0.3993	0	0	0	0	0	0	0	-0.3179	0	-0.3968	-0.4009	0	0	0	0	0	0	0	0	0	0	0	0	0	0	0	0	0	0	0	0	0	0
msp_0404	0	0	0	0	0	0	0	0	0	0	0	0	0	0	0	0	0	0	0	0	0	0	0	0	0	0	0	0	0	0	0	0	0	0	0	0	0	0	0	0	0	0	0	0	0	0	0	0	0
msp_0534	0	0	0	0	0	0	0	0	0	0	0	0	0	0	0	0	0	0	0	0	0	0	0	0	0	0	0	0	0	0	0	0	0	0	0	0	0	0	0	0	0	0	0	0	0	0	0	0	0
msp_0011	0	0	0	0	0	0	0	0	0	0	0	0	0	0	0	0	0	-0.3375	0	0	0	0	0	0	0	0	0	0	0	0	0	0	0	0	0	0	0	0	0	0	0	0	0	0	0	0	0	0	0
msp_0356	0	0	0	0	0	0	0	0	0	0	0	0	0	0	0	0	0	0	0	0	0	0	0	0	0	0	0	0	0	0	0	0	0	0	0	0	0	0	0	0	0	0	0	0	0	0	0	0	0
msp_0025	0	0	0	0	0	0	0	0	0	0	0	0	0	0	0	0	0	0	0	0	0	0	0	0	0	0	0	0	0	0	0	0	0	0	0	0	0	0	0	0	0	0	0	0	0	0	0	0	0
msp_0578	0	0	0	0	0	0	0	0	0	0	0	0	0	0	0	0	0	0	0	0	0	0	0	0	0	0	0	0	0	0	0	0	0	0	0	0	0	0	0	0	0	0	0	0	0	0	0	0	0
msp_0280	0	0	0	0	0	0	0	0	0	0	0	0	0	0	0	0	0	0	0	0	0	0	0	0	0	0	0	0	0	0	0	0	0	0	0	0	0	0	0	0	0	0	0	0	0	0	0	0	0
msp_0046	0	0	0	0	0	0	0	0	0	0	0	0	0	0	0	0	0	0	0	0	0	0	0	0	0	0	0	0	0	0	0	0	0	0	0	0	0	0	0	0	0	0	0	0	0	0	0	0	0
msp_0047	0	0	0	0	0	0	0	0	0	0	0	0	0	0	0	0	0	0	0	0	0	0	0	0	0	0	0	0	0	0	0	0	0	0	0	0	0	0	0	0	0	0	0	0	0	0	0	0	0
msp_0076	0	0	0	0	0	0	0	0	0	0	0	0	0	0	0	0	0	0	0	0	0	0.4681	0	0	0	0	0	0	0	0	0	0	0	0	0	0	0	0	0	0	0	0	0	0	0	0	0	0	0
msp_0183	0	0	0	0	0	0	0	0	0	0	0	0	0	0	0	0	0	0	0	0	0	0	0	0	0	0	0	0	0	0	0	0	0	0	0	0	0	0	0	0	0	0	0	0	0	0	0	0	0
msp_0777	0	-0.4	0	-0.3909	-0.3938	0	0	-0.3952	0	0	0	0	0	0	0	-0.4222	0	0	-0.3947	0	0	0	0	0	0	-0.4215	0	0	0	0	0	0	0	0	0	0	0	0	0	0	0	0	0	0	0	0	0	0	0
msp_0021	0	0	0	0	0	0	0	0	0	0	0	0	0	0	0	0	0	0	0	0	0	0	0	0	0	0	0	0	0	0	0	0	0	0	0	0	0	0	0	0	0	0	0	0	0	0	0	0	0
msp_0035	0	0	0	0	0	0	0	0	0	0	0	0	0	0	0	0	0	0	0	0	0	0	0	0	0	0	0	0	0	0	0	0	0	0	0	0	0	0	0	0	0	0	0	0	0	0	0	0	0
msp_0040	0	0	0	0	0	0	0	0	0	-0.3476	0	0	0	0	0	0	0	0	0	0	0	0	0	0	0	0	0	0	0	0	0	0	0	0	0	0	0	0	0	0	0	0	0	0	0	0	0	0	0
msp_0062	0	0	0	0	0	0	0	0	0	0	0	0	0	0	0	0	0	0	0	0	0	0	0	0	0	0	0	0	0	0	0	0	0	0	0	0	0	0	0	0	0	0	0	0	0	0	0	0	0
msp_0121	0	0	0	0	0	0	0	0	0	0	0	0	0	0	0	0	0	0	0	0	0	0	0	0	0	0	0	0	0	0	0	0	0	0	0	0	0	0	0	0	0	0	0	0	0	0	0	0	0
msp_0130	0	0	0	0	0	0	0	0	0	0	0	0	0	0	0	0	0	0	0	0	0	0	0	0	0	0	0	0	0	0	0	0	0	0	0	0	0	0	0	0	0	0	0	0	0	0	0	0	0
msp_0205	0	0	0	0	0	0	0	0	0	0	0	0	0	0	0	0	0	0	0	0	0	0	0	0	0	0	0	0	0	0	0	0	0	0	0	0	0	0	0	0	0	0	0	0	0	0	0	0	0
msp_0225	0	0	0	0	0	0	0	0	0	0	0	0	0	0	0	0	0	0	-0.3735	0	0	0	0	0	0	0	0	0	0	0	0	0	0	0	0	0	0	0	0	0	0	0	0	0	0	0	0	0	0
msp_0026	0	0	0	0	0	0	0	0	0	0	0	0	0	0	0	0	0	0	0	0	0	0	0	0	0	0	0	0	0	0	0	0	0	0	0	0	0	0	0	0	0	0	0	0	0	0	0	0	0
msp_0007	0	0	0	0	0	0	0	0	0	0	0	0	0	0	0	0	0	0	0	0	0	0	0	0	0	0	0	0	0	0	0	0	0	0	0	0	0	0	0	0	0	0	0	0	0	0	0	0	0
msp_0010	0	0	0	0	0	0	0	0	0	0	0	0	0	0	0	0	0	0	0	0	0	0	0	0	0	0	0	0	0	0	0	0	0	0	0	0	0	0	0	0	0	0	0	0	0	0	0	0	0
msp_0092	0	0	0	0	0	0	0	0	0	0	0	0	0	0	0	0	0	0	0	0	0	0	0	0	0	0	0	0	0	0	0	0	0	0	0	0	0	0	0	0	0	0	0	0	0	0	0	0	0
msp_0352	0	0	0	0	0	0	0	0	0	0	0	0	0	0	0	0	0	0	0	0	0	0	0	0	0	0	0	0	0	0	0	0	0	0	0	0	0	0	0	0	0	0	0	0	0	0	0	0	0
msp_0345	0	0	0	0	0	0	0	0	0	0	0	0	0	0	0	0	0	0	0	0	0	0	0	0	0	0	0	0	0	0	0	0	0	0	0	0	0	0	0	0	0	0	0	0	0	0	0	0	0
CAG01417	-0.4374	-0.4834	-0.4107	-0.4821	-0.4722	-0.4568	-0.4475	-0.4921	-0.4269	-0.4268	-0.4104	-0.4208	-0.4129	-0.4115	-0.4389	-0.4883	-0.3904	-0.404	0	0	0	0	0	-0.343	0	-0.4924	0	0	0	0	0	0	0	0	0	0	0	0	0	0	0	0	0	0	0	0	0	0	0
msp_0012	0	0	0	0	0	0	0	0	0	0	0	0	0	0	0	0	0	0	0	0	0	0	0	0	0	0	0	0	0	0	0	0	0	0	0	0	0	0	0	0	0	0	0	0	0	0	0	0	0
msp_0059	0	0	0	0	0	0	0	0	-0.3471	0	0	0	0	-0.3184	0	0	0	0	0	0	0	0	0	0	0	0	0	0	0	0	0	0	0	0	0	0	0	0	0	0	0	0	0	0	0	0	0	0	0
msp_0301	-0.4826	-0.3982	-0.4779	-0.4112	-0.3994	0	-0.3524	-0.4056	-0.4936	0	-0.5046	-0.4767	-0.4705	-0.479	-0.5061	-0.4099	-0.366	-0.4279	0	0	0	0	0	0	0	-0.4061	0	0	0	0	0	0	0	0	0	0	0	0	0	0	0	0	0	0	0	0	0	0	0
msp_0031	0	0	0	0	0	0	0	0	0	0	0	0	0	0	0	0	0	0	0	0	0	0	0	0	0	0	0	0	0	0	0	0	0	0	0	0	0	0	0	0	0	0	0	0	0	0	0	0	0
msp_0596	0	0	0	0	0	0	0	0	0	0	0	0	0	0	0	0	0	0	0	0	0	0	0	0	0	0	0	0	0	0	0	0	0	0	0	0	0	0	0	0	0	0	0	0	0	0	0	0	0
msp_0069	0	0	0	0	0	0	0	0	0	0	0	0	0	0	0	0	0	0	0	0	0	0	0	0	0	0	0	0	0	0	0	0	0	0	0	0	0	0	0	0	0	0	0	0	0	0	0	0	0
msp_0685	0	0	0	0	0	0	0	0	0	0	0	0	0	0	0	0	0	0	0	0	0	0	0	0	0	0	0	0	0	0	0	0	0	0	0	0	0	0	0	0	0	0	0	0	0	0	0	0	0
msp_0375	0	0	0	0	0	0	0	0	0	0	0	0	0	0	0	0	0	0	0	0	0	0	0	0	0	0	0	0	0	0	0	0	0	0	0	0	0	0	0	0	0	0	0	0	0	0	0	0	0
msp_0053	0	0	0	0	0	0	0	0	0	0	0	0	0	0	0	0	0	0	0	0	0	0	0	0	0	0	0	0	0	0	0	0	0	0	0	0	0	0	0	0	0	0	0	0	0	0	0	0	0
msp_0077	0	0	0	0	0	0	0	0	0	0	0	0	0	0	0	0	0	0	0	0	0	0	0	0	0	0	0	0	0	0	0	0	0	0	0	0	0	0	0	0	0	0	0	0	0	0	0	0	0
msp_0090	-0.3913	0	-0.3544	0	0	0	0	0	0	0	-0.3635	0	-0.3474	-0.348	0	0	0	0	0	0	0	0	0	0	0	0	0	0	0	0	0	0	0	0	0	0	0	0	0	0	0	0	0	0	0	0	0	0	0
msp_0029	-0.3513	-0.3993	-0.3202	-0.3887	-0.3927	-0.3424	0	-0.3874	0	0	0	0	0	-0.3215	-0.3835	-0.3968	0	-0.4039	0	0	0	0	0	0	0	-0.3964	0	0	0	0	0	0	0	0	0	0	0	0	0	0	0	0	0	0	0	0	0	0	0
msp_0821	0	0	0	0	0	0	0	0	0	0	0	0	0	0	0	0	0	0	0	0	0	0	0	0	0	0	0	0	0	0	0	0	0	0	0	0	0	0	0	0	0	0	0	0	0	0	0	0	0
msp_0048	0	0	0	0	0	0	0	0	0	0	0	0	0	0	0	0	0	0	0	0	0	0	0	0	0	0	0	0	0	0	0	0	0	0	0	0	0	0	0	0	0	0	0	0	0	0	0	0	0
AN group
	Lactococcus.virus.712	Lactococcus.virus.P008	Lactococcus.virus.Bibb29	Lactococcus.virus.CB14	Lactococcus.virus.bIL170	Lactococcus.virus.jj50	Lactococcus.virus.sk1	Lactococcus.phage.340	Lactococcus.phage.phiLC3	Leuconostoc.phage.phiLN03	Lactococcus.virus.Sl4	Lactococcus.phage.jm2	Lactococcus.virus.CB13	Lactococcus.phage.jm3	Lactococcus.virus.ASCC191	Lactococcus.phage.Tuc2009	Lactococcus.phage.P680	Lactococcus.phage.phi7	Lactococcus.phage.bIL309	Leuconostoc.phage.Lmd1	Lactococcus.phage.TP901.1	Streptococcus.virus.phiAbc2	Leuconostoc.phage.P793	Leuconostoc.phage.phiLN12	Lactococcus.phage.63301	Lactococcus.phage.bIL286	Lactococcus.phage.50101	uncultured.crAssphage	Streptococcus.phage.20617	BeAn.58058.virus	Pseudomonas.phage.PaBG	Enterobacteria.phage.P4	Lactococcus.phage.bIL311	Enterobacteria.phage.cdtI	Lactococcus.phage.bIL310	Escherichia.phage.TL.2011b	Enterobacteria.phage.BP.4795	Staphylococcus.phage.SPbeta.like	Escherichia.virus.P1	Lactobacillus.phage.LfeInf	Parabacteroides.phage.YZ.2015b	Enterobacteria.phage.P88	Shigella.phage.SfIV	Streptococcus.phage.YMC.2011	Enterobacteria.phage.VT2phi_272	Enterobacteria.phage.YYZ.2008	Enterobacteria.phage.fiAA91.ss	Stx2.converting.phage.1717	Salmonella.phage.RE.2010
msp_0015	0	0	0	0	0	0	0	0	0	0	0	0	0	0	0	0	0	0	0	0	0	0	0	0	0	0	0	0	0	0	0	0	0	0	0	0	0	0	0	0	0	0	0	0	0	0	0	0	0
msp_0263	0	0	0	0	0	0	0	0	0	0	0	0	0	0	0	0	0	0	0	0	0	0	0	0	0	0	0	0	0	0	0	0	0	0	0	0	0	0	0	0	0	0	0	0	0	0	0	0	0
msp_0125	0	-0.3441	-0.3197	0	0	0	0	0	0	0	0	0	0	0	0	0	0	0	0	0	0	0	0	0	0	0	0	0	0	0	0	0	0	0	0	0	0	0	0	0	0	0	0	0	0	0	0	0	0
msp_0017	0	0	0	0	0	0	0	0	0	0	0	0	0	0	0	0	0	0	0	0	0	0	0	0	0	0	0	0	0	0	0	0	0	0	0	0	0	0	0	0	0	0	0	0	0	0	0	0	0
msp_0346	0	0	0	0	-0.3345	0	-0.3666	0	0	0	0	0	0	0	0	0	0	0	0	0	0	0	0	0	0	0	-0.3088	0	0	0	0	0	0	0	0	0	0	0	0	0	0	0	0	0	0	0	0	0	0
msp_0072	0	0	0	0	0	0	0	0	0	0	0	0	0	0	0	0	0	0	0	0	0	0	0	0	0	0	0	0	0	0	0	0	0	0	0	0	0	0	0	0	0	0	0	0	0	0	0	0	0
msp_0903	0	0	0	0	0	-0.3397	0	0	0	0	0	0	0	0	0	0	0	0	0	0	0	0	0	0	0	-0.3461	0	0	0	0	0	0	0	0	0	0	0	0	0	0	0	0	0	0	0	0	0	0	0
msp_0042	0	0	0	0	0	0	0	0	0	0	0	0	0	0	0	0	0	0	0	0	0	0	0	0	0	0	0	0	0	0	0	0	0	0	0	0	0	0	0	0	0	0	0	0	0	0	0	0	0
msp_0068	0	0	0	0	0	0	0	0	0	0	0	0	0	0	0	0	0	0	0	0	0	0	0	0	0	0	0	0	0	0	0	0	0	0	0	0	0	0	0	0	0	0	0	0	0	0	0	0	0
msp_0389	0	0	0	0	0	0	0	-0.3425	0	0	0	0	0	0	0	0	0	0	0	0	0	0	0	0	0	0	0	0	0	0	0	0	0	0	0	0	0	0	0	0	0	0	0	0	0	0	0	0	0
msp_0034	-0.3885	0	0	0	0	-0.3257	0	0	0	0	-0.3694	-0.3964	-0.3316	0	-0.3453	0	-0.3456	-0.3917	0	-0.3183	0	0	-0.3501	0	0	0	0	0	0	0	0	0	0	0	0	0	0	0	0	0	0	0	0	0	0	0	0	0	0
msp_0546	0	0	0	0	0	0	0	0	0	0	0	0	0	0	0	0	0	0	0	0	0	0	0	0	0	0	0	0	0	0	0	0	0	0	0	0	0	0	0	0	0	0	0	0	0	0	0	0	0
msp_0484	0	0	-0.3031	0	0	0	0	0	0	0	0	0	0	0	0	0	0	0	0	0	0	0	0	0	0	0	0	0	0	0	0	0	0	0	0	0	0	0	0	0	0	0	0	0	0	0	0	0	0
msp_0763	0	0	0	0	0	0	0	0	0	0	0	0	0	0	0	0	0	0	0	0	0	0	0	0	0	0	0	0	0	0	0	0	0	0	0	0	0	0	0	0	0	0	0	0	0	0	0	0	0
msp_0893	0	0	0	0	0	0	0	-0.3472	-0.3363	0	0	0	0	0	0	0	0	0	0	0	0	0	0	0	0	0	0	0	0	0	0	0	0	0	0	0	0	0	0	0	0	0	0	0	0	0	0	0	0
msp_0013	0	0	0	0	0	0	0	0	0	0	0	0	0	0	0	0	0	0	0	0	0	0	0	0	0	0	0	0	0	0	0	0	0	0	0	0	0	0	0	0	0	0	0	0	0	0	0	0	0
msp_0388	-0.3974	-0.3813	-0.3715	-0.3709	-0.4847	-0.4666	-0.3999	-0.4166	-0.3766	0	0	0	0	0	0	-0.4007	0	0	0	0	0	0	0	0	0	-0.472	-0.3798	0	0	0	0	0	-0.4212	0	0	0	0	0	0	0	0	0	0	0	0	0	0	0	0
msp_0032	0	0	0	0	0	0	0	0	0	0	0	0	0	0	0	0	0	0	0	0	0	0	0	0	0	0	0	0	0	0	0	0	0	0	0	0	0	0.3262	0	0	0	0	0	0	0	0	0	0	0
msp_0107	0	0	0	0	0	0	0	0	0	0	0	0	0	0	0	0	-0.4018	-0.3604	0	0	0	0	0	0	-0.3911	0	0	0	0.3879	0	0	0	0	0	0	0	0	0	0	0	0	0	0	0	0	0	0	0	0
msp_0227	-0.326	0	0	0	0	0	0	0	0	0	0	0	0	0	0	0	0	0	0	0	0	0	0	0	0	0	0	0	0	0	0	0	0	0	0	0	0	0	0	0	0	0	0	0	0	0	0	0	0
msp_0075	0	0	0	0	0	0	0	0	0	0	0	0	0	-0.3023	0	0	0	0	0	0	0	0	0	0	0	0	0	0	0	0	0	0	0	0	0	0	0	0	0	0	0	0	0	0	0	0	0	0	0
msp_0477	0	0	0	0	0	0	0	0	0	0	0	0	0	0	0	0	0	0	0	0	0	0	0	0	0	0	0	0	0	0	0	0	0	0	0	0	0	0	0	0	0	0	0	0	0	0	0	0	0
msp_0124	-0.4409	-0.346	0	0	0	0	0	-0.3614	0	0	0	0	0	0	0	0	-0.354	0	0	0	0	0	0	0	0	0	0	0	0	0	0	0	0	0	0	0	0	0	0	0	0	0	0	0	0	0	0	0	0
msp_0164	0	0	0	0	-0.3797	-0.3188	-0.3294	-0.3165	0	0	0	0	0	0	0	0	0	0	0	0	-0.3845	0	0	0	0	0	0	0	0	0	0	0	0	0	0	0	0	0	0	0	0	0	0	0	0	0	0	0	0
msp_0089	0	0	0	0	0	0	0	0	0	0	0	0	0	0	0	0	0	0	0	0	0	0	0	0	0	0	0	0	0	0	0	0	0	0	0	0	0	0	0	0	0	0	0	0	0	0	0	0	0
msp_0131	0	0	0	0	0	0	0	0	0	0	0	0	0	0	0	0	0	0	0	0	0	0	0	0	0	0	0	0	0	0	0	0	0	0	0	0	0	0	0	0	0	0	0	0	0	0	0	0	0
msp_0071	0	0	0	0	0	0	0	0	0	0	0	0	0	0	0	0	0	0	0	0	0	0	0	0	0	0	0	0	0	0	0	0	0	0	0	0	0	0	0	0	0	0	0	0	0	0	0	0	0
msp_0250	0	0	0	0	0	0	0	0	0	0	0	0	0	0	0	0	0	0	0	0	0	0	0	0	-0.3584	0	0	0	0	0	0	0	0	0	0	0	0	0	0	0	0	0	0	0	0	0	0	0	0
msp_0144	0	0	0	0	0	0	0	0	0	0	0	0	0	0	0	0	0	0	0	0	0	0	0	0	0	0	0	0	0	0	0	0	0	0	0	0	0	0	0	0	0	0	0	0	0	0	0	0	0
msp_0027	0	0	0	0	0	0	0	0	0	0	0	0	0	0	0	0	0	0	0	0	0	0	0	0	0	0	0	0	0	0	0	0	0	0	0	0	0	0	0	0	0	0	0	0	0	0	0	0	0
msp_0230	0	0	0	0	0	0	0	0	0	0	0	0	0	0	0	0	0	0	0	0	0	0	0	0	0	0	0	0	0	0	0	0	0	0	0	0	0	0	0	0	0	0	0	0	0	0	0	0	0
msp_0087	0	0	0	0	0	0	0	0	0	0	0	0	0	0	0	0	0	0	0	0	0	0	0	0	0	0	0	0	0	0	0	0	0	0	0	0	0	0	0	0	0	0	0	0	0	0	0	0	0
msp_0654	0	0	0	0	0	0	0	0	0	0	0	0	0	0	0	0	0	0	0	0	0	0	0	0	0	0	0	0	0	0	0	0	0	0	0	0	0	0	0	0	0	0	0	0	0	0	0	0	0
msp_0490	0	0	0	0	0	0	0	0	0	0	0	0	0	0	0	0	0	0	0	0	0	0	0	0	0	0	0	0	0	0	0	0	0	0	0	0	0	0	0	0	0	0	0	0	0	0	0	0	0
msp_0271	0	0	0	0	0	0	0	0	0	0	0	0	0	0	0	0	0	0	0	0.392	0	0	0	0	0	0	0	0	0	0	0	0	0	0	0	0	0	0	0	0	0	0	0	0	0	0	0	0	0
msp_0045	0	0	0	0	0	0	0	0	0	0	0	0	0	0	0	0	0	0	0	0	0	0	0	0	0	0	0	0	0	0	0	0	0	0	0	0	0	0	0	0	0	0	0	0	0	0	0	0	0
msp_0331	0	0	0	0	0	0	0	0	0	0	0	0	0	0	0	0	0	0	0	0	0	0	0	0	0	0	0	0	0	0.3226	0	0	0	0	0	0	0	0.3698	0	0	0	0	0	0	0	0	0	0	0
msp_0555	0	0	0	0	0	0	0	0	0	0	0	0	0	0	0	0	0	0	0	0	0	0	0	0	0	0	0	0	0	0	0	0	0	0	0	0	0	0	0	0	0	0	0	0	0	0	0	0	0
msp_0093	0	0	0	0	0	0	0	0	0	0	0	0	0	0	0	0	0	0	0	0	0	0	0	0	0	0	0	0	0	0	0	0	0	0	0	0	0	0	0	0	0	0	0	0	0	0	0	0	0
msp_0154	-0.3579	0	0	0	0	0	0	0	0	0	0	0	0	0	0	0	0	0	0	0	0	0	0	0	0	0	0	0	0	0	0	0	0	0	0	0	0	0	0	0	0	0	0	0	0	0	0	0	0
msp_0106	0	0	0	0	0	0	0	0	0	0	0	0	0	0	0	0	0	0	0	0	0	0	0	0	0	0	0	0	0	0	0	0	0	0	0	0	0	0	0	0	0	0	0	0	0	0	0	0	0
msp_0003	0	0	0	0	0	0	0	0	0	0	0	0	0	0	0	0	0	0	0	0	0	0	0	0	0	0	0	0	0	0	0	0	0	0	0	0	0	0	0	0	0	0	0	0	0	0	0	0	0
msp_0008	0	0	0	0	0	0	0	0	0	0	0	0	0	0	0	0	0	0	0	0	0	0	0	0	0	0	0	0	0	0	0	0	0	0	0	0	0	0	0	0	0	0	0	0	0	0	0	0	0
msp_0105	0	0	0	0	0	0	0	0	0	0	0	0	0	0	0	0	0	0	0	0	0	0	0	0	0	0	0	0	0	0	0	0	0	0	0	0	0	0	0	0	0	0	0	0	0	0	0	0	0
msp_0639	0	0	0	0	0	-0.3766	0	0	0	0	0	0	0	0	0	0	0	0	0	0	0	0	0	0	0	0	0	0	0	0	0	0	0	0	0	0	0	0	0	0	0	0	0	0	0	0	0	0	0
msp_0036	0	0	0	0	0	0	0	0	0	0	0	0	0	0	0	0	0	0	0	0	0	0	0	0	0	0	0	0	0	0	0	0	0	0	0	0	0	0	0	0	0	0	0	0	0	0	0	0	0
msp_0055	0	0	0	0	0	0	0	0	0	0	0	0	0	0	0	0	0	0	0	0	0	0	0	0	0	0	0	0	0	0	0	0	0	0	0	0	0	0	0	0	0	0	0	0	0	0	0	0	0
msp_0879	0	0	0	0	-0.3162	0	-0.3496	0	0	0	0	0	0	0	0	0	0	0	0	-0.3114	0	0	0	0	0	-0.3323	0	0	0	0	0	0	0	0	0	0	0	0	0	0	0	0	0	0	0	0	0	0	0
msp_0306	0	0	0	0	0	0	0	0	0	0	0	0	0	0	0	0	0	0	0	0	0	0	0	0	0	0	0	0	0	0	0	0	0	0	0	0	0	0	0	0	0	0	0	0	0	0	0	0	0
msp_0374	0	0	0	0	0	0	0	0	0	0	0	0	0	0	0	0	0	0	0	0	0	0	0	0	0	0	0	0	0	0	0	0	0	0	0	0	0	0	0	0	0	0	0	0	0	0	0	0	0
msp_0312	0	0	0	0	0	0	0	0	0	0	0	0	0	0	0	0	0	0	0	0	0	0	0	0	0	0	0	0	0	-0.3339	0	0	0	0	0	0	0	0	0	0	0	0	0	0	0	0	0	0	0
msp_0023	0	0	0	0	0	0	0	0	0	0	0	0	0	0	0	0	0	0	0	0	0	0	0	-0.3939	0	0	0	0	0	0	0	0	0	0	0	0	0	0	0	0	0	0	0	0	0	0	0	0	0
msp_0095	0	0	0	0	0	0	0	0	0	0	0	0	0	0	0	0	0	0	0	0	0	0	0	0	0	0	0	0	0	0	0	0	0	0	0	0	0	0	0	0	0	0	0	0	0	0	0	0	0
msp_0212	0	0	0	0	0	0	0	0	0	0	0	0	0	0	0	0	0	0	0	0	0	0	0	0	0	0	0	0	0	0	0	0	0	0	0	0	0	0	0	0	0	0	0	0	0	0	0	0	0
msp_0057	0	0	0	0	0	0	0	0	0	0	0	0	0	0	0	0	0	0	0	0	0	0	0	0	0	0	0	0	0	0	0	0	0	0	0	0	0	0	0	0	0	0	0	0	0	0	0	0	0
msp_0127	0	0	0	0	0	0	0	0	0	0	0	0	0	0	0	0	0	0	0	0	0	0	0	0	0	0	0	0	0	0	0	0	0	0	0	0	0	0	0	0	0	0	0	0	0	0	0	0	0
msp_0220	0	0	0	0	0	0	0	0	0	0	0	0	0	0	0	0	0	0	0	0	0	0	0	0	0	0	0	0	0	0	0	0	0	0	0	0	0	0	0	0	0	0	0	0	0	0	0	0	0
msp_0196	0	0	0	0	0	0	0	0	0	0	0	0	0	0	0	0	0	0	0	0	0	0	0	0	0	0	0	0	0	0	0	0	0	0	0	0	0	0	0	0	0	0	0	0	0	0	0	0	0
msp_1589	0	0	0	0	0	0	0	0	0	0	0	0	0	0	0	0	0	0	0	0	0	0	0	0	0	0	0	0	0	0	0	0	0	0	0	0	0	0	0	0	0	0	0	0	0	0	0	0	0
msp_0039	0	0	0	0	0	0	0	0	0	0	0	0	0	0	0	0	0	0	0	0	0	0	0	0	0	0	0	0	0	0	0	0	0	0	0	0	0	0	0	0	0	0	0	0	0	0	0	0	0
msp_0041	0	0	0	0	0	0	0	0	0	0	0	0	0	0	0	0	0	0	0	0	0	0	0	0	0	0	0	0	0	0	0	0	0	0	0	0	0	0	0	0	0	0	0	0	0	0	0	0	0
msp_0398	0	0	0	0	0	0	0	0	0	0	0	0	0	0	0	0	0	0	0	0	0	0	0	0	0	0	0	0	0	0	0	0	0	0	0	0	0	0	0	0	0	0	0	0	0	0	0	0	0
msp_0404	0	0	0	0	0	0	0	0	0	0	0	0	0	0	0	0	0	0	0	0	0	0	-0.3923	0	0	0	0	0	0	0	0	0	0	0	0	0	0	0	0	0	0	0	-0.4292	0	0	0	0	0	0
msp_0534	0	0	0	0	0	0	0	0	0	0	0	0	0	0	0	0	0	0	0	0	0	0	0	0	0	0	0	0	0	0	0	0	0	0	0	0	0	0	0	0	0	0	0	0	0	0	0	0	0
msp_0011	0	0	0	0	0	0	0	0	0	0	0	0	0	0	0	0	0	0	0	0	0	0	0	0	0	0	0	0	0	0	0	0	0	0	0	0	0	0	0	0	0	0	0	0	0	0	0	0	0
msp_0356	0	0	0	0	0	0	0	0	0	0	0	0	0	0	0	0	0	0	0	0	0	0	0	0	0	0	0	0	0	0	0	0	0	0	0	0	0	0	0	0	0	0	0	0	0	0	0	0	0
msp_0025	0	0	0	0	0	0	0	0	0	0	0	0	0	0	0	0	0	0	0	0	0	0	0	0	0	0	0	0	0	0	0	0	0	0	0	0	0	0	0	0	0	0	0	0	0	0	0	0	0
msp_0578	0	0	0	0	0	0	0	0	0	0	0	0	0	0	0	0	0	0	0	0	0	0	0	0	0	0	0	0	0	0	0	0	0	0	0	0	0	0	0	0	0	0	0	0	0	0	0	0	0
msp_0280	0	0	0	0	0	0	0	0	0	0	0	0	0	0	0	0	0	0	0	0	0	0	0	0	0	0	0	0	0	0	0	0	0	0	0	0	0	0	0	0	0	0	0	0	0	0	0	0	0
msp_0046	0	0	0	0	0	0	0	0	0	0	0	0	0	0	0	0	0	0	0	0	0	0	0	0	0	0	0	0	0	0	0	0	0	0	0	0	0	0	0	0	0	0	0	0	0	0	0	0	0
msp_0047	0	0	0	0	0	0	0	0	0	0	0	0	0	0	0	0	0	0	0	0	0	0	0	0	0	0	0	0	0	0	0	0	0	0	0	0	0	0	0	0	0	0	0	0	0	0	0	0	0
msp_0076	0	0	0	0	0	0	0	0	0	0	0	0	0	0	0	0	0	0	0	0	0	0	0	0	0	0	0	0	0	0.3962	0	0	0	0	0	0	0	0	0	0	0	0	0	0	0	0	0	0	0
msp_0183	0	0	0	0	0	0	0	0	0	0	0	0	0	0	0	0	0	0	0	0	0	0	0	0	0	0	0	0	0	0	0	0	0	0	0	0	0	0	0	0	0	0	0	0	0	0	0	0	0
msp_0777	0	0	0	0	0	0	0	0	0	0	0	0	0	0	0	0	0	0	0	-0.4165	0	0	0	0	0	0	0	0	0	0	0	0	0	0	0	0	0	0	0	0	0	0	0	0	0	0	0	0	0
msp_0021	0	0	0	0	0	0	0	0	0	0	0	0	0	0	0	0	0	0	0	0	0	0	0	0	0	0	0	0	0	0	0	0	0	0	0	0	0	0	0	0	0	0	0	0	0	0	0	0	0
msp_0035	0	0	0	0	0	0	0	0	0	0	0	0	0	0	0	0	0	0	0	0	0	0	-0.3665	-0.3562	0	0	0	0	0	0	0	0	0	0	0	0	0	0	0	0	0	0	0	0	0	0	0	0	0
msp_0040	0	0	0	0	0	0	0	0	0	0	0	0	0	0	0	0	0	0	0	0	0	0	0	0	0	0	0	0	0	0	0	0	0	0	0	0	0	0	0	0	0	0	0	0	0	0	0	0	0
msp_0062	0	0	0	0	0	0	0	0	0	0	0	0	0	0	0	0	0	0	0	0	0	0	0	0	0	0	0	0	0	0	0	0	0	0	0	0	0	0	0	0	0	0	0	0	0	0	0	0	0
msp_0121	0	0	0	0	0	0	0	0	0	0	0	0	0	0	0	0	0	-0.347	-0.368	0	0	0	0	0	0	0	-0.3614	0	0	0	0	0	0	0	0	0	0	0	0	0	0	0	0	0	0	0	0	0	0
msp_0130	0	0	0	0	0	0	0	0	0	0	0	0	0	0	0	0	0	0	0	0	0	0	0	0	0	0	0	0	0	0	0	0	0	0	0	0	0	0	0	0	0	0	0	0	0	0	0	0	0
msp_0205	0	0	0	0	0	0	0	0	0	0	0	0	0	0	0	0	0	0	0	0	0	0	0	0	0	0	0	0	0	0	0	0	0	0	0	0	0	0	0	0	0	0	0	0	0	0	0	0	0
msp_0225	0	0	0	0	0	0	0	0	0	0	0	0	0	0	0	0	0	0	0	0	0	0	0	0	0	0	0	0	0	0	0	0	0	0	0	0	0	0	0	0	0	0	0	0	0	0	0	0	0
msp_0026	0	0	0	0	0	0	0	0	0	0	0	0	0	0	0	0	0	0	0	0	0	0	0	0	0	0	0	0	0	0	0	0	0	0	0	0	0	0	0	0	0	0	0	0	0	0	0	0	0
msp_0007	0	0	0	0	0	0	0	0	0	0	0	0	0	0	0	0	0	0	0	0	0	0	0	0	0	0	0	0	0	0	0	0	0	0	0	0	0	0	0	0	0	0	0	0	0	0	0	0	0
msp_0010	0	0	0	0	0	0	0	0	0	0	0	0	0	0	0	0	0	0	0	0	0	0	0	0	0	0	0	0	0	0.4584	0	0	0	0	0	0	0	0	0	0	0	0	0	0	0	0	0	0	0
msp_0092	0	0	0	0	0	0	0	0	0	0	0	0	0	0	0	0	0	0	0	0	0	0	0	0	0	0	0	0	0	0	0	0	0	0	0	0	0	0	0	0	0	0	0	0	0	0	0	0	0
msp_0352	0	0	0	0	0	0	0	0	0	0	0	0	0	0	0	0	0	0	0	0	0	0	0	0	0	0	0	0	0	0	0	0	0	0	0	0	0	0	0	0	0	0	0	0	0	0	0	0	0
msp_0345	0	0	0	0	-0.3474	0	-0.366	0	0	0	0	0	0	0	0	0	0	0	0	-0.2974	0	0	0	0	0	-0.3348	0	0	0	0	0	0	0	0	0	0	0	0	0	0	0	0	0	0	0	0	0	0	0
CAG01417	0	0	0	0	0	0	0	0	0	0	0	0	0	0	0	0	0	0	0	0	0	0	0	0	0	0	0	0	0	0	0	0	0	0	0	0	0	0	0	0	0	0	0	0	0	0	0	0	0
msp_0012	0	0	0	0	0	0	0	0	0	0	0	0	0	0	0	0	0	0	0	0	0	0	0	0	0	0	0	0	0	0	0	0	0	0	0	0	0	0	0	0	0	0	0	0	0	0	0	0	0
msp_0059	-0.3556	0	0	0	0	0	0	0	0	0	0	0	0	0	0	0	0	0	0	0	0	0	-0.337	0	0	0	0	0	0	0	0	0	0	0	0	0	0	0	0	0	0	0	0	0	0	0	0	0	0
msp_0301	-0.329	0	0	-0.3474	0	0	0	0	0	0	0	0	0	0	0	0	0	0	0	0	0	0	0	0	0	0	0	0	0	0	0	0	0	0	0	0	0	0	0	0	0	0	0	0	0	0	0	0	0
msp_0031	0	0	0	0	0	0	0	0	0	0	0	0	0	0	0	0	0	0	0	0	0	0	0	0	0	0	0	0	0	0	0	0	0	0	0	0	0	0	0	0	0	0	0	0	0	0	0	0	0
msp_0596	0	0	0	0	0	0	0	0	0	0	0	0	0	0	0	0	0	0	0	0	0	0	0	0	0	0	0	0	0	-0.3365	0	0	0	0	0	0	0	0	0	0	0	0	0	0	0	0	0	0	0
msp_0069	0	0	0	0	0	0	0	0	0	0	0	0	0	0	0	0	0	0	0	0	0	0	0	0	0	0	0	0	0	0	0	0	0	0	0	0	0	0	0	0	0	0	0	0	0	0	0	0	0
msp_0685	0	0	0	0	0	0	0	0	0	0	0	0	0	0	0	0	0	0	0	0	0	0	0	0	0	0	0	0	0	0	0	0	0	0	0	0	0	0	0	0	0	0	0	0	0	0	0	0	0
msp_0375	0	0	0	0	0	0	0	0	0	0	0	0	0	0	0	0	0	0	0	0	0	0	0	0	0	0	0	0	0	0	0	0	0	0	0	0	0	0	0	0	0	0	0	0	0	0	0	0	0
msp_0053	0	0	0	0	0	0	0	0	0	0	0	0	0	0	0	0	0	0	0	0	0	0	0	0	0	0	0	0	0	0	0	0	0	0	0	0	0	0	0	0	0	0	0	0	0	0	0	0	0
msp_0077	0	0	0	0	0	0	0	0	0	0	0	0	0	0	0	0	0	0	0	0	0	0	0	0	0	0	0	0	0	0	0	0	0	0	0	0	0	0	0	0	0	0	0	0	0	0	0	0	0
msp_0090	0	0	0	0	0	0	0	0	0	0	0	0	0	0	0	0	0	0	0	0	0	0	0	0	0	0	0	0	0	0	0	0	0	0	0	0	0	0	0	0	0	0	0	0	0	0	0	0	0
msp_0029	0	0	0	0	0	0	0	0	0	0	0	0	0	0	0	0	0	0	0	0	0	0	0	0	0	0	0	0	0	0	0	0	0	0	0	0	0	0	0	0	0	0	0	0	0	0	0	0	0
msp_0821	0	0	0	0	0	0	0	0	0	0	0	0	0	0	0	0	0	0	0	0	0	0	0	0	0	0	0	0	0	0	0	0	0	0	0	0	0	0	0	0	0	0	0	0	-0.3197	0	0	0	0
msp_0048	0	0	0	0	0	0	0	0	0	0	0	0	0	0	0	0	0	0	0	0	0	0	0	0	0	0	0	0	0	0	0	0	0	0	0	0	0	0	0	0	0	0	0	0	0	0	0	0	0
[truncated: 4 more columns]

## Sheet: Source_data_for_Suppl_Figure_4
AN-BP group
	Lactococcus.virus.712	Lactococcus.virus.P008	Lactococcus.virus.Bibb29	Lactococcus.virus.CB14	Lactococcus.virus.bIL170	Lactococcus.virus.jj50	Lactococcus.virus.sk1	Lactococcus.phage.340	Lactococcus.phage.phiLC3	Leuconostoc.phage.phiLN03	Lactococcus.virus.Sl4	Lactococcus.phage.jm2	Lactococcus.virus.CB13	Lactococcus.phage.jm3	Lactococcus.virus.ASCC191	Lactococcus.phage.Tuc2009	Lactococcus.phage.P680	Lactococcus.phage.phi7	Lactococcus.phage.bIL309	Leuconostoc.phage.Lmd1	Lactococcus.phage.TP901.1	Streptococcus.virus.phiAbc2	Leuconostoc.phage.P793	Leuconostoc.phage.phiLN12	Lactococcus.phage.63301	Lactococcus.phage.bIL286	Lactococcus.phage.50101	uncultured.crAssphage	Streptococcus.phage.20617	BeAn.58058.virus	Pseudomonas.phage.PaBG	Enterobacteria.phage.P4	Lactococcus.phage.bIL311	Enterobacteria.phage.cdtI	Lactococcus.phage.bIL310	Escherichia.phage.TL.2011b	Enterobacteria.phage.BP.4795	Staphylococcus.phage.SPbeta.like	Escherichia.virus.P1	Lactobacillus.phage.LfeInf	Parabacteroides.phage.YZ.2015b	Enterobacteria.phage.P88	Shigella.phage.SfIV	Streptococcus.phage.YMC.2011	Enterobacteria.phage.VT2phi_272	Enterobacteria.phage.YYZ.2008	Enterobacteria.phage.fiAA91.ss	Stx2.converting.phage.1717	Salmonella.phage.RE.2010
msp_0015	0	0	0	0	0	0	0	0	0	0	0	0	0	0	0	0	0	0	0	0	0	0	0	0	0	0	0	0	0	0	0	0	0	0	0	0	0	0	0	0	0	0	0	0	0	0	0	0	0
msp_0263	0	0	0	0	0	0	0	0	0	0	0	0	0	0	0	0	0	0	0	0	0	0.4455	0	0	0	0	0	0	0.4975	0	0	0.407	0	0	0	0	0	0	0	0	0	0	0	0	0	0	0	0	0
msp_0125	0	-0.6109	-0.5713	0	-0.7103	0	0	-0.7057	-0.5871	0	0	0	0	0	0	0	0	0	0	0	0	0.6644	0	0	0	-0.6156	0	0	0	0	0	0	0	0	0	0	0	0	0	0	0	0	0	0	0	0	0	0	0
msp_0017	0	0	0	0	0	0	0	0	0	0	0	0	0	0	0	0	0	0	0	0	0	0	0	0	0	0	0	0	0	0	0	0	0	0	0	0	0	0	0	0	0	0	0	0	0	0	0	0	0
msp_0346	0	0	0	0	0	0	0	0	0	0	0	0	0	0	0	0	0	0	0	0	0	0.8776	0	0	0	0	0	0	0.4433	0	0	0	0	0	0	0	0	0	0	0	0	0	0	0	0	0	0	0	0
msp_0072	0	0	0	0	0	0	0	0	0	0	0	0	0	0	0	0	0	0	0	0	0	0	0	0	0	0	0	0	0	0	0	0	0	0	0	0	0	0	0	0	0	0	0	0	0	0	0	0	0
msp_0903	0	0	0	0	0	0	0	0	0	0	0	0	0	0	0	0	0	0	0	0	0	0	0	0	0	0	0	0	0	0	0	0	0	0	0	0	0	0	0	0	0	0	0	0	0	0	0	0	0
msp_0042	0	0	0	0	0	0	0	0	0	0	0	0	0	0	0	0	0	0	0	0	0	0	0	0	0	0	0	0	0	0	0	0	0	0	0	0	0	0	0	0	0	0	0	0	0	0	0	0	0
msp_0068	0	0	0	0	0	0	0	0	0	0	0	0	0	0	0	0	0	0	0	0	0	0	0	0	0	0	0	0	0	0	0	0	0	0	0	0	0	0	0	0	0	0	0	0	0	0	0	0	0
msp_0389	0	0	0	0	0	0	0	0	0	0	0	0	0	0	0	0	0	0	0	0	0	0	0	0	0	0	0	0	0	0	0	0	0	0	0	0	0	0	0	0	0	0	0	0	0	0	0	0	0
msp_0034	0	0	0	0	0	0	0	0	0	0	0	0	0	0	0	0	0	0	0	0	0	0	0	0	0	0	0	0	0	0	0	0	0	0	0	0	0	0	0	0	0	0	0	0	0	0	0	0	0
msp_0546	0	0	0	0	0	0	0	0	0	0	0	0	0	0	0	0	0	0	0	0	0	0	0	0	0	0	0	0	0	0	0	0	0	0	0	0	0	0	0	0.483	0	0	0	0	0	0	0	0	0
msp_0484	0	0	0	0	0	0	0	0	0	0	0	0	0	0	0	0	0	0	0	0	0	0	0	0	0	0	0	0	0	0	0	0	0	0	0	0	0	0	0	0	0	0	0	0	0	0	0	0	0
msp_0763	0	0	0	0	0	0	0	0	0	0	0	0	0	0	0	0	0	0	0	0	0	0	0	0	0	0	0	0	0	0	0	0	0	0	0	0	0	0	0	0	0	0	0	0	0	0	0	0	0
msp_0893	0	0	0	0	0	0	0	0	0	0	0	0	0	0	0	0	0	0	0	0	0	0	0	0	0	0	0	0	0	0	0	0	0	0	0	0	0	0	0	0	0	0	0	0	0	0	0	0	0
msp_0013	0	0	0	0	0	0	0	0	0	0	0	0	0	0	0	0	0	0	0	0	0	0	0	0	0	0	0	0	0	0.4472	0	0	0	0	0	0	0	0	0	0	0	0	0	0	0	0	0	0	0
msp_0388	0	0	0	0	0	0	0	0	0	0	0	0	0	0	0	0	0	0	0	0	0	0	0	0	0	0	0	0	0	0	0	0	0	0	0	0	0	0	0	0	0	0	0	0	0	0	0	0	0
msp_0032	0	0	0	0	0	0	0	0	0	0	0	0	0	0	0	0	0	0	0	0	0	0.7656	0	0	0	0	0	0	0.5988	0	0	0	0	0	0	0	0	0	0	0	0	0	0	0	0	0	0	0	0
msp_0107	0	0	0	0	0	0	0	0	0	0	0	0	0	0	0	0	0	0	0	0	0	0	0	0	0	0	0	0	0.439	0.4688	0	0.4001	0	0	0	0	0	0	0.4673	0	0	0	0	0	0	0	0	0	0
msp_0227	0	0	0	0	0	0	0	0	0	-0.602	0	0	0	0	0	0	0	0	0	0	0	0	0	0	0	0	0	0	0	0	0	0	0	0	0	0	0	0	0	0	0	0	0	0	0	0	0	0	0
msp_0075	0	0	0	0	0	0	0	0	0	0	0	0	0	0	0	0	0	0	0	0	0	0.704	0	0	0	0	0	0	0.6231	0	0	0	0	0	0	0	0	0	0	0	0	0	0	0	0	0	0	0	0
msp_0477	0	0	0	0	0	0	0	0	0	0	0	0	0	0	0	0	0	0	0	0	0	0.4568	0	0	0	0	0	0	0	0	0	0	0	0	0	0	0	0	0	0	0	0	0	0	0	0	0	0	0
msp_0124	0	0	0	0	0	0	0	0	0	0	0	0	0	0	0	0	0	0	0	0	0	0	0	0	0	0	0	0	0	0	0	0	0	0	0	0	0	0	0	0	0	0	0	0	0	0	0	0	0
msp_0164	0	0	0	0	0	0	0	0	0	0	0	0	0	0	0	0	0	0	0	0	0	0	0	0	0	0	0	0	0	0	0	0	0	0	0	0	0	0	0	0	0	0	0	0	0	0	0	0	0
msp_0089	0	0	0	0	0	0	0	0	0	0	0	0	0	0	0	0	0	0	0	0	0	0	0	0	0	0	0	0.5414	0	0	0	0	0	0	0	0	0	0	0.4168	0	0	0	0	0	0	0	0	0	0
msp_0131	0	0	0	0	0	0	0	0	0	0	0	0	0	0	0	0	0	0	0	0	0	0	0	0	0	0	0	0	0	0	0	0	0	0	0	0	0	0	0	0	0	0	0	0	0	0	0	0	0
msp_0071	0	0	0	0	-0.554	0	0	0	0	0	0	0	0	0	0	0	0	0	0	0	0	0	0	0	0	0	0	0	0	0.4361	0	0	0	0	0	0	0	0	0	0	0	0	0	0	0	0	0	0	0
msp_0250	0	0	0	0	0	0	0	0	0	0	0	0	0	0	0	0	0	0	0	0	0	0	0	0	0	0	0	0.4711	0	0	0	0	0	0	0	0	0	0	0	0	0	0	0	0	0	0	0	0	0
msp_0144	0	0	0	0	0	0	0	0	0	0	0	0	0	0	0	0	0	0	0	0	0	0	0	0	0	0	0	0	0	0	0	0	0	0	0	0	0	0	0	0	0	0	0	0	0	0	0	0	0
msp_0027	0	0	0	0	0	0	0	0	0	0	0	0	0	0	0	0	0	0	0	0	0	0.4802	0	0	0	0	0	0	0	0	0	0	0	0	0	0	0	0	0	0	0	0	0	0	0	0	0	0	0
msp_0230	0	0	0	0	0	0	0	0	0	0	0	0	0	0	0	0	0	0	0	0	0	0.4246	0	0	0	0	0	0	0	0	0	0	0	0	0	0	0	0	0	0	0	0	0	0	0	0	0	0	0
msp_0087	0	0	0	0	0	0	0	0	0	0	0	0	0	0	0	0	0	0	0	0	0	0	0	0	0	0	0	0	0	0	0	0	0	0	0	0	0	0	0	0	0	0	0	0	0	0	0	0	0
msp_0654	0	0	0	0	0	0	0	0	0	0	0	0	0	0	0	0	0	0	0	0	0	0	0	0	0	0	0	0	0	0	0	0	0	0	0	0	0	0	0	0	0	0	0	0	0	0	0	0	0
msp_0490	0	0	0	0	0	0	0	0	0	0	0	0	0	0	0	0	0	0	0	0	0	0	0	0	0	0	0	0	0	0	0	0	0	0	0	0	0	0	0	0	0	0	0	0	0	0	0	0	0
msp_0271	0	0	0	0	0	0.5491	0.4947	0	0	0	0	0	0	0	0	0	0	0	0	0.8799	0.8578	0	0	0	0	0.4362	0	0	0	0	0	0	0	0	0	0	0	0	0	0	0	0.4147	0	0	0	0	0	0	0
msp_0045	0	0	0	0	0	0	0	0	0	0	0	0	0	0	0	0	0	0	0	0	0	0	0	0	0	0	0	0	0	0	0	0	0	0	0	0	0	0	0	0	0	0	0	0	0	0	0	0	0
msp_0331	0	0	0	0	0	0	0	0	0	0	0	0	0	0	0	0	0	0	0	0	0	0	0	0	0	0	0	0	0	0	0	0.4102	0	0	0	0	0	0.5578	0.6001	0	0	0	0	0	0	0	0	0	0
msp_0555	0	0	0	0	0	0	0	0	0	0	0	0	0	0	0	0	0	0	0	0	0	0	0	0	0	0.4272	0	0	0	0	0	0	0	0	0	0	0	0	0	0	0	0	0	0	0	0	0	0	0
msp_0093	0	0	0	0	0	-0.7382	-0.6755	0	0	-0.6443	0	0	0	0	0	0	0	0	0	0	0	0.7315	0	0	0	0	0	0	0	0	0	0	0	0	0	0	0	0	0	0	0	0	0	0	0	0	0	0	0
msp_0154	0	0	0	0	0	0	0	0	0	0	0	0	0	0	0	0	0	0	0	0	0	0	0	0	0	0	0	0	0	0.4095	0	0	0	0	0	0	0	0	0	0	0	0	0	0	0	0	0	0	0
msp_0106	0	0	0	0	0	0	0	0	0	0	0	0	0	0	0	0	0	0	0	0	0	0	0	0	0	0	0	0	0	0	0	0	0	0	0	0	0	0	0	0	0	0	0	0	0	0	0	0	0
msp_0003	0	0.4408	0	0	0	0	0	0	0.4745	0	0	0	0	0	0.412	0.4857	0.6247	0.5041	0	0	0	0	0.5015	0	0	0	0	0	0	0	0	0	0.4925	0	0	0	0	0	0	0	0	0	0	0	0	0	0	0	0
msp_0008	0	0	0	0	0	0	0	0	0	0	0	0	0	0	0	0	0	0	0	0	0	0	0.466	0.5763	0.4994	0.4206	0	0	0	0	0	0	0	0	0	0	0	0	0	0	0	0	0	0	0	0	0	0	0
msp_0105	0	0	0	0	0	0	0	0	0	0	0	0	0	0	0	0	0	0	0	0	0	0	0	0	0	0	0	0	0	0	0	0	0	0	0	0	0	0	0	0	0	0	0	0	0	0	0	0	0
msp_0639	0	0	0	0	0	0	0	0	0	0	0	0	0	0	0	0	0	0	0	0	0	0.4126	0	0	0	0	0	0	0	0	0	0	0	0	0	0	0	0	0	0	0	0	0	0	0	0	0	0	0
msp_0036	0	0	0	0	0	0	0	0	0	0	0	0	0	0	0	0	0	0	0	0.4299	0.4317	0	0	0	0	0	0	0	0	0.4527	0	0	0	0	0.6962	0	0	0	0	0	0	0	0	0	0	0	0	0	0
msp_0055	0	0	0	0	0	0	0	0	0	0	0	0	0	0	0	0	0	0	0	0	0	0	0	0	0	0	0	0	0	0	0	0	0	0	0	0	0	0	0	0	0	0	0	0	0	0	0	0	0
msp_0879	0	0	0	0	0	0	0	0	0	0	0	0	0	0	0	0	0	0	0	0	0	0	0	0	0	0	0	0	0	0	0	0	0	0	0	0	0	-0.5528	0	0	0	0	0	0	0	0	0	0	0
msp_0306	0	0	0	0	0	0	0	0	0	0	0	0	0	0	0	0	0	0	0	0	0	0	0	0	0	0	0	0	0	0	0	0	0	0	0	0	0	0	0	0	0	0	0	0	0	0	0	0	0
msp_0374	0	0	0	0	0	0	0	0	0	0	0	0	0	0	0	0	0	0	0	0	0	0	0	0	0	0	0	0	0	0	0	0	0	0	0	0	0	0	0	0	0	0	0	0	0	0	0	0	0
msp_0312	0	0	0	0	0	0	0	0	0	0	0	0	0	0	0	0	0	0	0	0	0	0	0	0	0.406	0	0	0	0	0	0	0	0	0	0	0	0	0	0	0	0	0	0	0	0	0	0	0	0
msp_0023	0	0	0	0	0	0	0	0	0	0	0	0	0	0	0	0	0	0	0	0	0	0.4353	0	0	0	0	0	0	0	0	0	0	0	0	0	0	0	0	0	0	0	0	0	0	0	0	0	0	0
msp_0095	0	0	0	0	0	0	0	0	0	0	0	0	0	0	0	0	0	0	0	0	0	0	0	0	0	0	0	0	0	0	0	0	0	0	0	0	0	0	0	0	0.4014	0	0	0	0	0	0	0	0
msp_0212	0	0	0	0	0	0	0	0	0	0	0	0	0	0	0	0	0	0	0	0	0	0	0	0	0	0	0	0	0	0	0	0	0	0	0	0	0	0	0	0	0	0	0	0	0	0	0	0	0
msp_0057	0	0	0	0	0	0	0	0	0	0	0	0	0	0	-0.5816	0	0	0	0	0	0	0.4199	0	0	0	0	0	0	0	0	0	0	0	0	0	0	0	0	0	0	0	0	0	0	0	0	0	0	0
msp_0127	0	0	0	0	0	0	0	0	0	0	0	0	0	0	0	0	0	0	0	0	0	0	0	0	0	0	0	0	0	0	0.5227	0	0	0	0	0	0	0	0	0	0	0	0	0.768	0	0	0	0	0
msp_0220	0	0	0	0	0	0	0	0	0	0	0	0	0	0	0	0	0	0	0	0	0	0	0	0	0	0	0	0	0.4483	0	0	0	0	0	0	0.52	0	0	0	0.5108	0	0	0.533	0	0.4439	0.5474	0.4246	0.5271	0.4505
msp_0196	0	0	0	0	0	0	0	0	0	0	0	0	0	0	0	0	0	0	0	0	0	0	0	0	0	0	0	0	0	0	0	0	0	-0.6415	0	0	0	0	0	0	0	0	0	0	0	0	0	0	0
msp_1589	0	0	0	0	0	0	0	0	0	0	0	0	0	0	0	0	0	0	0	0	0	0	0	0	0	0	0	0	0	0	0	0	0	0	0	0	0	0	0	0	0	0	0	0	0	0	0	0	0
msp_0039	0	0	0	0	0	0	0	0	0	0	0	0	0	0	0	0	0	0	0	0	0	0	0	0	0	0	0	0	0	0	0	0	0	0	0	0	0	0	0	0	0	0	0	0	0	0	0	0	0
msp_0041	0	0	0	0	0	0	0	0	0	0	0	0	0	0	0	0	0	0	0	0	0	0	0	0	0	0	0	0	0	0	0	0	0	0	0	0	0	0	0	0	0	0	0	0	0	0	0	0	0
msp_0398	0	0	0	0	0	0	0	0	0	0	0	0	0	0	0	0	0	0	0	0	0	0	0	0	0	0	0	0	0	0	0	0	0	0	0	0	0	0	0	0	0	0	0	0	0	0	0	0	0
msp_0404	0	0	0	0	0	0	0	0	0	0	0	0	0	0	0	0	0	0	0	0	0	0	0	0	0	0	0	0	0	0	0	0	0	-0.6604	0	0	-0.5575	0	0	0	0	0	0	0	-0.5902	0	-0.5923	0	0
msp_0534	0	0	0	0	0	0	0	0	0	0	0	0	0	0	0	0	0	0	0	0	0	0	0	0	0	0	0	0	0	0	0	0	0	0	0	0	0	0	0	0	0	0	0	0	0	0	0	0	0
msp_0011	0	0	0	0	0	0	0	0	0	0	0	0	0	0	0	0	0	0	0	0	0	0	0	0	0	0	0	0	0	0	0	0	0	0	0	0	0	0	0	0	0	0	0	0	0	0	0	0	0
msp_0356	0	0	0	0	0	0	0	0	0	0	0	0	0	0	0	0	0	0	0	0	0	0.4136	0	0	0	0	0	0	0	0	0	0	0	0	0	0	0	0	0	0	0	0	0	0	0	0	0	0	0
msp_0025	0	0	0	0	0	0	0	0	0	-0.5643	-0.6155	0	0	0	0	0	0	0	-0.6437	0	0	0.4045	0	0	0	0	-0.655	0	0.427	0	0	0	-0.6123	0	0	0	0	0	0	0	0	0	0	0	0	0	0	0	0
msp_0578	0	0	0	0	0	0	0	0	0	0	0	0	0	0	0	0	0	0	0	0	0	0	0	0	0	0	0	0	0	0	0	0	0	0	0	0	0	0	0	0	0	0	0	0	0	0	0	0	0
msp_0280	0	0	0	0	-0.5626	0	-0.6496	-0.5592	0	0	0	0	0	0	0	0	0	0	0	0	0	0.4333	0	0	0	0	0	0	0	0	0.4431	0	0	0	0	0	0	0	0	0	0	0	0	0	0	0	0	0	0
msp_0046	0	0	0	0	0	0	0	0	0	0	0	0	0	0	0	0	0	0	0	0	0	0	0	0	0	0	0	0	0.4944	0.4426	0	0	0	0	0	0	0	0.4832	0	0.4889	0	0	0	0	0	0	0	0	0
msp_0047	0	0	0	0	0	0	0	0	0	0	0	0	0	0	0	0	0	0	0	0	0	0	0	0	0	0	0	0	0	0	0	0	0	0	0	0	0	0	0	0	0	0	0	0	0	0	0	0	0
msp_0076	0	0	0	0	0	0	0	0	0	0	0	0	0	0	0	0	0	0	0	0	0	0	0	0	0	0	0	0	0	0	0	0	0	0	0	0	0	0	0.4185	0	0	0	0	0	0	0	0	0	0
msp_0183	0	0	0	0	0	0	0	0	0	0	0	0	0	0	0	0	0	0	0	0	0	0	0	0	0	0	0	0	0	0	0	0	0	0	0	0	0	0	0	0	0	0	0	0	0	0	0	0	0
msp_0777	0	0	0	0	0	0	0	0	0	0	0	0	0	0	0	0	0	0	0	0	0	0	0	0	0	0	0	0	0	0	0	0	0	0	0	0	0	0	0	0	0	0	0	0	0	0	0	0	0
msp_0021	0.4426	0.4053	0.5801	0.5873	0.5515	0.4001	0	0.5404	0	0	0.4448	0	0.4476	0.4497	0	0	0	0	0	0	0	0	0	0	0	0.5451	0	0	0	0	0	0	0	0	0	0	0	0	0	0	0.4055	0	0	0	0	0	0	0	0
msp_0035	0	0	0	0	0	0	0	0	0	0	0	0	0	0	0	0	0	0	0	0	0	0.4075	-0.6467	0	0	0	0	0	0.5083	0	0	0	0	0	0	0	0	0	0	0	0	0	0	0	0	0	0	0	0
msp_0040	0	0	0	0	0	0	0	0	0	0	0	0	0	0	0	0	0	0	0	0	0	0	0	0	0	0	0	0	0	0	0	0	0	0	0	0	0	0	0	0	0	0	0	0	0	0	0	0	0
msp_0062	0	0	0	0	0	0	0	0	0	0	0	0	0	0	0	0	0	0	0	0	0	0.5967	0	0	0	0	0	0	0.5633	0	0	0	0	0	0	0	0	0	0	0	0	0	0	0	0	0	0	0	0
msp_0121	0	0	0	0	0	0	0	0	0	0	0	0	0	0	0	0	0	0	0	0	0	0	0	0	0	0	0	0	0	0	0	0	0	0	0	0	0	0	0	0	0	0	0	0	0	0	0	0	0
msp_0130	0	0	0	0	0	0	0	0	0	0	0	0	0	0	0	0	0	0	0	0	0	0	0	0	0	0	0	0	0	0	0	0	0	0	0	0	0	0	0	0	0	0	0	0	0	0	0	0	0
msp_0205	0	0	0	0	0	0	0	0	0	0	0	0	0	0	0	0	0	0	0	0	0	0	0	0	0	0	0	0	0	0	0	0	0	0	0	0	0	0	0	0	0	0	0	0	0	0	0	0	0
msp_0225	0	0	0	0	0	0	0	0	0	0	0	0	0	0	0	0	0	0	0	0	0	0	0	0	0	0	0	0	0	0	0	0	0	0	0	0	0	0	0	0	0	0	0	0	0	0	0	0	0
msp_0026	0	0	0	0	0	0	0	0	0	0	0	0	0	0	0	0	0	0	0	0	0	0	0	0	0	0	0	0	0	0	0	0	0	0	0	0	0	0	0	0	0	0	0	0	0	0	0	0	0
msp_0007	0	0	0	0	0	0	0	0	0	0	0	0	0	0	0	0	0	0	0	0	0	0	0	0	0	0	0	0	0.5251	0.4584	0	0	0	0	0	0	0	0	0	0	0	0	0	0	0	0	0	0	0
msp_0010	0	0	0	0	0	0	0	0	0	0	0	0	0	0	0	0	0	0	0	0	0	0	0	0	0	0	0	0	0.7893	0.4647	0	0	0	0	0.4455	0	0	0	0	0	0	0	0	0	0	0	0	0	0
msp_0092	0	0	0	0	0	0	0	0	0	0	0	0	0	0	0	0	0	0	0	0	0	0	0	0	0	0	0	0	0	0	0	0	0	0	0	0	0	0	0	0	0	0	0	0	0	0	0	0	0
msp_0352	0	0	0	0	0	0	0	0	0	0	0	0	0	0	0	0	0	0	0	0	0	0	0	0	0	0	0	0	0	0	0.4257	0	0	0	0	0	0	0	0	0	0.4337	0	0	0	0	0	0	0	0
msp_0345	0	0	0	0	0	0	0	0	0	0	0	0	0	0	0	0	0	0	0	0	0	0	0	0	0	0	0	0	0	0	0	0	0	0	0	0	0	0	0	0	0	0	0	0.451	0	0	0	0	0
CAG01417	0	0	0	0	0	0	0	0	0	0	0	0	0	0	0	0	0	0	0	0	0	0	0	0	0	0	0	0	0	0	0	0	0	0	0	0	0	0	0	0	0	0	0	0	0	0	0	0	0
msp_0012	0	0	0	0	0	0	0	0	0	0	0	0	0	0	0	0	0	0	0	0	0	0	0	0	0	0	0	0	0	0	0	0	0	0	0	0	0	0	0	0	0	0	0	0	0	0	0	0	0
msp_0059	0	0	0	0	0	0	0	0	0	0	0	0	0	0	0	0	0	0	0	0	0	0	0	0	0	0	0	0	0	0	0	0	0	0	0	0	0	0	0	0	0	0	0	0	0	0	0	0	0
msp_0301	0	0	0	0	0	0	0	0	0	0	0	0	0	0	0	0	0	0	0	0	0	0	0	0	0	0	0	0	0	0	0	0	0	0	0	0	0	0	0	0	0	0	0	0	0	0	0	0	0
msp_0031	0	0	0	0	0	0	0	0	0	0	0	-0.6786	0	0	-0.6737	0	-0.7227	-0.7854	0	0	0	0	0	0	0	0	0	0.5432	0.4643	0	0	0	0	0	0	0	0	0	0	0	0	0	0	0	0	0	0	0	0
msp_0596	0	0	0	0	0	0	0	0	0	0	0	0	0	0	0	0	0	0	0	0	0	0	0	0	0	0	0	0	0	0	0	0	0	0	0	0	0	0	0	0	0	0	0	0	0	0	0	0	0
msp_0069	0	0	0	0	0	0	0	0	0	0	0	0	0	0	0	0	0	0	0	0	0	0.4157	0	0	0	0	0	0	0.5844	0.4846	0	0	0	0.4658	0	0.4691	0	0.4733	0.4431	0.4774	0	0	0.4443	0	0.4485	0.4605	0.4285	0	0
msp_0685	0	0	0	0	0	0	0	0	0	0	0	0	0	0	0	0	0	0	0	0	0	0	0	0	0	0	0	0	0	0	0	0	0	0	0	0	0	0	0	0	0	0	0	0	0	0	0	0	0
msp_0375	0	0	0	0	0	0	0	0	0	0	0	0	0	0	0	0	0	0	0	0	0	0	0	0	0	0	0	0	0	0	0	0	0	0	0	0	0	0	0	0	0	0	0	0	0	0	0	0	0
msp_0053	0	0	0	0	0	0	0	0	0	0	0	0	0	0	0	0	0	0	0	0	0	0	0	0	0	0	0	0	0	0	0	0	0	0	0	0	0	0	0	0	0	0	0	0	0	0	0	0	0
msp_0077	0	0	0	0	0	0	0	0	0	0	0	0	0	0	0	0	0	0	0	0	0	0	0	0	0	0	0	0	0	0	0	0	0	0	0	0	0	0	0	0	0	0	0	0.4684	0	0	0	0	0
msp_0090	0	0	0	0	0	0	0	0	0	0	0	0	0	0	0	0	0	0	0	0	0	0	0	0	0	0	0	0	0	0	0	0	0	0	0	0	0	0	0	0	0	0	0	0	0	0	0	0	0
msp_0029	0	0	0	0	0	0	0	0	0	0	0	0	0	0	0	0	0	0	0	0	0	0	0	0	0	0	0	0	0	0	0	0	0	0	0	0	0	0	0	0	0	0	0	0	0	0	0	0	0
msp_0821	0	0	0	0	0	0	0	0	0	0	0	0	0	0	0	0	0	0	0	0	0	0	0	0	0	0	0	0	0	0	0	0	0	0	0	0	0	0	0	0	0	0	0	0	0	0	0	0	0
msp_0048	0	0	0	0	0	0	0	0	0	0	0	0	0	0	0	0	0	0	0	0	0	0	0	0	0	0	0	0	0	0	0	0	0	0	0	0	0	0	0	0	0	0	0	0	0	0	0	0	0
AN-RS group
	Lactococcus.virus.712	Lactococcus.virus.P008	Lactococcus.virus.Bibb29	Lactococcus.virus.CB14	Lactococcus.virus.bIL170	Lactococcus.virus.jj50	Lactococcus.virus.sk1	Lactococcus.phage.340	Lactococcus.phage.phiLC3	Leuconostoc.phage.phiLN03	Lactococcus.virus.Sl4	Lactococcus.phage.jm2	Lactococcus.virus.CB13	Lactococcus.phage.jm3	Lactococcus.virus.ASCC191	Lactococcus.phage.Tuc2009	Lactococcus.phage.P680	Lactococcus.phage.phi7	Lactococcus.phage.bIL309	Leuconostoc.phage.Lmd1	Lactococcus.phage.TP901.1	Streptococcus.virus.phiAbc2	Leuconostoc.phage.P793	Leuconostoc.phage.phiLN12	Lactococcus.phage.63301	Lactococcus.phage.bIL286	Lactococcus.phage.50101	uncultured.crAssphage	Streptococcus.phage.20617	BeAn.58058.virus	Pseudomonas.phage.PaBG	Enterobacteria.phage.P4	Lactococcus.phage.bIL311	Enterobacteria.phage.cdtI	Lactococcus.phage.bIL310	Escherichia.phage.TL.2011b	Enterobacteria.phage.BP.4795	Staphylococcus.phage.SPbeta.like	Escherichia.virus.P1	Lactobacillus.phage.LfeInf	Parabacteroides.phage.YZ.2015b	Enterobacteria.phage.P88	Shigella.phage.SfIV	Streptococcus.phage.YMC.2011	Enterobacteria.phage.VT2phi_272	Enterobacteria.phage.YYZ.2008	Enterobacteria.phage.fiAA91.ss	Stx2.converting.phage.1717	Salmonella.phage.RE.2010
msp_0015	0	0	0	0	0	0	0	0	0	0	0	0	0	0	0	0	0	0	0	0	0	0	0	0	0	0	0	0	0	0	0	0	0	0	0	0	0	0	0	0	0	0	0	0	0	0	0	0	0
msp_0263	0	0	0	0	0	0	0	0	0	0	0	0	0	0	0	0	0	0	0	0	0	0	0	0	0	0	0	0	0	0	0	0	0	0	0	0	0	0	0	0	0	0	0	0	0	0	0	0	0
msp_0125	0	0	0	0	0	0	0	0	0	0	0	0	0	0	0	0	0	0	0	0	0	0	0	0	0	0	0	0	0	0	0	0	0	0	0	0	0	0	0	0	0	0	0	0	0	0	0	0	0
msp_0017	0	0	0	0	0	0	0	0	0	0	0	0	0	0	0	0	0	0	0	0	0	0	0	0	0	0	0	0	0	0	0	0	0	0	0	0	0	0	0	0	0	0	0	0	0	0	0	0	0
msp_0346	0	0	0	0	0	0	0	0	0	0	0	0	0	0	0	0	0	0	0	0	0	0	0	0	0	0	0	0	0	0	0	0	0	0	0	0	0	0	0	0	0	0	0	0	0	0	0	0	0
msp_0072	0	0	0	0	0	0	0	0	0	0	0	0	0	0	0	0	0	0	0	0	0	0	0	0	0	0	0	0	0	0	0	0	0	0	0	0	0	0	0	0	0	0	0	0	0	0	0	0	0
msp_0903	0	0	0	0	0	0	0	0	0	0	0	0	0	0	0	0	0	0	0	0	0	0	0	0	0	0	0	0	0	0	0	0	0	0	0	0	0	0	0	0	0	0	0	0	0	0	0	0	0
msp_0042	0	0	0	0	0	0	0	0	0	0	0	0	0	0	0	0	0	0	0	0	0	0	0	0	0	0	0	0	0	0	0	0	0	0	0	0	0	0	0	0	0	0	0	0	0	0	0	0	0
msp_0068	0	0	0	0	0	0	0	0	0	0	0	0	0	0	0	0	0	0	0	0	0	0	0	0	0	0	0	0	0	0	0	0	0	0	0	0	0	0	0	0	0	0	0	0	0	0	0	0	0
msp_0389	0	0	0	0	0	0	0	0	-0.4238	0	0	0	0	0	0	0	0	0	0	0	0	0	0	0	0	0	0	0	0	0	0	0	0	0	0	0	0	0	0	0	0	0	0	0	0	0	0	0	0
msp_0034	0	0	0	0	0	0	0	0	0	0	0	0	0	0	0	0	0	0	0	-0.335	0	0	0	0	0	0	0	0	0	0	0	0	0	0	0	0	0	0	0	0	0	0	0	0	0	0	0	0	0
msp_0546	0	0	0	0	0	0	0	0	0	0	0	0	0	0	0	0	0	0	0	0	0	0	0	0	0	0	0	0	0	0	0	0	0	0	0	0	0	0	0	0	0	0	0	0	0	0	0	0	0
msp_0484	0	0	0	0	0	0	0	0	0	0	0	0	0	0	0	0	0	0	0	0	0	0	0	0	0	0	0	0	0	0	0	0	0	0	0	0	0	0	0	0	0	0	0	0	0	0	0	0	0
msp_0763	0	0	0	0	0	0	0	0	0	0	0	0	0	0	0	0	0	0	0	0	0	0	0	0	0	0	0	0	0	0	0	0	0	0	0	0	0	0	0	0	0	0	0	0	0	0	0	0	0
msp_0893	0	0	0	0	0	0	0	0	0	0	0	0	0	0	0	0	0	0	0	0	0	0	0	0	0	0	0	0	0	0	0	0	0	0	0	0	0	0	0	0	0	0	0	0	0	0	0	0	0
msp_0013	0	0	0	0	0	0	0	0	0	0	0	0	0	0	0	0	0	0	0	0	0	0	0	0	0	0	0	0	0	0	0	0	0	0	0	0	0	0	0	0	0	0	0	0	0	0	0	0	0
msp_0388	-0.4357	0	0	0	0	0	0	0	0	0	0	0	0	0	0	0	0	0	0	0	-0.5032	0	0	0	0	-0.4837	-0.4545	0	0	0	0	0	-0.435	0	-0.4083	0	0	0	0	0	0	0	0	0	0	0	0	0	0
msp_0032	0	0	0	0	0	0	0	0	0	0	0	0	0	0	0	0	0	0	0	0	0	0	0	0	0	0	0	0	0	0	0	0	0	0	0	0	0	0	0	0	0	0	0	0	0	0	0	0	0
msp_0107	0	0	0	0	0	0	0	0	0	0	0	0	0	0	0	0	-0.4299	-0.4452	0	0	0	0	0	0	0	0	0	0	0.3871	0	0	0	0	0	0	0	0	0	0	0	0	0	0	0	0	0	0	0	0
msp_0227	0	0	0	0	0	0	0	0	0	0	0	0	0	0	0	0	0	0	0	0	0	0	0	0	0	0	0	0	0	0	0	0	0	0	0	0	0	0	0	0	0	0	0	0	0	0	0	0	0
msp_0075	0	0	0	0	0	0	0	0	0	0	0	0	0	0	0	0	0	0	0	0	0	0	0	0	0	0	0	0	0	0	0	0	0	0	0	0	0	0	0	0	0	0	0	0	0	0	0	0	0
msp_0477	0	0	0	0	0	0	0	0	0	0	0	0	0	0	0	0	0	0	0	0	0	0	0	0	0	0	0	0	0	0	0	0	0	0	0	0	0	0	0	0	0	0	0	0	0	0	0	0	0
msp_0124	-0.4944	0	0	0	0	0	0	0	0	0	0	0	0	0	0	0	-0.385	0	0	0	0	0	0	0	-0.4971	0	0	0	0	0	0	0	0	0	0	0	0	0	0	0	0	0	0	0	0	0	0	0	0
msp_0164	0	0	0	0	0	0	0	0	0	0	0	0	0	0	0	0	0	0	0	0	-0.3584	0	0	0	0	0	-0.3774	0	0	0	0	0	0	0	0	0	0	0	0	0	0	0	0	0	0	0	0	0	0
msp_0089	0	0	0	0	0	0	0	0	0	0	0	0	0	0	0	0	0	0	0	0	0	0.481	0	-0.4141	0	0	0	0	0	0	0	0	0	0	0	0	0	0	0	0	0	0	0	0	0	0	0	0	0
msp_0131	0	0	0	0	0	0	0	0	0	0	0	0	0	0	0	0	0	0	0	0	0	0	0	0	0	0	0	0	0	0	0	0	0	0	0	0	0	0	0	0	0	0	0	0	0	0	0	0	0
msp_0071	0	0	0	0	0	0	0	0	0	0	0	0	0	0	0	0	0	0	0	0	0	0	0	0	0	0	0	0	0	0	0	0	0	0	0	0	0	0	0	0	0	0	0	0	0	0	0	0	0
msp_0250	0	0	0	0	0	0	0	0	0	0	0	0	0	0	0	0	0	0	0	0	0	0	0	0	0	0	0	0	0	0	0	0	0	0	0	0	0	0	0	0	0	0	0	0	0	0	0	0	0
msp_0144	0	0	0	0	0	0	0	0	0	0	0	0	0	0	0	0	0	0	0	0	0	0	0	0	0	0	0	0	0	0	0	0	0	0	0	0	0	0	0	0	0	0	0	0	0	0	0	0	0
msp_0027	0	0	0	0	0	0	0	0	0	0	0	0	0	0	0	0	0	0	0	0	0	0	0	0	0	0	0	0	0	0	0	0	0	0	0	0	0	0	0	0	0	0	0	0	0	0	0	0	0
msp_0230	0	0	0	0	0	0	0	0	0	0	0	0	0	0	0	0	0	0	0	0	0	0	0	0	0	0	0	0	0	0	0	0	0	0	0	0	0	0	0	0	0	0	0	0	0	0	0	0	0
msp_0087	0	0	0	0	0	0	0	0	0	0	0	0	0	0	0	0	0	0	0	0	0	0	0	0	0	0	0	0	0	0	0	0	0	0	0	0	0	0	0	0	0	0	0	0	0	0	0	0	0
msp_0654	0	0	0	0	0	0	0	0	0	0	0	0	0	0	0	0	0	0	0	0	0	0	0	0	0	0	0	0	0	0	0	0	0	0	0	0	0	0	0	0	0	0	0	0	0	0	0	0	0
msp_0490	0	0	0	0	0	0	0	0	0	0	0	0	0	0	0	0	0	0	0	-0.3235	0	0	0	0	0	0	0	0	0	0	0	0	0	0	0	0	0	0	0	0	0	0	0	0	0	0	0	0	0
msp_0271	0	0	0	0	0	0	0	0	0	0	0	0	0	0	0	0	0	0	0	0	0	0	0	0	0	0	0	0	0	0	0	0	0	0	0	0	0	0	0	0	0	0	0	0	0	0	0	0	0
msp_0045	0	0	0	0	0	0	0	0	0	0	0	0	0	0	0	0	0	0	0	0	0	0	0	0	0	0	0	0	0	0	0	0	0	0	0	0	0	0	0	0	0	0	0	0	0	0	0	0	0
msp_0331	0	0	0	0	0	0	0	0	0	0	0	0	0	0	0	0	0	0	0	0	0	0	0	0	0	0	0	0	0	0	0	0	0	0	0	0	0	0	0	0	0	0	0	0.4253	0	0	0	0	0
msp_0555	0	0	0	0	0	0	0	0	0	0	0	0	0	0	0	0	0	0	0	0	0	0	0	0	0	0	0	0	0	0	0	0	0	0	0	0	0	0	0	0	0	0	0	0	0	0	0	0	0
msp_0093	0	0	0	0	0	0	0	0	0	0	0	0	0	0	0	0	0	0	0	0	0	0	0	0	0	0	0	0	0	0	0	0	0	0	0	0	0	0	0	0	0	0	0	0	0	0	0	0	0
msp_0154	-0.3892	0	0	0	0	0	0	0	0	0	0	0	0	0	0	0	0	0	0	0	0	0	0	0	0	0	0	0	0	0	0	0	0	0	0	0	0	0	0	0	0	0	0	0	0	0	0	0	0
msp_0106	0	0	0	0	0	0	0	0	0	0	0	0	0	0	0	0	0	0	0	-0.32	0	0	0	0	0	0	0	0	0	-0.4161	0	0	0	0	0	0	0	0	0	0	0	0	0	0	0	0	0	0	0
msp_0003	0	0	0	0	0	0	0	0	0	0	0	0	0	0	0	0	0	0	0	0	0	0	0	0	0	0	0	0	0	0	0	0	0	0	0	0	0	0	0	0	0	0	0	0	0	0	0	0	0
msp_0008	0	0	0	0	0	0	0	0	0	0	0	0	0	0	0	0	0	0	0	0	0	0	0	0	0	0	0	0	0	0	0	0	0	0	0	0	0	0	0	0	0	0	0	0	0	0	0	0	0
msp_0105	0	0	0	0	0	0	0	0	0	0	0	0	0	0	0	0	0	0	0	0	0	0	0	0	0	0	0	0	0	0	0	0	0	0	0	0	0	0	0	0	0	0	0	0	0	0	0	0	0
msp_0639	0	0	0	0	0	0	0	0	0	0	0	0	0	0	0	0	0	0	0	0	0	0	0	0	0	0	0	0	0	0	0	0	0	0	0	0	0	0	0	0	0	0	0	0	0	0	0	0	0
msp_0036	0	0	0	0	0	0	0	0	0	0	0	0	0	0	0	0	0	0	0	0	0	0	0	0	0	0	0	0	0	0	0	0	0	0	0	0	0	0	0	0	0	0	0	0	0	0	0	0	0
msp_0055	0	0	0	0	0	0	0	0	0	0	0	0	0	0	0	0	0	0	0	0	0	0	0	0	0	0	0	0	0	0	0	0	0	0	0	0	0	0	0	0	0	0	0	0	0	0	0	0	0
msp_0879	0	0	0	0	0	0	0	0	0	0	0	0	0	0	0	0	0	0	0	-0.3559	0	0	0	0	0	0	0	0	0	0	0	0	0	0	0	0	0	0	0	0	0	0	-0.4119	0	0	0	0	0	0
msp_0306	0	0	0	0	0	0	0	0	0	0	0	0	0	0	0	0	0	0	0	0	0	0	0	0	0	0	0	0	0	0	0	0	0	0	0	0	0	0	0	0	0	0	0	0	0	0	0	0	0
msp_0374	0	0	0	0	0	0	0	0	0	0	0	0	0	0	0	0	0	0	0	0	0	0	0	0	0	0	0	0	0	0	0	0	0	0	0	0	0	0	0	0	0	0	0	0	0	0	0	0	0
msp_0312	0	0	0	0	0	0	0	0	0	0	0	0	0	0	0	0	0	0	0	0	0	0	0	0	0	0	0	0	0	0	0	0	0	0	0	0	0	0	0	0	0	0	0	0	0	0	0	0	0
msp_0023	0	0	0	0	0	0	0	0	0	0	0	0	0	0	0	0	0	0	0	0	0	0	0	-0.4336	0	0	0	0	0	0	0	0	0	0	0	0	0	0	0	0	0	0	0	0	0	0	0	0	0
msp_0095	0	0	0	0	0	0	0	0	0	0	0	0	0	0	0	0	0	0	0	0	0	0	0	0	0	0	0	0	0	0	0	0	0	0	0	0	0	0	0	0	0	0	0	0	0	0	0	0	0
msp_0212	0	0	0	0	0	0	0	0	0	0	0	0	0	0	0	0	0	0	0	0	0	0	0	0	0	0	0	0	0	0	0	0	0	0	0	0	0	0	0	0	0	0	0	0	0	0	0	0	0
msp_0057	0	0	0	0	0	0	0	0	0	0	0	0	0	0	0	0	0	0	0	0	0	0	0	0	0	0	0	0	0	0	0	0	0	0	0	0	0	0	0	0	0	0	0	0	0	0	0	0	0
msp_0127	0	0	0	0	0	0	0	0	0	0	0	0	0	0	0	0	0	0	0	0	0	0	0	0	0	0	0	0	0	0	0	0	0	0	0	0	0	0	0	0	0	0	0	0	0	0	0	0	0
msp_0220	0	0	0	0	0	0	0	0	0	0	0	0	0	0	0	0	0	0	0	0	0	0	0	0	0	0	0	0	0	0	0	0	0	0	0	0	0	0	0	0	0	0	0	0	0	0	0	0	0
msp_0196	0	0	0	0	0	0	0	0	0	0	0	0	0	0	0	0	0	0	0	0	0	0	0	0	0	0	0	0	0	0	0	0	0	0	0	0	0	0	0	0	0	0	0	0	0	0	0	0	0
msp_1589	0	0	0	0	0	0	0	0	0	0	0	0	0	0	0	0	0	0	0	0	0	0	0	0	0	0	0	0	0	0	0	0	0	0	0	0	0	0	0	0	0	0	0	0	0	0	0	0	0
msp_0039	0	0	0	0	0	0	0	0	0	0	0	0	0	0	0	0	0	0	0	0	0	0	0	0	0	0	0	0	0	0	0	0	0	0	0	0	0	0	0	0	0	0	0	0	0	0	0	0	0
msp_0041	0	0	0	0	0	0	0	0	0	0	0	0	0	0	0	0	0	0	0	0	0	0	0	0	0	0	0	0	0	0	0	0	0	0	0	0	0	0	0	0	0	0	0	0	0	0	0	0	0
msp_0398	0	0	0	0	0	0	0	0	0	0	0	0	0	0	0	0	0	0	0	0	0	0	0	0	0	0	0	0	0	0	0	0	0	0	0	0	0	0	0	0	0	0	0	0	0	0	0	0	0
msp_0404	0	0	0	0	0	0	0	0	0	0	0	0	0	0	0	0	0	0	0	0	0	0	-0.4215	0	0	0	0	0	0	0	0	0	0	0	0	0	0	0	0	0	0	0	-0.4249	0	0	0	0	0	0
msp_0534	0	0	0	0	0	0	0	0	0	0	0	0	0	0	0	0	0	0	0	-0.3388	0	0	0	0	0	0	0	0	0	0	0	0	0	0	0	0	0	0	0	0	0	0	0	0	0	0	0	0	0
msp_0011	0	0	0	0	0	0	0	0	0	0	0	0	0	0	0	0	0	0	0	0	0	0	0	0	0	0	0	0	0	0	0	0	0	0	0	0	0	0	0	0	0	0	0	0	0	0	0	0	0
msp_0356	0	0	0	0	0	0	0	0	0	0	0	0	0	0	0	0	0	0	0	0	0	0	0	0	0	0	0	0	0	0	0	0	0	0	0	0	0	0	0	0	0	0	0	0	0	0	0	0	0
msp_0025	0	0	0	0	0	0	0	0	0	0	0	0	0	0	0	0	0	0	0	0	0	0	0	0	0	0	0	0	0	0	0	0	0	0	0	0	0	0	0	0	0	0	0	0	0	0	0	0	0
msp_0578	0	0	0	0	0	0	0	0	0	0	0	0	0	0	0	0	0	0	0	0	0	0	0.4137	0	0	0	0	0	0	0	0	0	0	0	0	0	0	0	0	0	0	0	0	0	0	0	0	0	0
msp_0280	0	0	0	0	0	0	0	0	0	0	0	0	0	0	0	0	0	0	0	0	0	0	0	0	0	0	0	0	0	0	0	0	0	0	0	0	0	0	0	0	0	0	0	0	0	0	0	0	0
msp_0046	0	0	0	0	0	0	0	0	0	0	0	0	0	0	0	0	0	0	0	0	0	0	0	0	0	0	0	0	0	0	0	0	0	0	0	0	0	0	0	0	0	0	0	0	0	0	0	0	0
msp_0047	0	0	0	0	0	0	0	0	0	0	0	0	0	0	0	0	0	0	0	0	0	0	0	0	0	0	0	0	0	0	0	0	0	0	0	0	0	0	0	0	0	0	0	0	0	0	0	0	0
msp_0076	0	0	0	0	0	0	0	0	0	0	0	0	0	0	0	0	0	0	0	0.4214	0	0	0	0	0	0	0	0	0	0.4736	0	0	0	0	0	0	0	0	0	0	0	0	0	0	0	0	0	0	0
msp_0183	0	0	0	0	0	0	0	0	0	0	0	0	0	0	0	0	0	0	0	0	0	0	0	0	0	0	0	0	0	0	0	0	0	0	0	0	0	0	0	0	0	0	0	0	0	0	0	0	0
msp_0777	0	0	0	0	0	0	0	0	0	0	0	0	0	0	0	0	0	0	0	-0.4925	0	0	0	0	0	0	0	0	0	0	0	0	0	0	0	0	0	0	0	0	0	0	0	0	0	0	0	0	0
msp_0021	0	0	0	0	0	0	0	0	0	0	0	0	0	0	0	0	0	0	0	0	0	0	0	0	0	0	0	0	0	0	0	0	0	0	0	0	0	0	0	0	0	0	0	0	0	0	0	0	0
msp_0035	0	0	0	0	0	0	0	0	0	0	0	0	0	0	0	0	0	0	0	0	0	0	0	0	0	0	0	0	0	0	0	0	0	0	0	0	0	0	0	0	0	0	0	0	0	0	0	0	0
msp_0040	0	0	0	0	0	0	0	0	0	0	0	0	0	0	0	0	0	0	0	0	0	0	0	0	0	0	0	0	0	0	0	0	0	0	0	0	0	0	0	0	0	0	0	0	0	0	0	0	0
msp_0062	0	0	0	0	0	0	0	0	0	0	0	0	0	0	0	0	0	0	0	0	0	0	0	0	0	0	0	0	0	0	0	0	0	0	0	0	0	0	0	0	0	0	0	0	0	0	0	0	0
msp_0121	0	0	0	0	0	0	0	0	0	0	0	0	0	0	0	0	0	0	0	0	0	0	0	0	0	0	0	0	0	0	0	0	0	0	0	0	0	0	0	0	0	0	0	0	0	0	0	0	0
msp_0130	0	0	0	0	0	0	0	0	0	0	0	0	0	0	0	0	0	0	0	0	0	0	0	0	0	0	0	0	0	0	0	0	0	0	0	0	0	0	0	0	0	0	0	0	0	0	0	0	0
msp_0205	0	0	0	0	0	0	0	0	0	0	0	0	0	0	0	0	0	0	0	0	0	0	0	0	0	0	0	0	0	0	0	0	0	0	0	0	0	0	0	0	0	0	0	0	0	0	0	0	0
msp_0225	0	0	0	0	0	0	0	0	0	0	0	0	0	0	0	0	0	0	0	0	0	0	0	0	0	0	0	0	0	0	0	0	0	0	0	0	0	0	0	0	0	0	0	0	0	0	0	0	0
msp_0026	0	0	0	0	0	0	0	0	0	0	0	0	0	0	0	0	0	0	0	0	0	0	0	0	0	0	0	0	0	0	0	0	0	0	0	0	0	0	0	0	0	0	0	0	0	0	0	0	0
msp_0007	0	0	0	0	0	0	0	0	0	0	0	0	0	0	0	0	0	0	0	0	-0.3749	0	0	0	0	0	0	0	0	0	0	0	0	0	0	0	0	0	0	0	0	0	0	0	0	0	0	0	0
msp_0010	0	0	0	0	0	0	0	0	0	0	0	0	0	0	0	0	0	0	0	0	0	0	0	0	0	0	0	0	0	0.4647	0	0	0	0	0	0	0	0	0	0	0	0	0	0	0	0	0	0	0
msp_0092	0	0	0	0	0	0	0	0	0	0	0	0	0	0	0	0	0	0	0	0	0	0	0	0	0	0	0	0	0	0	0	0	0	0	0	0	0	0	0	0	0	0	0	0	0	0	0	0	0
msp_0352	0	0	0	0	0	0	0	0	0	0	0	0	0	0	0	0	0	0	0	0	0	0	0	0	0	0	0	0	0	0	0	0	0	0	0	0	0	0	0	0	0	0	0	0	0	0	0	0	0
msp_0345	0	0	0	0	0	0	0	0	0	0	0	0	0	0	0	0	0	0	0	-0.318	0	0	0	0	0	0	0	0	0	0	0	0	0	0	0	0	0	0	0	0	0	0	0	0	0	0	0	0	0
CAG01417	0	0	0	0	0	0	0	0	0	0	0	0	0	0	0	0	0	0	0	0	0	0	0	0	0	0	0	0	0	0	0	0	0	0	0	0	0	0	0	0	0	0	0	0	0	0	0	0	0
msp_0012	0	0	0	0	-0.4369	0	0	0	0	0	0	0	0	0	0	0	0	0	0	0	-0.4716	0	0	0	0	0	0	0	0	0	0	0	0	0	0	0	0	0	0	0	0	0	0	0	0	0	0	0	0
msp_0059	-0.4372	-0.3834	0	0	0	0	0	0	0	0	0	0	0	0	0	0	0	0	0	-0.3891	0	0	-0.4541	0	0	0	0	0	0	0	0	0	0	0	0	0	0	0	0	0	0	0	0	0	0	0	0	0	0
msp_0301	0	0	0	0	0	0	0	0	0	0	0	0	0	0	0	0	0	0	0	-0.4119	0	0	0	0	0	0	0	0	0	0	0	0	0	0	0	0	0	0	0	0	0	0	0	0	0	0	0	0	0
msp_0031	0	0	0	0	0	0	0	0	0	0	0	0	0	0	0	0	0	0	0	0	0	0	0	0	0	0	0	0	0	0	0	0	0	0	0	0	0	0	0	0	0	0	0	0	0	0	0	0	0
msp_0596	0	0	0	0	0	0	0	0	0	0	0	0	0	0	0	0	0	0	0	-0.4385	0	0	0	0	0	0	0	0	0	0	0	0	0	0	0	0	0	0	0	0	0	0	0	0	0	0	0	0	0
msp_0069	0	0	0	0	0	0	0	0	0	0	0	0	0	0	0	0	0	0	0	0	0	0	0	0	0	0	0	0	0	0	0	0	0	0	0	0	0	0	0	0	0	0	0	0	0	0	0	0	0
msp_0685	0	0	0	0	0	0	0	0	0	0	0	0	0	0	0	0	0	0	0	0	0	0	0	0	0	0	0	0	0	0	0	0	0	0	0	0	0	0	0	0	0	0	0	0	0	0	0	0	0
msp_0375	0	0	0	0	0	0	0	0	0	0	0	0	0	0	0	0	0	0	0	0	0	0	0	0	0	0	0	0	0	0	0	0	0	0	0	0	0	0	0	0	0	0	0	0	0	0	0	0	0
msp_0053	0	0	0	0	0	0	0	0	0	0	0	0	0	0	0	0	0	0	0	0	0	0	0	0	0	0	0	0	0	0	0	0	0	0	0	0	0	0	0	0	0	0	0	0	0	0	0	0	0
msp_0077	0	0	0	0	0	0	0	0	0	0	0	0	0	0	0	0	0	0	0	0	0	0	0	0	0	0	0	0	0	0	0	0	0	0	0	0	0	0	0	0	0	0	0	0	0	0	0	0	0
msp_0090	0	0	0	0	0	0	0	0	0	0	0	0	0	0	0	0	0	0	0	0	0	0	0	0	0	0	0	0	0	0	0	0	0	0	0	0	0	0	0	0	0	0	0	0	0	0	0	0	0
msp_0029	0	0	0	0	0	0	0	0	0	0	0	0	0	0	0	0	0	0	0	0	0	0	0	0	0	0	0	0	0	0	0	0	0	0	0	0	0	0	0	0	0	0	0	0	0	0	0	0	0
msp_0821	0	0	0	0	0	0	0	0	0	0	0	0	0	0	0	0	0	0	0	0	0	0	0	0	0	0	0	0	0	0	0	0	0	0	0	0	0	0	0	0	0	0	0	0	0	0	0	0	0
msp_0048	0	0	0	0	0	0	0	0	0	0	0	0	0	0	0	0	0	0	0	0	0	0	0	0	0	0	0	0	0	0	0	0	0	0	0	0	0	0	0	0	0	0	0	0	0	0	0	0	0
[truncated: 4 more columns]

## Sheet: Source_data_for_Suppl_Figure_5
ID	PCoA1	PCoA2
DKAN_01	-0.182099	-0.214747
DKAN_02	-0.118746	-0.095986
DKAN_03	-0.157617	-0.0141305
DKAN_04	0.220469	-0.0922373
DKAN_05	0.320583	-0.0451407
DKAN_14	-0.353592	0.299094
DKAN_15	-0.341031	0.286571
DKAN_16	-0.236427	0.076871
DKAN_17	-0.257743	0.129937
DKAN_18	0.254999	-0.092195
DKAN_19	-0.249826	0.173553
DKAN_21	-0.263595	0.135312
DKAN_22	0.119178	-0.0623346
DKAN_23	-0.31626	0.289526
DKAN_28	-0.266581	-0.150601
DKAN_31	0.152336	-0.161901
DKAN_32	-0.247207	-0.242432
DKAN_33	0.1181	-0.141135
DKAN_34	0.136023	-0.151263
DKAN_35	-0.242681	-0.16613
DKAN_36	-0.310226	0.220468
DKAN_37	-0.189935	-0.237411
DKAN_38	-0.280438	0.0580162
DKAN_41	-0.216526	-0.0869705
DKAN_42	0.119195	-0.137825
DKAN_45	-0.21945	-0.200589
DKAN_46	-0.21017	-0.026654
DKAN_48	0.175057	-0.120181
DKAN_49	0.323444	-0.053359
DKAN_51	0.338505	-0.0649522
DKAN_52	-0.25066	0.0272051
DKAN_53	-0.285778	0.092303
DKAN_54	-0.233346	-0.0532787
DKAN_55	-0.31765	0.141388
DKAN_56	-0.345933	0.332705
DKAN_59	-0.166906	-0.344401
DKAN_60	-0.289384	0.0812424
DKAN_61	-0.2621	-0.057266
DKAN_62	-0.298107	0.125199
DKAN_63	0.434981	0.0937616
DKAN_64	-0.169996	-0.229227
DKAN_66	0.307858	0.100172
DKAN_68	0.36359	0.10317
DKAN_69	0.431372	0.115299
DKAN_70	-0.144534	-0.251115
DKAN_76	0.413589	0.0901724
DKAN_77	-0.179933	0.00334411
DKAN_78	0.413289	0.0609337
DKAN_79	-0.197239	-0.281907
DKAN_80	0.410575	0.0681166
DKAN_81	-0.214705	-0.298934
DKAN_84	0.451313	0.0909605
DKAN_85	0.43958	0.066526
DKAN_86	-0.264128	0.162398
DKAN_88	0.374215	0.0118044
DKAN_89	0.395089	0.113427
DKAN_90	-0.124281	-0.292412
DKAN_91	0.249448	-0.040354
DKAN_92	0.426412	0.0632649
DKAN_93	0.390156	0.0880254
DKAN_95	0.356575	-0.00304803
DKAN_96	-0.299469	0.218004
DKAN_97	0.367085	-0.0101087
DKAN_98	0.246768	0.0361465
DKAN_99	0.407995	0.0987203
DKAN_101	-0.289652	0.16479
DKAN_102	-0.13927	-0.132866
DKAN_104	-0.335072	0.297555
DKAN_117	0.399499	0.0767231
DKAN_119	-0.215691	-0.314985
DKAN_126	0.390406	0.0743719
DKAN_129	-0.201828	-0.159137
DKAN_130	-0.252158	0.0519401
DKAN_136	-0.287353	0.141761
DKAN_137	0.336113	-0.00282751
DKAN_138	-0.279813	0.0816342
DKAN_142	0.421336	0.0876255

## Sheet: Source_data_for_Suppl_Figure_6
superkingdom	phylum	class	order	family	genus	species	variable	value	value.alpha
Archaea	Euryarchaeota	Methanobacteria	Methanobacteriales	Methanobacteriaceae	Methanobrevibacter	Methanobrevibacter smithii	samples.SVs	13	-0.805326
Bacteria						bacterium LF-3	samples.SVs	13	-0.805326
Bacteria	Actinobacteria	Actinobacteria	Bifidobacteriales	Bifidobacteriaceae	Bifidobacterium	Bifidobacterium adolescentis	samples.SVs	53	0.196858
Bacteria	Actinobacteria	Actinobacteria	Bifidobacteriales	Bifidobacteriaceae	Bifidobacterium	Bifidobacterium angulatum	samples.SVs	4	-1.03082
Bacteria	Actinobacteria	Actinobacteria	Bifidobacteriales	Bifidobacteriaceae	Bifidobacterium	Bifidobacterium bifidum	samples.SVs	13	-0.805326
Bacteria	Actinobacteria	Actinobacteria	Bifidobacteriales	Bifidobacteriaceae	Bifidobacterium	Bifidobacterium longum	samples.SVs	28	-0.429507
Bacteria	Actinobacteria	Actinobacteria	Bifidobacteriales	Bifidobacteriaceae	Bifidobacterium	Bifidobacterium pseudocatenulatum	samples.SVs	5	-1.00576
Bacteria	Actinobacteria	Coriobacteriia	Coriobacteriales	Coriobacteriaceae	Collinsella	Collinsella sp. 4_8_47FAA	samples.SVs	27	-0.454562
Bacteria	Bacteroidetes	Bacteroidia	Bacteroidales	Bacteroidaceae	Bacteroides	Bacteroides caccae	samples.SVs	91	1.14893
Bacteria	Bacteroidetes	Bacteroidia	Bacteroidales	Bacteroidaceae	Bacteroides	Bacteroides coprocola	samples.SVs	10	-0.88049
Bacteria	Bacteroidetes	Bacteroidia	Bacteroidales	Bacteroidaceae	Bacteroides	Bacteroides massiliensis	samples.SVs	44	-0.0286338
Bacteria	Bacteroidetes	Bacteroidia	Bacteroidales	Bacteroidaceae	Bacteroides	Bacteroides uniformis	samples.SVs	134	2.22628
Bacteria	Bacteroidetes	Bacteroidia	Bacteroidales	Bacteroidaceae	Bacteroides	Bacteroides xylanisolvens	samples.SVs	90	1.12388
Bacteria	Bacteroidetes	Bacteroidia	Bacteroidales	Barnesiellaceae	Barnesiella	Barnesiella intestinihominis	samples.SVs	97	1.29926
Bacteria	Bacteroidetes	Bacteroidia	Bacteroidales	Prevotellaceae	Paraprevotella	Paraprevotella clara	samples.SVs	32	-0.329289
Bacteria	Bacteroidetes	Bacteroidia	Bacteroidales	Prevotellaceae	Prevotella	Prevotella copri	samples.SVs	36	-0.229071
Bacteria	Bacteroidetes	Bacteroidia	Bacteroidales	Rikenellaceae	Alistipes	Alistipes communis	samples.SVs	86	1.02366
Bacteria	Bacteroidetes	Bacteroidia	Bacteroidales	Rikenellaceae	Alistipes	Alistipes putredinis	samples.SVs	117	1.80035
Bacteria	Bacteroidetes	Bacteroidia	Bacteroidales	Rikenellaceae	Alistipes	Alistipes shahii	samples.SVs	107	1.54981
Bacteria	Bacteroidetes	Bacteroidia	Bacteroidales	Tannerellaceae	Parabacteroides	Parabacteroides distasonis	samples.SVs	121	1.90057
Bacteria	Bacteroidetes	Bacteroidia	Bacteroidales	Tannerellaceae	Parabacteroides	Parabacteroides merdae	samples.SVs	86	1.02366
Bacteria	Firmicutes	Bacilli	Lactobacillales	Lactobacillaceae	Lactobacillus	Lactobacillus ruminis	samples.SVs	4	-1.03082
Bacteria	Firmicutes	Clostridia	Clostridiales	Clostridiaceae	Clostridium	Clostridium sp. L2-50	samples.SVs	22	-0.579835
Bacteria	Firmicutes	Clostridia	Clostridiales	Eubacteriaceae	Eubacterium	Eubacterium ventriosum	samples.SVs	20	-0.629944
Bacteria	Firmicutes	Clostridia	Clostridiales	Lachnospiraceae		[Eubacterium] rectale	samples.SVs	107	1.54981
Bacteria	Firmicutes	Clostridia	Clostridiales	Lachnospiraceae		Lachnospiraceae bacterium 3_1_46FAA	samples.SVs	16	-0.730163
Bacteria	Firmicutes	Clostridia	Clostridiales	Lachnospiraceae	Anaerobutyricum	Anaerobutyricum hallii	samples.SVs	4	-1.03082
Bacteria	Firmicutes	Clostridia	Clostridiales	Lachnospiraceae	Anaerostipes	Anaerostipes hadrus	samples.SVs	66	0.522567
Bacteria	Firmicutes	Clostridia	Clostridiales	Lachnospiraceae	Blautia	[Ruminococcus] torques	samples.SVs	27	-0.454562
Bacteria	Firmicutes	Clostridia	Clostridiales	Lachnospiraceae	Blautia	Blautia obeum	samples.SVs	11	-0.855436
Bacteria	Firmicutes	Clostridia	Clostridiales	Lachnospiraceae	Blautia	Blautia wexlerae	samples.SVs	58	0.322131
Bacteria	Firmicutes	Clostridia	Clostridiales	Lachnospiraceae	Butyrivibrio	Butyrivibrio crossotus	samples.SVs	5	-1.00576
Bacteria	Firmicutes	Clostridia	Clostridiales	Lachnospiraceae	Coprococcus	Coprococcus catus	samples.SVs	2	-1.08093
Bacteria	Firmicutes	Clostridia	Clostridiales	Lachnospiraceae	Coprococcus	Coprococcus comes	samples.SVs	34	-0.27918
Bacteria	Firmicutes	Clostridia	Clostridiales	Lachnospiraceae	Dorea	Dorea formicigenerans	samples.SVs	2	-1.08093
Bacteria	Firmicutes	Clostridia	Clostridiales	Lachnospiraceae	Dorea	Dorea longicatena	samples.SVs	4	-1.03082
Bacteria	Firmicutes	Clostridia	Clostridiales	Lachnospiraceae	Lachnospira	Lachnospira eligens	samples.SVs	106	1.52475
Bacteria	Firmicutes	Clostridia	Clostridiales	Lachnospiraceae	Roseburia	Roseburia hominis	samples.SVs	70	0.622786
Bacteria	Firmicutes	Clostridia	Clostridiales	Lachnospiraceae	Roseburia	Roseburia intestinalis	samples.SVs	46	0.0214754
Bacteria	Firmicutes	Clostridia	Clostridiales	Oscillospiraceae	Oscillibacter	Oscillibacter sp. ER4	samples.SVs	116	1.7753
Bacteria	Firmicutes	Clostridia	Clostridiales	Ruminococcaceae		[Eubacterium] siraeum	samples.SVs	46	0.0214754
Bacteria	Firmicutes	Clostridia	Clostridiales	Ruminococcaceae	Faecalibacterium	Faecalibacterium prausnitzii	samples.SVs	124	1.97573
Bacteria	Firmicutes	Clostridia	Clostridiales	Ruminococcaceae	Ruminococcus	Ruminococcus bicirculans	samples.SVs	72	0.672895
Bacteria	Firmicutes	Clostridia	Clostridiales	Ruminococcaceae	Ruminococcus	Ruminococcus bromii	samples.SVs	81	0.898386
Bacteria	Firmicutes	Clostridia	Clostridiales	Ruminococcaceae	Ruminococcus	Ruminococcus callidus	samples.SVs	15	-0.755217
Bacteria	Firmicutes	Clostridia	Clostridiales	Ruminococcaceae	Ruminococcus	Ruminococcus lactaris	samples.SVs	49	0.0966392
Bacteria	Firmicutes	Clostridia	Clostridiales	Ruminococcaceae	Ruminococcus	Ruminococcus sp. SR1/5	samples.SVs	27	-0.454562
Bacteria	Firmicutes	Erysipelotrichia	Erysipelotrichales	Erysipelotrichaceae	Holdemanella	Holdemanella biformis	samples.SVs	5	-1.00576
Bacteria	Firmicutes	Negativicutes	Acidaminococcales	Acidaminococcaceae	Acidaminococcus	Acidaminococcus intestini	samples.SVs	1	-1.10598
Bacteria	Firmicutes	Negativicutes	Acidaminococcales	Acidaminococcaceae	Phascolarctobacterium	Phascolarctobacterium sp. CAG_207	samples.SVs	28	-0.429507
Bacteria	Firmicutes	Negativicutes	Acidaminococcales	Acidaminococcaceae	Phascolarctobacterium	Phascolarctobacterium sp. CAG_266	samples.SVs	9	-0.905545
Bacteria	Firmicutes	Negativicutes	Acidaminococcales	Acidaminococcaceae	Phascolarctobacterium	Phascolarctobacterium succinatutens	samples.SVs	14	-0.780272
Bacteria	Firmicutes	Negativicutes	Selenomonadales	Selenomonadaceae	Megamonas	Megamonas rupellensis	samples.SVs	6	-0.980709
Bacteria	Proteobacteria	Betaproteobacteria	Burkholderiales	Sutterellaceae	Sutterella	Sutterella wadsworthensis	samples.SVs	42	-0.078743
Bacteria	Proteobacteria	Gammaproteobacteria	Enterobacterales	Enterobacteriaceae	Escherichia	Escherichia coli	samples.SVs	16	-0.730163
Bacteria	Verrucomicrobia	Verrucomicrobiae	Verrucomicrobiales	Akkermansiaceae	Akkermansia	Akkermansia muciniphila	samples.SVs	66	0.522567
Archaea	Euryarchaeota	Methanobacteria	Methanobacteriales	Methanobacteriaceae	Methanobrevibacter	Methanobrevibacter smithii	regions.SVs	60	-1.17099
Bacteria						bacterium LF-3	regions.SVs	139	0.0867085
Bacteria	Actinobacteria	Actinobacteria	Bifidobacteriales	Bifidobacteriaceae	Bifidobacterium	Bifidobacterium adolescentis	regions.SVs	50	-1.33019
Bacteria	Actinobacteria	Actinobacteria	Bifidobacteriales	Bifidobacteriaceae	Bifidobacterium	Bifidobacterium angulatum	regions.SVs	30	-1.6486
Bacteria	Actinobacteria	Actinobacteria	Bifidobacteriales	Bifidobacteriaceae	Bifidobacterium	Bifidobacterium bifidum	regions.SVs	66	-1.07547
Bacteria	Actinobacteria	Actinobacteria	Bifidobacteriales	Bifidobacteriaceae	Bifidobacterium	Bifidobacterium longum	regions.SVs	152	0.293672
Bacteria	Actinobacteria	Actinobacteria	Bifidobacteriales	Bifidobacteriaceae	Bifidobacterium	Bifidobacterium pseudocatenulatum	regions.SVs	83	-0.804825
Bacteria	Actinobacteria	Coriobacteriia	Coriobacteriales	Coriobacteriaceae	Collinsella	Collinsella sp. 4_8_47FAA	regions.SVs	173	0.627997
Bacteria	Bacteroidetes	Bacteroidia	Bacteroidales	Bacteroidaceae	Bacteroides	Bacteroides caccae	regions.SVs	133	-0.00881299
Bacteria	Bacteroidetes	Bacteroidia	Bacteroidales	Bacteroidaceae	Bacteroides	Bacteroides coprocola	regions.SVs	143	0.150389
Bacteria	Bacteroidetes	Bacteroidia	Bacteroidales	Bacteroidaceae	Bacteroides	Bacteroides massiliensis	regions.SVs	136	0.0389477
Bacteria	Bacteroidetes	Bacteroidia	Bacteroidales	Bacteroidaceae	Bacteroides	Bacteroides uniformis	regions.SVs	105	-0.45458
Bacteria	Bacteroidetes	Bacteroidia	Bacteroidales	Bacteroidaceae	Bacteroides	Bacteroides xylanisolvens	regions.SVs	236	1.63097
Bacteria	Bacteroidetes	Bacteroidia	Bacteroidales	Barnesiellaceae	Barnesiella	Barnesiella intestinihominis	regions.SVs	63	-1.12323
Bacteria	Bacteroidetes	Bacteroidia	Bacteroidales	Prevotellaceae	Paraprevotella	Paraprevotella clara	regions.SVs	157	0.373273
Bacteria	Bacteroidetes	Bacteroidia	Bacteroidales	Prevotellaceae	Prevotella	Prevotella copri	regions.SVs	203	1.1056
Bacteria	Bacteroidetes	Bacteroidia	Bacteroidales	Rikenellaceae	Alistipes	Alistipes communis	regions.SVs	63	-1.12323
Bacteria	Bacteroidetes	Bacteroidia	Bacteroidales	Rikenellaceae	Alistipes	Alistipes putredinis	regions.SVs	63	-1.12323
Bacteria	Bacteroidetes	Bacteroidia	Bacteroidales	Rikenellaceae	Alistipes	Alistipes shahii	regions.SVs	176	0.675757
Bacteria	Bacteroidetes	Bacteroidia	Bacteroidales	Tannerellaceae	Parabacteroides	Parabacteroides distasonis	regions.SVs	165	0.500635
Bacteria	Bacteroidetes	Bacteroidia	Bacteroidales	Tannerellaceae	Parabacteroides	Parabacteroides merdae	regions.SVs	93	-0.645623
Bacteria	Firmicutes	Bacilli	Lactobacillales	Lactobacillaceae	Lactobacillus	Lactobacillus ruminis	regions.SVs	100	-0.534181
Bacteria	Firmicutes	Clostridia	Clostridiales	Clostridiaceae	Clostridium	Clostridium sp. L2-50	regions.SVs	77	-0.900346
Bacteria	Firmicutes	Clostridia	Clostridiales	Eubacteriaceae	Eubacterium	Eubacterium ventriosum	regions.SVs	158	0.389193
Bacteria	Firmicutes	Clostridia	Clostridiales	Lachnospiraceae		[Eubacterium] rectale	regions.SVs	175	0.659837
Bacteria	Firmicutes	Clostridia	Clostridiales	Lachnospiraceae		Lachnospiraceae bacterium 3_1_46FAA	regions.SVs	94	-0.629702
Bacteria	Firmicutes	Clostridia	Clostridiales	Lachnospiraceae	Anaerobutyricum	Anaerobutyricum hallii	regions.SVs	117	-0.263537
Bacteria	Firmicutes	Clostridia	Clostridiales	Lachnospiraceae	Anaerostipes	Anaerostipes hadrus	regions.SVs	137	0.054868
Bacteria	Firmicutes	Clostridia	Clostridiales	Lachnospiraceae	Blautia	[Ruminococcus] torques	regions.SVs	176	0.675757
Bacteria	Firmicutes	Clostridia	Clostridiales	Lachnospiraceae	Blautia	Blautia obeum	regions.SVs	183	0.787199
Bacteria	Firmicutes	Clostridia	Clostridiales	Lachnospiraceae	Blautia	Blautia wexlerae	regions.SVs	254	1.91754
Bacteria	Firmicutes	Clostridia	Clostridiales	Lachnospiraceae	Butyrivibrio	Butyrivibrio crossotus	regions.SVs	86	-0.757064
Bacteria	Firmicutes	Clostridia	Clostridiales	Lachnospiraceae	Coprococcus	Coprococcus catus	regions.SVs	225	1.45585
Bacteria	Firmicutes	Clostridia	Clostridiales	Lachnospiraceae	Coprococcus	Coprococcus comes	regions.SVs	161	0.436954
Bacteria	Firmicutes	Clostridia	Clostridiales	Lachnospiraceae	Dorea	Dorea formicigenerans	regions.SVs	350	3.44588
Bacteria	Firmicutes	Clostridia	Clostridiales	Lachnospiraceae	Dorea	Dorea longicatena	regions.SVs	269	2.15634
Bacteria	Firmicutes	Clostridia	Clostridiales	Lachnospiraceae	Lachnospira	Lachnospira eligens	regions.SVs	101	-0.518261
Bacteria	Firmicutes	Clostridia	Clostridiales	Lachnospiraceae	Roseburia	Roseburia hominis	regions.SVs	181	0.755359
Bacteria	Firmicutes	Clostridia	Clostridiales	Lachnospiraceae	Roseburia	Roseburia intestinalis	regions.SVs	233	1.58321
Bacteria	Firmicutes	Clostridia	Clostridiales	Oscillospiraceae	Oscillibacter	Oscillibacter sp. ER4	regions.SVs	185	0.81904
Bacteria	Firmicutes	Clostridia	Clostridiales	Ruminococcaceae		[Eubacterium] siraeum	regions.SVs	144	0.16631
Bacteria	Firmicutes	Clostridia	Clostridiales	Ruminococcaceae	Faecalibacterium	Faecalibacterium prausnitzii	regions.SVs	93	-0.645623
Bacteria	Firmicutes	Clostridia	Clostridiales	Ruminococcaceae	Ruminococcus	Ruminococcus bicirculans	regions.SVs	107	-0.422739
Bacteria	Firmicutes	Clostridia	Clostridiales	Ruminococcaceae	Ruminococcus	Ruminococcus bromii	regions.SVs	80	-0.852586
Bacteria	Firmicutes	Clostridia	Clostridiales	Ruminococcaceae	Ruminococcus	Ruminococcus callidus	regions.SVs	120	-0.215776
Bacteria	Firmicutes	Clostridia	Clostridiales	Ruminococcaceae	Ruminococcus	Ruminococcus lactaris	regions.SVs	142	0.134469
Bacteria	Firmicutes	Clostridia	Clostridiales	Ruminococcaceae	Ruminococcus	Ruminococcus sp. SR1/5	regions.SVs	123	-0.168015
Bacteria	Firmicutes	Erysipelotrichia	Erysipelotrichales	Erysipelotrichaceae	Holdemanella	Holdemanella biformis	regions.SVs	171	0.596156
Bacteria	Firmicutes	Negativicutes	Acidaminococcales	Acidaminococcaceae	Acidaminococcus	Acidaminococcus intestini	regions.SVs	38	-1.52124
Bacteria	Firmicutes	Negativicutes	Acidaminococcales	Acidaminococcaceae	Phascolarctobacterium	Phascolarctobacterium sp. CAG_207	regions.SVs	80	-0.852586
Bacteria	Firmicutes	Negativicutes	Acidaminococcales	Acidaminococcaceae	Phascolarctobacterium	Phascolarctobacterium sp. CAG_266	regions.SVs	87	-0.741144
Bacteria	Firmicutes	Negativicutes	Acidaminococcales	Acidaminococcaceae	Phascolarctobacterium	Phascolarctobacterium succinatutens	regions.SVs	115	-0.295377
Bacteria	Firmicutes	Negativicutes	Selenomonadales	Selenomonadaceae	Megamonas	Megamonas rupellensis	regions.SVs	64	-1.10731
Bacteria	Proteobacteria	Betaproteobacteria	Burkholderiales	Sutterellaceae	Sutterella	Sutterella wadsworthensis	regions.SVs	117	-0.263537
Bacteria	Proteobacteria	Gammaproteobacteria	Enterobacterales	Enterobacteriaceae	Escherichia	Escherichia coli	regions.SVs	156	0.357353
Bacteria	Verrucomicrobia	Verrucomicrobiae	Verrucomicrobiales	Akkermansiaceae	Akkermansia	Akkermansia muciniphila	regions.SVs	91	-0.677463
Archaea	Euryarchaeota	Methanobacteria	Methanobacteriales	Methanobacteriaceae	Methanobrevibacter	Methanobrevibacter smithii	samples.deletions	13	-0.805326
Bacteria						bacterium LF-3	samples.deletions	13	-0.805326
Bacteria	Actinobacteria	Actinobacteria	Bifidobacteriales	Bifidobacteriaceae	Bifidobacterium	Bifidobacterium adolescentis	samples.deletions	53	0.196858
Bacteria	Actinobacteria	Actinobacteria	Bifidobacteriales	Bifidobacteriaceae	Bifidobacterium	Bifidobacterium angulatum	samples.deletions	4	-1.03082
Bacteria	Actinobacteria	Actinobacteria	Bifidobacteriales	Bifidobacteriaceae	Bifidobacterium	Bifidobacterium bifidum	samples.deletions	13	-0.805326
Bacteria	Actinobacteria	Actinobacteria	Bifidobacteriales	Bifidobacteriaceae	Bifidobacterium	Bifidobacterium longum	samples.deletions	28	-0.429507
Bacteria	Actinobacteria	Actinobacteria	Bifidobacteriales	Bifidobacteriaceae	Bifidobacterium	Bifidobacterium pseudocatenulatum	samples.deletions	5	-1.00576
Bacteria	Actinobacteria	Coriobacteriia	Coriobacteriales	Coriobacteriaceae	Collinsella	Collinsella sp. 4_8_47FAA	samples.deletions	27	-0.454562
Bacteria	Bacteroidetes	Bacteroidia	Bacteroidales	Bacteroidaceae	Bacteroides	Bacteroides caccae	samples.deletions	91	1.14893
Bacteria	Bacteroidetes	Bacteroidia	Bacteroidales	Bacteroidaceae	Bacteroides	Bacteroides coprocola	samples.deletions	10	-0.88049
Bacteria	Bacteroidetes	Bacteroidia	Bacteroidales	Bacteroidaceae	Bacteroides	Bacteroides massiliensis	samples.deletions	44	-0.0286338
Bacteria	Bacteroidetes	Bacteroidia	Bacteroidales	Bacteroidaceae	Bacteroides	Bacteroides uniformis	samples.deletions	134	2.22628
Bacteria	Bacteroidetes	Bacteroidia	Bacteroidales	Bacteroidaceae	Bacteroides	Bacteroides xylanisolvens	samples.deletions	90	1.12388
Bacteria	Bacteroidetes	Bacteroidia	Bacteroidales	Barnesiellaceae	Barnesiella	Barnesiella intestinihominis	samples.deletions	97	1.29926
Bacteria	Bacteroidetes	Bacteroidia	Bacteroidales	Prevotellaceae	Paraprevotella	Paraprevotella clara	samples.deletions	32	-0.329289
Bacteria	Bacteroidetes	Bacteroidia	Bacteroidales	Prevotellaceae	Prevotella	Prevotella copri	samples.deletions	36	-0.229071
Bacteria	Bacteroidetes	Bacteroidia	Bacteroidales	Rikenellaceae	Alistipes	Alistipes communis	samples.deletions	86	1.02366
Bacteria	Bacteroidetes	Bacteroidia	Bacteroidales	Rikenellaceae	Alistipes	Alistipes putredinis	samples.deletions	117	1.80035
Bacteria	Bacteroidetes	Bacteroidia	Bacteroidales	Rikenellaceae	Alistipes	Alistipes shahii	samples.deletions	107	1.54981
Bacteria	Bacteroidetes	Bacteroidia	Bacteroidales	Tannerellaceae	Parabacteroides	Parabacteroides distasonis	samples.deletions	121	1.90057
Bacteria	Bacteroidetes	Bacteroidia	Bacteroidales	Tannerellaceae	Parabacteroides	Parabacteroides merdae	samples.deletions	86	1.02366
Bacteria	Firmicutes	Bacilli	Lactobacillales	Lactobacillaceae	Lactobacillus	Lactobacillus ruminis	samples.deletions	4	-1.03082
Bacteria	Firmicutes	Clostridia	Clostridiales	Clostridiaceae	Clostridium	Clostridium sp. L2-50	samples.deletions	22	-0.579835
Bacteria	Firmicutes	Clostridia	Clostridiales	Eubacteriaceae	Eubacterium	Eubacterium ventriosum	samples.deletions	20	-0.629944
Bacteria	Firmicutes	Clostridia	Clostridiales	Lachnospiraceae		[Eubacterium] rectale	samples.deletions	107	1.54981
Bacteria	Firmicutes	Clostridia	Clostridiales	Lachnospiraceae		Lachnospiraceae bacterium 3_1_46FAA	samples.deletions	16	-0.730163
Bacteria	Firmicutes	Clostridia	Clostridiales	Lachnospiraceae	Anaerobutyricum	Anaerobutyricum hallii	samples.deletions	4	-1.03082
Bacteria	Firmicutes	Clostridia	Clostridiales	Lachnospiraceae	Anaerostipes	Anaerostipes hadrus	samples.deletions	66	0.522567
Bacteria	Firmicutes	Clostridia	Clostridiales	Lachnospiraceae	Blautia	[Ruminococcus] torques	samples.deletions	27	-0.454562
Bacteria	Firmicutes	Clostridia	Clostridiales	Lachnospiraceae	Blautia	Blautia obeum	samples.deletions	11	-0.855436
Bacteria	Firmicutes	Clostridia	Clostridiales	Lachnospiraceae	Blautia	Blautia wexlerae	samples.deletions	58	0.322131
Bacteria	Firmicutes	Clostridia	Clostridiales	Lachnospiraceae	Butyrivibrio	Butyrivibrio crossotus	samples.deletions	5	-1.00576
Bacteria	Firmicutes	Clostridia	Clostridiales	Lachnospiraceae	Coprococcus	Coprococcus catus	samples.deletions	2	-1.08093
Bacteria	Firmicutes	Clostridia	Clostridiales	Lachnospiraceae	Coprococcus	Coprococcus comes	samples.deletions	34	-0.27918
Bacteria	Firmicutes	Clostridia	Clostridiales	Lachnospiraceae	Dorea	Dorea formicigenerans	samples.deletions	2	-1.08093
Bacteria	Firmicutes	Clostridia	Clostridiales	Lachnospiraceae	Dorea	Dorea longicatena	samples.deletions	4	-1.03082
Bacteria	Firmicutes	Clostridia	Clostridiales	Lachnospiraceae	Lachnospira	Lachnospira eligens	samples.deletions	106	1.52475
Bacteria	Firmicutes	Clostridia	Clostridiales	Lachnospiraceae	Roseburia	Roseburia hominis	samples.deletions	70	0.622786
Bacteria	Firmicutes	Clostridia	Clostridiales	Lachnospiraceae	Roseburia	Roseburia intestinalis	samples.deletions	46	0.0214754
Bacteria	Firmicutes	Clostridia	Clostridiales	Oscillospiraceae	Oscillibacter	Oscillibacter sp. ER4	samples.deletions	116	1.7753
Bacteria	Firmicutes	Clostridia	Clostridiales	Ruminococcaceae		[Eubacterium] siraeum	samples.deletions	46	0.0214754
Bacteria	Firmicutes	Clostridia	Clostridiales	Ruminococcaceae	Faecalibacterium	Faecalibacterium prausnitzii	samples.deletions	124	1.97573
Bacteria	Firmicutes	Clostridia	Clostridiales	Ruminococcaceae	Ruminococcus	Ruminococcus bicirculans	samples.deletions	72	0.672895
Bacteria	Firmicutes	Clostridia	Clostridiales	Ruminococcaceae	Ruminococcus	Ruminococcus bromii	samples.deletions	81	0.898386
Bacteria	Firmicutes	Clostridia	Clostridiales	Ruminococcaceae	Ruminococcus	Ruminococcus callidus	samples.deletions	15	-0.755217
Bacteria	Firmicutes	Clostridia	Clostridiales	Ruminococcaceae	Ruminococcus	Ruminococcus lactaris	samples.deletions	49	0.0966392
Bacteria	Firmicutes	Clostridia	Clostridiales	Ruminococcaceae	Ruminococcus	Ruminococcus sp. SR1/5	samples.deletions	27	-0.454562
Bacteria	Firmicutes	Erysipelotrichia	Erysipelotrichales	Erysipelotrichaceae	Holdemanella	Holdemanella biformis	samples.deletions	5	-1.00576
Bacteria	Firmicutes	Negativicutes	Acidaminococcales	Acidaminococcaceae	Acidaminococcus	Acidaminococcus intestini	samples.deletions	1	-1.10598
Bacteria	Firmicutes	Negativicutes	Acidaminococcales	Acidaminococcaceae	Phascolarctobacterium	Phascolarctobacterium sp. CAG_207	samples.deletions	28	-0.429507
Bacteria	Firmicutes	Negativicutes	Acidaminococcales	Acidaminococcaceae	Phascolarctobacterium	Phascolarctobacterium sp. CAG_266	samples.deletions	9	-0.905545
Bacteria	Firmicutes	Negativicutes	Acidaminococcales	Acidaminococcaceae	Phascolarctobacterium	Phascolarctobacterium succinatutens	samples.deletions	14	-0.780272
Bacteria	Firmicutes	Negativicutes	Selenomonadales	Selenomonadaceae	Megamonas	Megamonas rupellensis	samples.deletions	6	-0.980709
Bacteria	Proteobacteria	Betaproteobacteria	Burkholderiales	Sutterellaceae	Sutterella	Sutterella wadsworthensis	samples.deletions	42	-0.078743
Bacteria	Proteobacteria	Gammaproteobacteria	Enterobacterales	Enterobacteriaceae	Escherichia	Escherichia coli	samples.deletions	16	-0.730163
Bacteria	Verrucomicrobia	Verrucomicrobiae	Verrucomicrobiales	Akkermansiaceae	Akkermansia	Akkermansia muciniphila	samples.deletions	66	0.522567
Archaea	Euryarchaeota	Methanobacteria	Methanobacteriales	Methanobacteriaceae	Methanobrevibacter	Methanobrevibacter smithii	regions.deletions	41	-0.990744
Bacteria						bacterium LF-3	regions.deletions	109	0.376196
Bacteria	Actinobacteria	Actinobacteria	Bifidobacteriales	Bifidobacteriaceae	Bifidobacterium	Bifidobacterium adolescentis	regions.deletions	45	-0.910336
Bacteria	Actinobacteria	Actinobacteria	Bifidobacteriales	Bifidobacteriaceae	Bifidobacterium	Bifidobacterium angulatum	regions.deletions	16	-1.4933
Bacteria	Actinobacteria	Actinobacteria	Bifidobacteriales	Bifidobacteriaceae	Bifidobacterium	Bifidobacterium bifidum	regions.deletions	22	-1.37268
Bacteria	Actinobacteria	Actinobacteria	Bifidobacteriales	Bifidobacteriaceae	Bifidobacterium	Bifidobacterium longum	regions.deletions	108	0.356094
Bacteria	Actinobacteria	Actinobacteria	Bifidobacteriales	Bifidobacteriaceae	Bifidobacterium	Bifidobacterium pseudocatenulatum	regions.deletions	59	-0.628907
Bacteria	Actinobacteria	Coriobacteriia	Coriobacteriales	Coriobacteriaceae	Collinsella	Collinsella sp. 4_8_47FAA	regions.deletions	145	1.09987
Bacteria	Bacteroidetes	Bacteroidia	Bacteroidales	Bacteroidaceae	Bacteroides	Bacteroides caccae	regions.deletions	58	-0.649009
Bacteria	Bacteroidetes	Bacteroidia	Bacteroidales	Bacteroidaceae	Bacteroides	Bacteroides coprocola	regions.deletions	115	0.496808
Bacteria	Bacteroidetes	Bacteroidia	Bacteroidales	Bacteroidaceae	Bacteroides	Bacteroides massiliensis	regions.deletions	96	0.114869
Bacteria	Bacteroidetes	Bacteroidia	Bacteroidales	Bacteroidaceae	Bacteroides	Bacteroides uniformis	regions.deletions	87	-0.0660496
Bacteria	Bacteroidetes	Bacteroidia	Bacteroidales	Bacteroidaceae	Bacteroides	Bacteroides xylanisolvens	regions.deletions	187	1.94416
Bacteria	Bacteroidetes	Bacteroidia	Bacteroidales	Barnesiellaceae	Barnesiella	Barnesiella intestinihominis	regions.deletions	51	-0.789724
Bacteria	Bacteroidetes	Bacteroidia	Bacteroidales	Prevotellaceae	Paraprevotella	Paraprevotella clara	regions.deletions	117	0.537012
Bacteria	Bacteroidetes	Bacteroidia	Bacteroidales	Prevotellaceae	Prevotella	Prevotella copri	regions.deletions	179	1.78334
Bacteria	Bacteroidetes	Bacteroidia	Bacteroidales	Rikenellaceae	Alistipes	Alistipes communis	regions.deletions	45	-0.910336
Bacteria	Bacteroidetes	Bacteroidia	Bacteroidales	Rikenellaceae	Alistipes	Alistipes putredinis	regions.deletions	52	-0.769621
Bacteria	Bacteroidetes	Bacteroidia	Bacteroidales	Rikenellaceae	Alistipes	Alistipes shahii	regions.deletions	126	0.71793
Bacteria	Bacteroidetes	Bacteroidia	Bacteroidales	Tannerellaceae	Parabacteroides	Parabacteroides distasonis	regions.deletions	110	0.396298
Bacteria	Bacteroidetes	Bacteroidia	Bacteroidales	Tannerellaceae	Parabacteroides	Parabacteroides merdae	regions.deletions	47	-0.870132
Bacteria	Firmicutes	Bacilli	Lactobacillales	Lactobacillaceae	Lactobacillus	Lactobacillus ruminis	regions.deletions	53	-0.749519
Bacteria	Firmicutes	Clostridia	Clostridiales	Clostridiaceae	Clostridium	Clostridium sp. L2-50	regions.deletions	54	-0.729417
Bacteria	Firmicutes	Clostridia	Clostridiales	Eubacteriaceae	Eubacterium	Eubacterium ventriosum	regions.deletions	86	-0.0861517
Bacteria	Firmicutes	Clostridia	Clostridiales	Lachnospiraceae		[Eubacterium] rectale	regions.deletions	128	0.758135
Bacteria	Firmicutes	Clostridia	Clostridiales	Lachnospiraceae		Lachnospiraceae bacterium 3_1_46FAA	regions.deletions	39	-1.03095
Bacteria	Firmicutes	Clostridia	Clostridiales	Lachnospiraceae	Anaerobutyricum	Anaerobutyricum hallii	regions.deletions	69	-0.427887
Bacteria	Firmicutes	Clostridia	Clostridiales	Lachnospiraceae	Anaerostipes	Anaerostipes hadrus	regions.deletions	104	0.275685
Bacteria	Firmicutes	Clostridia	Clostridiales	Lachnospiraceae	Blautia	[Ruminococcus] torques	regions.deletions	111	0.4164
Bacteria	Firmicutes	Clostridia	Clostridiales	Lachnospiraceae	Blautia	Blautia obeum	regions.deletions	110	0.396298
Bacteria	Firmicutes	Clostridia	Clostridiales	Lachnospiraceae	Blautia	Blautia wexlerae	regions.deletions	197	2.14518
Bacteria	Firmicutes	Clostridia	Clostridiales	Lachnospiraceae	Butyrivibrio	Butyrivibrio crossotus	regions.deletions	70	-0.407785
Bacteria	Firmicutes	Clostridia	Clostridiales	Lachnospiraceae	Coprococcus	Coprococcus catus	regions.deletions	145	1.09987
Bacteria	Firmicutes	Clostridia	Clostridiales	Lachnospiraceae	Coprococcus	Coprococcus comes	regions.deletions	85	-0.106254
Bacteria	Firmicutes	Clostridia	Clostridiales	Lachnospiraceae	Dorea	Dorea formicigenerans	regions.deletions	241	3.02967
Bacteria	Firmicutes	Clostridia	Clostridiales	Lachnospiraceae	Dorea	Dorea longicatena	regions.deletions	210	2.4065
Bacteria	Firmicutes	Clostridia	Clostridiales	Lachnospiraceae	Lachnospira	Lachnospira eligens	regions.deletions	72	-0.36758
Bacteria	Firmicutes	Clostridia	Clostridiales	Lachnospiraceae	Roseburia	Roseburia hominis	regions.deletions	77	-0.26707
Bacteria	Firmicutes	Clostridia	Clostridiales	Lachnospiraceae	Roseburia	Roseburia intestinalis	regions.deletions	137	0.939053
Bacteria	Firmicutes	Clostridia	Clostridiales	Oscillospiraceae	Oscillibacter	Oscillibacter sp. ER4	regions.deletions	152	1.24058
Bacteria	Firmicutes	Clostridia	Clostridiales	Ruminococcaceae		[Eubacterium] siraeum	regions.deletions	75	-0.307274
Bacteria	Firmicutes	Clostridia	Clostridiales	Ruminococcaceae	Faecalibacterium	Faecalibacterium prausnitzii	regions.deletions	78	-0.246968
Bacteria	Firmicutes	Clostridia	Clostridiales	Ruminococcaceae	Ruminococcus	Ruminococcus bicirculans	regions.deletions	97	0.134971
Bacteria	Firmicutes	Clostridia	Clostridiales	Ruminococcaceae	Ruminococcus	Ruminococcus bromii	regions.deletions	68	-0.447989
Bacteria	Firmicutes	Clostridia	Clostridiales	Ruminococcaceae	Ruminococcus	Ruminococcus callidus	regions.deletions	77	-0.26707
Bacteria	Firmicutes	Clostridia	Clostridiales	Ruminococcaceae	Ruminococcus	Ruminococcus lactaris	regions.deletions	65	-0.508295
Bacteria	Firmicutes	Clostridia	Clostridiales	Ruminococcaceae	Ruminococcus	Ruminococcus sp. SR1/5	regions.deletions	81	-0.186662
Bacteria	Firmicutes	Erysipelotrichia	Erysipelotrichales	Erysipelotrichaceae	Holdemanella	Holdemanella biformis	regions.deletions	137	0.939053
Bacteria	Firmicutes	Negativicutes	Acidaminococcales	Acidaminococcaceae	Acidaminococcus	Acidaminococcus intestini	regions.deletions	11	-1.59381
Bacteria	Firmicutes	Negativicutes	Acidaminococcales	Acidaminococcaceae	Phascolarctobacterium	Phascolarctobacterium sp. CAG_207	regions.deletions	46	-0.890234
Bacteria	Firmicutes	Negativicutes	Acidaminococcales	Acidaminococcaceae	Phascolarctobacterium	Phascolarctobacterium sp. CAG_266	regions.deletions	43	-0.95054
Bacteria	Firmicutes	Negativicutes	Acidaminococcales	Acidaminococcaceae	Phascolarctobacterium	Phascolarctobacterium succinatutens	regions.deletions	81	-0.186662
Bacteria	Firmicutes	Negativicutes	Selenomonadales	Selenomonadaceae	Megamonas	Megamonas rupellensis	regions.deletions	36	-1.09125
Bacteria	Proteobacteria	Betaproteobacteria	Burkholderiales	Sutterellaceae	Sutterella	Sutterella wadsworthensis	regions.deletions	68	-0.447989
Bacteria	Proteobacteria	Gammaproteobacteria	Enterobacterales	Enterobacteriaceae	Escherichia	Escherichia coli	regions.deletions	108	0.356094
Bacteria	Verrucomicrobia	Verrucomicrobiae	Verrucomicrobiales	Akkermansiaceae	Akkermansia	Akkermansia muciniphila	regions.deletions	30	-1.21187
Archaea	Euryarchaeota	Methanobacteria	Methanobacteriales	Methanobacteriaceae	Methanobrevibacter	Methanobrevibacter smithii	samples.variations	13	-0.805326
Bacteria						bacterium LF-3	samples.variations	13	-0.805326
Bacteria	Actinobacteria	Actinobacteria	Bifidobacteriales	Bifidobacteriaceae	Bifidobacterium	Bifidobacterium adolescentis	samples.variations	53	0.196858
Bacteria	Actinobacteria	Actinobacteria	Bifidobacteriales	Bifidobacteriaceae	Bifidobacterium	Bifidobacterium angulatum	samples.variations	4	-1.03082
Bacteria	Actinobacteria	Actinobacteria	Bifidobacteriales	Bifidobacteriaceae	Bifidobacterium	Bifidobacterium bifidum	samples.variations	13	-0.805326
Bacteria	Actinobacteria	Actinobacteria	Bifidobacteriales	Bifidobacteriaceae	Bifidobacterium	Bifidobacterium longum	samples.variations	28	-0.429507
Bacteria	Actinobacteria	Actinobacteria	Bifidobacteriales	Bifidobacteriaceae	Bifidobacterium	Bifidobacterium pseudocatenulatum	samples.variations	5	-1.00576
Bacteria	Actinobacteria	Coriobacteriia	Coriobacteriales	Coriobacteriaceae	Collinsella	Collinsella sp. 4_8_47FAA	samples.variations	27	-0.454562
Bacteria	Bacteroidetes	Bacteroidia	Bacteroidales	Bacteroidaceae	Bacteroides	Bacteroides caccae	samples.variations	91	1.14893
Bacteria	Bacteroidetes	Bacteroidia	Bacteroidales	Bacteroidaceae	Bacteroides	Bacteroides coprocola	samples.variations	10	-0.88049
Bacteria	Bacteroidetes	Bacteroidia	Bacteroidales	Bacteroidaceae	Bacteroides	Bacteroides massiliensis	samples.variations	44	-0.0286338
Bacteria	Bacteroidetes	Bacteroidia	Bacteroidales	Bacteroidaceae	Bacteroides	Bacteroides uniformis	samples.variations	134	2.22628
Bacteria	Bacteroidetes	Bacteroidia	Bacteroidales	Bacteroidaceae	Bacteroides	Bacteroides xylanisolvens	samples.variations	90	1.12388
Bacteria	Bacteroidetes	Bacteroidia	Bacteroidales	Barnesiellaceae	Barnesiella	Barnesiella intestinihominis	samples.variations	97	1.29926
Bacteria	Bacteroidetes	Bacteroidia	Bacteroidales	Prevotellaceae	Paraprevotella	Paraprevotella clara	samples.variations	32	-0.329289
Bacteria	Bacteroidetes	Bacteroidia	Bacteroidales	Prevotellaceae	Prevotella	Prevotella copri	samples.variations	36	-0.229071
Bacteria	Bacteroidetes	Bacteroidia	Bacteroidales	Rikenellaceae	Alistipes	Alistipes communis	samples.variations	86	1.02366
Bacteria	Bacteroidetes	Bacteroidia	Bacteroidales	Rikenellaceae	Alistipes	Alistipes putredinis	samples.variations	117	1.80035
Bacteria	Bacteroidetes	Bacteroidia	Bacteroidales	Rikenellaceae	Alistipes	Alistipes shahii	samples.variations	107	1.54981
Bacteria	Bacteroidetes	Bacteroidia	Bacteroidales	Tannerellaceae	Parabacteroides	Parabacteroides distasonis	samples.variations	121	1.90057
Bacteria	Bacteroidetes	Bacteroidia	Bacteroidales	Tannerellaceae	Parabacteroides	Parabacteroides merdae	samples.variations	86	1.02366
Bacteria	Firmicutes	Bacilli	Lactobacillales	Lactobacillaceae	Lactobacillus	Lactobacillus ruminis	samples.variations	4	-1.03082
Bacteria	Firmicutes	Clostridia	Clostridiales	Clostridiaceae	Clostridium	Clostridium sp. L2-50	samples.variations	22	-0.579835
Bacteria	Firmicutes	Clostridia	Clostridiales	Eubacteriaceae	Eubacterium	Eubacterium ventriosum	samples.variations	20	-0.629944
Bacteria	Firmicutes	Clostridia	Clostridiales	Lachnospiraceae		[Eubacterium] rectale	samples.variations	107	1.54981
Bacteria	Firmicutes	Clostridia	Clostridiales	Lachnospiraceae		Lachnospiraceae bacterium 3_1_46FAA	samples.variations	16	-0.730163
Bacteria	Firmicutes	Clostridia	Clostridiales	Lachnospiraceae	Anaerobutyricum	Anaerobutyricum hallii	samples.variations	4	-1.03082
Bacteria	Firmicutes	Clostridia	Clostridiales	Lachnospiraceae	Anaerostipes	Anaerostipes hadrus	samples.variations	66	0.522567
Bacteria	Firmicutes	Clostridia	Clostridiales	Lachnospiraceae	Blautia	[Ruminococcus] torques	samples.variations	27	-0.454562
Bacteria	Firmicutes	Clostridia	Clostridiales	Lachnospiraceae	Blautia	Blautia obeum	samples.variations	11	-0.855436
Bacteria	Firmicutes	Clostridia	Clostridiales	Lachnospiraceae	Blautia	Blautia wexlerae	samples.variations	58	0.322131
Bacteria	Firmicutes	Clostridia	Clostridiales	Lachnospiraceae	Butyrivibrio	Butyrivibrio crossotus	samples.variations	5	-1.00576
Bacteria	Firmicutes	Clostridia	Clostridiales	Lachnospiraceae	Coprococcus	Coprococcus catus	samples.variations	2	-1.08093
Bacteria	Firmicutes	Clostridia	Clostridiales	Lachnospiraceae	Coprococcus	Coprococcus comes	samples.variations	34	-0.27918
Bacteria	Firmicutes	Clostridia	Clostridiales	Lachnospiraceae	Dorea	Dorea formicigenerans	samples.variations	2	-1.08093
Bacteria	Firmicutes	Clostridia	Clostridiales	Lachnospiraceae	Dorea	Dorea longicatena	samples.variations	4	-1.03082
Bacteria	Firmicutes	Clostridia	Clostridiales	Lachnospiraceae	Lachnospira	Lachnospira eligens	samples.variations	106	1.52475
Bacteria	Firmicutes	Clostridia	Clostridiales	Lachnospiraceae	Roseburia	Roseburia hominis	samples.variations	70	0.622786
Bacteria	Firmicutes	Clostridia	Clostridiales	Lachnospiraceae	Roseburia	Roseburia intestinalis	samples.variations	46	0.0214754
Bacteria	Firmicutes	Clostridia	Clostridiales	Oscillospiraceae	Oscillibacter	Oscillibacter sp. ER4	samples.variations	116	1.7753
Bacteria	Firmicutes	Clostridia	Clostridiales	Ruminococcaceae		[Eubacterium] siraeum	samples.variations	46	0.0214754
Bacteria	Firmicutes	Clostridia	Clostridiales	Ruminococcaceae	Faecalibacterium	Faecalibacterium prausnitzii	samples.variations	124	1.97573
Bacteria	Firmicutes	Clostridia	Clostridiales	Ruminococcaceae	Ruminococcus	Ruminococcus bicirculans	samples.variations	72	0.672895
Bacteria	Firmicutes	Clostridia	Clostridiales	Ruminococcaceae	Ruminococcus	Ruminococcus bromii	samples.variations	81	0.898386
Bacteria	Firmicutes	Clostridia	Clostridiales	Ruminococcaceae	Ruminococcus	Ruminococcus callidus	samples.variations	15	-0.755217
Bacteria	Firmicutes	Clostridia	Clostridiales	Ruminococcaceae	Ruminococcus	Ruminococcus lactaris	samples.variations	49	0.0966392
Bacteria	Firmicutes	Clostridia	Clostridiales	Ruminococcaceae	Ruminococcus	Ruminococcus sp. SR1/5	samples.variations	27	-0.454562
Bacteria	Firmicutes	Erysipelotrichia	Erysipelotrichales	Erysipelotrichaceae	Holdemanella	Holdemanella biformis	samples.variations	5	-1.00576
Bacteria	Firmicutes	Negativicutes	Acidaminococcales	Acidaminococcaceae	Acidaminococcus	Acidaminococcus intestini	samples.variations	1	-1.10598
Bacteria	Firmicutes	Negativicutes	Acidaminococcales	Acidaminococcaceae	Phascolarctobacterium	Phascolarctobacterium sp. CAG_207	samples.variations	28	-0.429507
Bacteria	Firmicutes	Negativicutes	Acidaminococcales	Acidaminococcaceae	Phascolarctobacterium	Phascolarctobacterium sp. CAG_266	samples.variations	9	-0.905545
Bacteria	Firmicutes	Negativicutes	Acidaminococcales	Acidaminococcaceae	Phascolarctobacterium	Phascolarctobacterium succinatutens	samples.variations	14	-0.780272
Bacteria	Firmicutes	Negativicutes	Selenomonadales	Selenomonadaceae	Megamonas	Megamonas rupellensis	samples.variations	6	-0.980709
Bacteria	Proteobacteria	Betaproteobacteria	Burkholderiales	Sutterellaceae	Sutterella	Sutterella wadsworthensis	samples.variations	42	-0.078743
Bacteria	Proteobacteria	Gammaproteobacteria	Enterobacterales	Enterobacteriaceae	Escherichia	Escherichia coli	samples.variations	16	-0.730163
Bacteria	Verrucomicrobia	Verrucomicrobiae	Verrucomicrobiales	Akkermansiaceae	Akkermansia	Akkermansia muciniphila	samples.variations	66	0.522567
Archaea	Euryarchaeota	Methanobacteria	Methanobacteriales	Methanobacteriaceae	Methanobrevibacter	Methanobrevibacter smithii	regions.variations	19	-1.00236
Bacteria						bacterium LF-3	regions.variations	30	-0.548014
Bacteria	Actinobacteria	Actinobacteria	Bifidobacteriales	Bifidobacteriaceae	Bifidobacterium	Bifidobacterium adolescentis	regions.variations	5	-1.58061
Bacteria	Actinobacteria	Actinobacteria	Bifidobacteriales	Bifidobacteriaceae	Bifidobacterium	Bifidobacterium angulatum	regions.variations	14	-1.20888
Bacteria	Actinobacteria	Actinobacteria	Bifidobacteriales	Bifidobacteriaceae	Bifidobacterium	Bifidobacterium bifidum	regions.variations	44	0.0302403
Bacteria	Actinobacteria	Actinobacteria	Bifidobacteriales	Bifidobacteriaceae	Bifidobacterium	Bifidobacterium longum	regions.variations	44	0.0302403
Bacteria	Actinobacteria	Actinobacteria	Bifidobacteriales	Bifidobacteriaceae	Bifidobacterium	Bifidobacterium pseudocatenulatum	regions.variations	24	-0.795837
Bacteria	Actinobacteria	Coriobacteriia	Coriobacteriales	Coriobacteriaceae	Collinsella	Collinsella sp. 4_8_47FAA	regions.variations	28	-0.630621
Bacteria	Bacteroidetes	Bacteroidia	Bacteroidales	Bacteroidaceae	Bacteroides	Bacteroides caccae	regions.variations	75	1.31066
Bacteria	Bacteroidetes	Bacteroidia	Bacteroidales	Bacteroidaceae	Bacteroides	Bacteroides coprocola	regions.variations	28	-0.630621
Bacteria	Bacteroidetes	Bacteroidia	Bacteroidales	Bacteroidaceae	Bacteroides	Bacteroides massiliensis	regions.variations	40	-0.134975
Bacteria	Bacteroidetes	Bacteroidia	Bacteroidales	Bacteroidaceae	Bacteroides	Bacteroides uniformis	regions.variations	18	-1.04366
Bacteria	Bacteroidetes	Bacteroidia	Bacteroidales	Bacteroidaceae	Bacteroides	Bacteroides xylanisolvens	regions.variations	49	0.23676
Bacteria	Bacteroidetes	Bacteroidia	Bacteroidales	Barnesiellaceae	Barnesiella	Barnesiella intestinihominis	regions.variations	12	-1.29148
Bacteria	Bacteroidetes	Bacteroidia	Bacteroidales	Prevotellaceae	Paraprevotella	Paraprevotella clara	regions.variations	40	-0.134975
Bacteria	Bacteroidetes	Bacteroidia	Bacteroidales	Prevotellaceae	Prevotella	Prevotella copri	regions.variations	24	-0.795837
Bacteria	Bacteroidetes	Bacteroidia	Bacteroidales	Rikenellaceae	Alistipes	Alistipes communis	regions.variations	18	-1.04366
Bacteria	Bacteroidetes	Bacteroidia	Bacteroidales	Rikenellaceae	Alistipes	Alistipes putredinis	regions.variations	11	-1.33279
Bacteria	Bacteroidetes	Bacteroidia	Bacteroidales	Rikenellaceae	Alistipes	Alistipes shahii	regions.variations	50	0.278064
Bacteria	Bacteroidetes	Bacteroidia	Bacteroidales	Tannerellaceae	Parabacteroides	Parabacteroides distasonis	regions.variations	55	0.484583
Bacteria	Bacteroidetes	Bacteroidia	Bacteroidales	Tannerellaceae	Parabacteroides	Parabacteroides merdae	regions.variations	46	0.112848
Bacteria	Firmicutes	Bacilli	Lactobacillales	Lactobacillaceae	Lactobacillus	Lactobacillus ruminis	regions.variations	47	0.154152
Bacteria	Firmicutes	Clostridia	Clostridiales	Clostridiaceae	Clostridium	Clostridium sp. L2-50	regions.variations	23	-0.837141
Bacteria	Firmicutes	Clostridia	Clostridiales	Eubacteriaceae	Eubacterium	Eubacterium ventriosum	regions.variations	72	1.18675
Bacteria	Firmicutes	Clostridia	Clostridiales	Lachnospiraceae		[Eubacterium] rectale	regions.variations	47	0.154152
Bacteria	Firmicutes	Clostridia	Clostridiales	Lachnospiraceae		Lachnospiraceae bacterium 3_1_46FAA	regions.variations	55	0.484583
Bacteria	Firmicutes	Clostridia	Clostridiales	Lachnospiraceae	Anaerobutyricum	Anaerobutyricum hallii	regions.variations	48	0.195456
Bacteria	Firmicutes	Clostridia	Clostridiales	Lachnospiraceae	Anaerostipes	Anaerostipes hadrus	regions.variations	33	-0.424102
Bacteria	Firmicutes	Clostridia	Clostridiales	Lachnospiraceae	Blautia	[Ruminococcus] torques	regions.variations	65	0.897621
Bacteria	Firmicutes	Clostridia	Clostridiales	Lachnospiraceae	Blautia	Blautia obeum	regions.variations	73	1.22805
Bacteria	Firmicutes	Clostridia	Clostridiales	Lachnospiraceae	Blautia	Blautia wexlerae	regions.variations	57	0.567191
Bacteria	Firmicutes	Clostridia	Clostridiales	Lachnospiraceae	Butyrivibrio	Butyrivibrio crossotus	regions.variations	16	-1.12627
Bacteria	Firmicutes	Clostridia	Clostridiales	Lachnospiraceae	Coprococcus	Coprococcus catus	regions.variations	80	1.51718
Bacteria	Firmicutes	Clostridia	Clostridiales	Lachnospiraceae	Coprococcus	Coprococcus comes	regions.variations	76	1.35196
Bacteria	Firmicutes	Clostridia	Clostridiales	Lachnospiraceae	Dorea	Dorea formicigenerans	regions.variations	109	2.71499
Bacteria	Firmicutes	Clostridia	Clostridiales	Lachnospiraceae	Dorea	Dorea longicatena	regions.variations	59	0.649798
Bacteria	Firmicutes	Clostridia	Clostridiales	Lachnospiraceae	Lachnospira	Lachnospira eligens	regions.variations	29	-0.589318
Bacteria	Firmicutes	Clostridia	Clostridiales	Lachnospiraceae	Roseburia	Roseburia hominis	regions.variations	104	2.50847
Bacteria	Firmicutes	Clostridia	Clostridiales	Lachnospiraceae	Roseburia	Roseburia intestinalis	regions.variations	96	2.17804
Bacteria	Firmicutes	Clostridia	Clostridiales	Oscillospiraceae	Oscillibacter	Oscillibacter sp. ER4	regions.variations	33	-0.424102
Bacteria	Firmicutes	Clostridia	Clostridiales	Ruminococcaceae		[Eubacterium] siraeum	regions.variations	69	1.06284
Bacteria	Firmicutes	Clostridia	Clostridiales	Ruminococcaceae	Faecalibacterium	Faecalibacterium prausnitzii	regions.variations	15	-1.16757
Bacteria	Firmicutes	Clostridia	Clostridiales	Ruminococcaceae	Ruminococcus	Ruminococcus bicirculans	regions.variations	10	-1.37409
Bacteria	Firmicutes	Clostridia	Clostridiales	Ruminococcaceae	Ruminococcus	Ruminococcus bromii	regions.variations	12	-1.29148
Bacteria	Firmicutes	Clostridia	Clostridiales	Ruminococcaceae	Ruminococcus	Ruminococcus callidus	regions.variations	43	-0.0110635
Bacteria	Firmicutes	Clostridia	Clostridiales	Ruminococcaceae	Ruminococcus	Ruminococcus lactaris	regions.variations	77	1.39327
Bacteria	Firmicutes	Clostridia	Clostridiales	Ruminococcaceae	Ruminococcus	Ruminococcus sp. SR1/5	regions.variations	42	-0.0523674
Bacteria	Firmicutes	Erysipelotrichia	Erysipelotrichales	Erysipelotrichaceae	Holdemanella	Holdemanella biformis	regions.variations	34	-0.382798
Bacteria	Firmicutes	Negativicutes	Acidaminococcales	Acidaminococcaceae	Acidaminococcus	Acidaminococcus intestini	regions.variations	27	-0.671925
Bacteria	Firmicutes	Negativicutes	Acidaminococcales	Acidaminococcaceae	Phascolarctobacterium	Phascolarctobacterium sp. CAG_207	regions.variations	34	-0.382798
Bacteria	Firmicutes	Negativicutes	Acidaminococcales	Acidaminococcaceae	Phascolarctobacterium	Phascolarctobacterium sp. CAG_266	regions.variations	44	0.0302403
Bacteria	Firmicutes	Negativicutes	Acidaminococcales	Acidaminococcaceae	Phascolarctobacterium	Phascolarctobacterium succinatutens	regions.variations	34	-0.382798
Bacteria	Firmicutes	Negativicutes	Selenomonadales	Selenomonadaceae	Megamonas	Megamonas rupellensis	regions.variations	28	-0.630621
Bacteria	Proteobacteria	Betaproteobacteria	Burkholderiales	Sutterellaceae	Sutterella	Sutterella wadsworthensis	regions.variations	49	0.23676
Bacteria	Proteobacteria	Gammaproteobacteria	Enterobacterales	Enterobacteriaceae	Escherichia	Escherichia coli	regions.variations	48	0.195456
Bacteria	Verrucomicrobia	Verrucomicrobiae	Verrucomicrobiales	Akkermansiaceae	Akkermansia	Akkermansia muciniphila	regions.variations	61	0.732406
