# Supplementary material for: The gut microbiota contributes to the pathogenesis of anorexia nervosa in humans and mice
Source: Nat Microbiol. 2023 Apr 17;8(5):787–802. doi: 10.1038/s41564-023-01355-5 (PMC10159860; doi:10.1038/s41564-023-01355-5)
Supplement: Source Data Fig. 1 — Statistical source data. [file 41564_2023_1355_MOESM5_ESM.xlsx]

## Sheet: 1a
From	To	Distance	Group
DKAN_01	DKAN_02	0.759404	AN
DKAN_01	DKAN_03	0.711259	AN
DKAN_02	DKAN_03	0.721761	AN
DKAN_01	DKAN_04	0.703035	AN
DKAN_02	DKAN_04	0.765397	AN
DKAN_03	DKAN_04	0.712674	AN
DKAN_01	DKAN_05	0.68948	AN
DKAN_02	DKAN_05	0.709195	AN
DKAN_03	DKAN_05	0.722947	AN
DKAN_04	DKAN_05	0.760356	AN
DKAN_06	DKAN_07	0.541231	HC
DKAN_06	DKAN_08	0.615203	HC
DKAN_07	DKAN_08	0.631647	HC
DKAN_06	DKAN_09	0.638419	HC
DKAN_07	DKAN_09	0.6173	HC
DKAN_08	DKAN_09	0.66984	HC
DKAN_06	DKAN_10	0.61285	HC
DKAN_07	DKAN_10	0.666744	HC
DKAN_08	DKAN_10	0.627383	HC
DKAN_09	DKAN_10	0.678057	HC
DKAN_06	DKAN_11	0.64974	HC
DKAN_07	DKAN_11	0.657101	HC
DKAN_08	DKAN_11	0.700832	HC
DKAN_09	DKAN_11	0.645942	HC
DKAN_10	DKAN_11	0.728214	HC
DKAN_06	DKAN_12	0.703891	HC
DKAN_07	DKAN_12	0.68512	HC
DKAN_08	DKAN_12	0.720834	HC
DKAN_09	DKAN_12	0.74902	HC
DKAN_10	DKAN_12	0.677258	HC
DKAN_11	DKAN_12	0.759757	HC
DKAN_06	DKAN_13	0.632938	HC
DKAN_07	DKAN_13	0.642606	HC
DKAN_08	DKAN_13	0.638065	HC
DKAN_09	DKAN_13	0.706082	HC
DKAN_10	DKAN_13	0.570431	HC
DKAN_11	DKAN_13	0.711763	HC
DKAN_12	DKAN_13	0.665654	HC
DKAN_01	DKAN_14	0.725897	AN
DKAN_02	DKAN_14	0.665494	AN
DKAN_03	DKAN_14	0.634622	AN
DKAN_04	DKAN_14	0.787847	AN
DKAN_05	DKAN_14	0.681538	AN
DKAN_01	DKAN_15	0.686789	AN
DKAN_02	DKAN_15	0.725283	AN
DKAN_03	DKAN_15	0.607148	AN
DKAN_04	DKAN_15	0.74851	AN
DKAN_05	DKAN_15	0.694759	AN
DKAN_14	DKAN_15	0.594585	AN
DKAN_01	DKAN_16	0.773095	AN
DKAN_02	DKAN_16	0.730816	AN
DKAN_03	DKAN_16	0.749029	AN
DKAN_04	DKAN_16	0.827047	AN
DKAN_05	DKAN_16	0.699664	AN
DKAN_14	DKAN_16	0.700197	AN
DKAN_15	DKAN_16	0.706553	AN
DKAN_01	DKAN_17	0.656669	AN
DKAN_02	DKAN_17	0.716548	AN
DKAN_03	DKAN_17	0.688861	AN
DKAN_04	DKAN_17	0.772303	AN
DKAN_05	DKAN_17	0.655379	AN
DKAN_14	DKAN_17	0.653603	AN
DKAN_15	DKAN_17	0.581319	AN
DKAN_16	DKAN_17	0.72625	AN
DKAN_01	DKAN_18	0.718653	AN
DKAN_02	DKAN_18	0.731272	AN
DKAN_03	DKAN_18	0.570471	AN
DKAN_04	DKAN_18	0.708934	AN
DKAN_05	DKAN_18	0.717199	AN
DKAN_14	DKAN_18	0.634797	AN
DKAN_15	DKAN_18	0.588685	AN
DKAN_16	DKAN_18	0.785102	AN
DKAN_17	DKAN_18	0.716269	AN
DKAN_01	DKAN_19	0.617175	AN
DKAN_02	DKAN_19	0.803494	AN
DKAN_03	DKAN_19	0.70838	AN
DKAN_04	DKAN_19	0.729166	AN
DKAN_05	DKAN_19	0.732603	AN
DKAN_14	DKAN_19	0.77193	AN
DKAN_15	DKAN_19	0.728068	AN
DKAN_16	DKAN_19	0.803635	AN
DKAN_17	DKAN_19	0.716316	AN
DKAN_18	DKAN_19	0.739523	AN
DKAN_06	DKAN_20	0.626338	HC
DKAN_07	DKAN_20	0.647894	HC
DKAN_08	DKAN_20	0.633201	HC
DKAN_09	DKAN_20	0.618911	HC
DKAN_10	DKAN_20	0.671735	HC
DKAN_11	DKAN_20	0.686572	HC
DKAN_12	DKAN_20	0.765404	HC
DKAN_13	DKAN_20	0.66678	HC
DKAN_01	DKAN_21	0.707813	AN
DKAN_02	DKAN_21	0.721356	AN
DKAN_03	DKAN_21	0.679218	AN
DKAN_04	DKAN_21	0.732915	AN
DKAN_05	DKAN_21	0.698645	AN
DKAN_14	DKAN_21	0.668771	AN
DKAN_15	DKAN_21	0.63387	AN
DKAN_16	DKAN_21	0.716185	AN
DKAN_17	DKAN_21	0.616396	AN
DKAN_18	DKAN_21	0.665658	AN
DKAN_19	DKAN_21	0.743443	AN
DKAN_01	DKAN_22	0.676644	AN
DKAN_02	DKAN_22	0.697383	AN
DKAN_03	DKAN_22	0.615477	AN
DKAN_04	DKAN_22	0.729132	AN
DKAN_05	DKAN_22	0.697093	AN
DKAN_14	DKAN_22	0.608907	AN
DKAN_15	DKAN_22	0.628421	AN
DKAN_16	DKAN_22	0.728051	AN
DKAN_17	DKAN_22	0.633998	AN
DKAN_18	DKAN_22	0.615648	AN
DKAN_19	DKAN_22	0.758229	AN
DKAN_21	DKAN_22	0.603287	AN
DKAN_01	DKAN_23	0.719493	AN
DKAN_02	DKAN_23	0.728607	AN
DKAN_03	DKAN_23	0.676391	AN
DKAN_04	DKAN_23	0.788651	AN
DKAN_05	DKAN_23	0.671475	AN
DKAN_14	DKAN_23	0.621805	AN
DKAN_15	DKAN_23	0.648709	AN
DKAN_16	DKAN_23	0.714222	AN
DKAN_17	DKAN_23	0.686276	AN
DKAN_18	DKAN_23	0.676092	AN
DKAN_19	DKAN_23	0.759309	AN
DKAN_21	DKAN_23	0.663315	AN
DKAN_22	DKAN_23	0.620706	AN
DKAN_06	DKAN_24	0.599105	HC
DKAN_07	DKAN_24	0.627738	HC
DKAN_08	DKAN_24	0.617201	HC
DKAN_09	DKAN_24	0.632286	HC
DKAN_10	DKAN_24	0.660546	HC
DKAN_11	DKAN_24	0.631975	HC
DKAN_12	DKAN_24	0.709004	HC
DKAN_13	DKAN_24	0.68135	HC
DKAN_20	DKAN_24	0.634807	HC
DKAN_06	DKAN_25	0.622571	HC
DKAN_07	DKAN_25	0.637248	HC
DKAN_08	DKAN_25	0.625337	HC
DKAN_09	DKAN_25	0.703367	HC
DKAN_10	DKAN_25	0.591771	HC
DKAN_11	DKAN_25	0.732836	HC
DKAN_12	DKAN_25	0.667127	HC
DKAN_13	DKAN_25	0.550057	HC
DKAN_20	DKAN_25	0.677486	HC
DKAN_24	DKAN_25	0.696835	HC
DKAN_06	DKAN_26	0.698309	HC
DKAN_07	DKAN_26	0.72278	HC
DKAN_08	DKAN_26	0.724389	HC
DKAN_09	DKAN_26	0.637828	HC
DKAN_10	DKAN_26	0.734963	HC
DKAN_11	DKAN_26	0.693904	HC
DKAN_12	DKAN_26	0.824352	HC
DKAN_13	DKAN_26	0.763621	HC
DKAN_20	DKAN_26	0.712113	HC
DKAN_24	DKAN_26	0.692734	HC
DKAN_25	DKAN_26	0.712207	HC
DKAN_06	DKAN_27	0.718553	HC
DKAN_07	DKAN_27	0.734862	HC
DKAN_08	DKAN_27	0.749611	HC
DKAN_09	DKAN_27	0.744402	HC
DKAN_10	DKAN_27	0.78668	HC
DKAN_11	DKAN_27	0.772737	HC
DKAN_12	DKAN_27	0.859968	HC
DKAN_13	DKAN_27	0.760652	HC
DKAN_20	DKAN_27	0.707692	HC
DKAN_24	DKAN_27	0.744107	HC
DKAN_25	DKAN_27	0.75429	HC
DKAN_26	DKAN_27	0.673238	HC
DKAN_01	DKAN_28	0.737004	AN
DKAN_02	DKAN_28	0.763054	AN
DKAN_03	DKAN_28	0.664897	AN
DKAN_04	DKAN_28	0.781725	AN
DKAN_05	DKAN_28	0.732292	AN
DKAN_14	DKAN_28	0.70022	AN
DKAN_15	DKAN_28	0.708495	AN
DKAN_16	DKAN_28	0.752794	AN
DKAN_17	DKAN_28	0.743041	AN
DKAN_18	DKAN_28	0.705578	AN
DKAN_19	DKAN_28	0.770363	AN
DKAN_21	DKAN_28	0.746474	AN
DKAN_22	DKAN_28	0.71214	AN
DKAN_23	DKAN_28	0.717456	AN
DKAN_06	DKAN_29	0.6518	HC
DKAN_07	DKAN_29	0.680777	HC
DKAN_08	DKAN_29	0.633802	HC
DKAN_09	DKAN_29	0.680772	HC
DKAN_10	DKAN_29	0.621079	HC
DKAN_11	DKAN_29	0.760345	HC
DKAN_12	DKAN_29	0.71074	HC
DKAN_13	DKAN_29	0.628934	HC
DKAN_20	DKAN_29	0.693933	HC
DKAN_24	DKAN_29	0.690834	HC
DKAN_25	DKAN_29	0.621205	HC
DKAN_26	DKAN_29	0.765653	HC
DKAN_27	DKAN_29	0.7745	HC
DKAN_06	DKAN_30	0.627232	HC
DKAN_07	DKAN_30	0.642215	HC
DKAN_08	DKAN_30	0.658497	HC
DKAN_09	DKAN_30	0.657398	HC
DKAN_10	DKAN_30	0.602933	HC
DKAN_11	DKAN_30	0.75487	HC
DKAN_12	DKAN_30	0.683479	HC
DKAN_13	DKAN_30	0.616156	HC
DKAN_20	DKAN_30	0.673664	HC
DKAN_24	DKAN_30	0.720049	HC
DKAN_25	DKAN_30	0.585896	HC
DKAN_26	DKAN_30	0.723533	HC
DKAN_27	DKAN_30	0.788617	HC
DKAN_29	DKAN_30	0.595344	HC
DKAN_01	DKAN_31	0.654892	AN
DKAN_02	DKAN_31	0.758756	AN
DKAN_03	DKAN_31	0.682537	AN
DKAN_04	DKAN_31	0.708552	AN
DKAN_05	DKAN_31	0.735584	AN
DKAN_14	DKAN_31	0.699507	AN
DKAN_15	DKAN_31	0.624763	AN
DKAN_16	DKAN_31	0.786863	AN
DKAN_17	DKAN_31	0.638451	AN
DKAN_18	DKAN_31	0.7076	AN
DKAN_19	DKAN_31	0.727288	AN
DKAN_21	DKAN_31	0.698027	AN
DKAN_22	DKAN_31	0.695168	AN
DKAN_23	DKAN_31	0.705872	AN
DKAN_28	DKAN_31	0.74094	AN
DKAN_01	DKAN_32	0.599054	AN
DKAN_02	DKAN_32	0.757322	AN
DKAN_03	DKAN_32	0.735534	AN
DKAN_04	DKAN_32	0.748815	AN
DKAN_05	DKAN_32	0.718907	AN
DKAN_14	DKAN_32	0.712128	AN
DKAN_15	DKAN_32	0.699287	AN
DKAN_16	DKAN_32	0.738893	AN
DKAN_17	DKAN_32	0.648147	AN
DKAN_18	DKAN_32	0.748888	AN
DKAN_19	DKAN_32	0.657092	AN
DKAN_21	DKAN_32	0.701693	AN
DKAN_22	DKAN_32	0.690058	AN
DKAN_23	DKAN_32	0.709962	AN
DKAN_28	DKAN_32	0.760628	AN
DKAN_31	DKAN_32	0.67182	AN
DKAN_01	DKAN_33	0.692768	AN
DKAN_02	DKAN_33	0.713551	AN
DKAN_03	DKAN_33	0.743357	AN
DKAN_04	DKAN_33	0.775733	AN
DKAN_05	DKAN_33	0.689779	AN
DKAN_14	DKAN_33	0.692565	AN
DKAN_15	DKAN_33	0.696921	AN
DKAN_16	DKAN_33	0.737896	AN
DKAN_17	DKAN_33	0.66482	AN
DKAN_18	DKAN_33	0.726626	AN
DKAN_19	DKAN_33	0.741328	AN
DKAN_21	DKAN_33	0.715526	AN
DKAN_22	DKAN_33	0.706609	AN
DKAN_23	DKAN_33	0.684449	AN
DKAN_28	DKAN_33	0.732335	AN
DKAN_31	DKAN_33	0.755062	AN
DKAN_32	DKAN_33	0.72813	AN
DKAN_01	DKAN_34	0.624846	AN
DKAN_02	DKAN_34	0.742076	AN
DKAN_03	DKAN_34	0.698324	AN
DKAN_04	DKAN_34	0.718478	AN
DKAN_05	DKAN_34	0.725742	AN
DKAN_14	DKAN_34	0.731357	AN
DKAN_15	DKAN_34	0.691119	AN
DKAN_16	DKAN_34	0.787003	AN
DKAN_17	DKAN_34	0.706022	AN
DKAN_18	DKAN_34	0.704953	AN
DKAN_19	DKAN_34	0.688393	AN
DKAN_21	DKAN_34	0.700142	AN
DKAN_22	DKAN_34	0.685172	AN
DKAN_23	DKAN_34	0.706678	AN
DKAN_28	DKAN_34	0.742582	AN
DKAN_31	DKAN_34	0.660343	AN
DKAN_32	DKAN_34	0.618485	AN
DKAN_33	DKAN_34	0.73476	AN
DKAN_01	DKAN_35	0.670809	AN
DKAN_02	DKAN_35	0.732647	AN
DKAN_03	DKAN_35	0.627948	AN
DKAN_04	DKAN_35	0.73645	AN
DKAN_05	DKAN_35	0.707515	AN
DKAN_14	DKAN_35	0.634552	AN
DKAN_15	DKAN_35	0.623921	AN
DKAN_16	DKAN_35	0.756746	AN
DKAN_17	DKAN_35	0.640412	AN
DKAN_18	DKAN_35	0.657919	AN
DKAN_19	DKAN_35	0.71368	AN
DKAN_21	DKAN_35	0.620048	AN
DKAN_22	DKAN_35	0.635153	AN
DKAN_23	DKAN_35	0.68404	AN
DKAN_28	DKAN_35	0.677403	AN
DKAN_31	DKAN_35	0.678044	AN
DKAN_32	DKAN_35	0.681523	AN
DKAN_33	DKAN_35	0.709169	AN
DKAN_34	DKAN_35	0.620857	AN
DKAN_01	DKAN_36	0.649955	AN
DKAN_02	DKAN_36	0.724762	AN
DKAN_03	DKAN_36	0.674129	AN
DKAN_04	DKAN_36	0.726176	AN
DKAN_05	DKAN_36	0.711575	AN
DKAN_14	DKAN_36	0.664189	AN
DKAN_15	DKAN_36	0.667171	AN
DKAN_16	DKAN_36	0.75667	AN
DKAN_17	DKAN_36	0.672808	AN
DKAN_18	DKAN_36	0.701437	AN
DKAN_19	DKAN_36	0.714806	AN
DKAN_21	DKAN_36	0.661482	AN
DKAN_22	DKAN_36	0.665523	AN
DKAN_23	DKAN_36	0.692927	AN
DKAN_28	DKAN_36	0.721727	AN
DKAN_31	DKAN_36	0.645472	AN
DKAN_32	DKAN_36	0.65669	AN
DKAN_33	DKAN_36	0.748124	AN
DKAN_34	DKAN_36	0.687484	AN
DKAN_35	DKAN_36	0.645714	AN
DKAN_01	DKAN_37	0.74013	AN
DKAN_02	DKAN_37	0.709365	AN
DKAN_03	DKAN_37	0.681878	AN
DKAN_04	DKAN_37	0.805956	AN
DKAN_05	DKAN_37	0.673542	AN
DKAN_14	DKAN_37	0.633713	AN
DKAN_15	DKAN_37	0.690794	AN
DKAN_16	DKAN_37	0.693535	AN
DKAN_17	DKAN_37	0.703201	AN
DKAN_18	DKAN_37	0.682813	AN
DKAN_19	DKAN_37	0.79335	AN
DKAN_21	DKAN_37	0.689288	AN
DKAN_22	DKAN_37	0.685068	AN
DKAN_23	DKAN_37	0.665688	AN
DKAN_28	DKAN_37	0.655879	AN
DKAN_31	DKAN_37	0.764865	AN
DKAN_32	DKAN_37	0.745056	AN
DKAN_33	DKAN_37	0.709012	AN
DKAN_34	DKAN_37	0.74404	AN
DKAN_35	DKAN_37	0.671715	AN
DKAN_36	DKAN_37	0.684622	AN
DKAN_01	DKAN_38	0.815889	AN
DKAN_02	DKAN_38	0.758186	AN
DKAN_03	DKAN_38	0.793367	AN
DKAN_04	DKAN_38	0.842823	AN
DKAN_05	DKAN_38	0.765959	AN
DKAN_14	DKAN_38	0.790331	AN
DKAN_15	DKAN_38	0.826573	AN
DKAN_16	DKAN_38	0.800529	AN
DKAN_17	DKAN_38	0.815831	AN
DKAN_18	DKAN_38	0.786829	AN
DKAN_19	DKAN_38	0.82371	AN
DKAN_21	DKAN_38	0.796456	AN
DKAN_22	DKAN_38	0.78567	AN
DKAN_23	DKAN_38	0.765479	AN
DKAN_28	DKAN_38	0.703812	AN
DKAN_31	DKAN_38	0.855838	AN
DKAN_32	DKAN_38	0.823856	AN
DKAN_33	DKAN_38	0.802363	AN
DKAN_34	DKAN_38	0.797644	AN
DKAN_35	DKAN_38	0.785735	AN
DKAN_36	DKAN_38	0.809036	AN
DKAN_37	DKAN_38	0.748455	AN
DKAN_06	DKAN_39	0.726182	HC
DKAN_07	DKAN_39	0.740314	HC
DKAN_08	DKAN_39	0.777319	HC
DKAN_09	DKAN_39	0.697193	HC
DKAN_10	DKAN_39	0.78827	HC
DKAN_11	DKAN_39	0.768398	HC
DKAN_12	DKAN_39	0.826323	HC
DKAN_13	DKAN_39	0.797397	HC
DKAN_20	DKAN_39	0.737786	HC
DKAN_24	DKAN_39	0.730622	HC
DKAN_25	DKAN_39	0.778862	HC
DKAN_26	DKAN_39	0.695084	HC
DKAN_27	DKAN_39	0.710677	HC
DKAN_29	DKAN_39	0.789361	HC
DKAN_30	DKAN_39	0.7474	HC
DKAN_06	DKAN_40	0.555887	HC
DKAN_07	DKAN_40	0.610635	HC
DKAN_08	DKAN_40	0.604636	HC
DKAN_09	DKAN_40	0.67524	HC
DKAN_10	DKAN_40	0.621517	HC
DKAN_11	DKAN_40	0.711209	HC
DKAN_12	DKAN_40	0.676237	HC
DKAN_13	DKAN_40	0.609764	HC
DKAN_20	DKAN_40	0.635704	HC
DKAN_24	DKAN_40	0.627924	HC
DKAN_25	DKAN_40	0.564946	HC
DKAN_26	DKAN_40	0.708253	HC
DKAN_27	DKAN_40	0.744842	HC
DKAN_29	DKAN_40	0.662568	HC
DKAN_30	DKAN_40	0.616629	HC
DKAN_39	DKAN_40	0.774146	HC
DKAN_01	DKAN_41	0.665639	AN
DKAN_02	DKAN_41	0.748749	AN
DKAN_03	DKAN_41	0.647261	AN
DKAN_04	DKAN_41	0.757925	AN
DKAN_05	DKAN_41	0.754268	AN
DKAN_14	DKAN_41	0.655785	AN
DKAN_15	DKAN_41	0.627847	AN
DKAN_16	DKAN_41	0.723621	AN
DKAN_17	DKAN_41	0.656149	AN
DKAN_18	DKAN_41	0.672033	AN
DKAN_19	DKAN_41	0.742952	AN
DKAN_21	DKAN_41	0.670934	AN
DKAN_22	DKAN_41	0.62122	AN
DKAN_23	DKAN_41	0.685618	AN
DKAN_28	DKAN_41	0.685825	AN
DKAN_31	DKAN_41	0.680963	AN
DKAN_32	DKAN_41	0.706171	AN
DKAN_33	DKAN_41	0.719048	AN
DKAN_34	DKAN_41	0.689379	AN
DKAN_35	DKAN_41	0.644279	AN
DKAN_36	DKAN_41	0.679529	AN
DKAN_37	DKAN_41	0.680623	AN
DKAN_38	DKAN_41	0.782172	AN
DKAN_01	DKAN_42	0.634672	AN
DKAN_02	DKAN_42	0.758013	AN
DKAN_03	DKAN_42	0.684685	AN
DKAN_04	DKAN_42	0.685331	AN
DKAN_05	DKAN_42	0.743812	AN
DKAN_14	DKAN_42	0.713976	AN
DKAN_15	DKAN_42	0.645895	AN
DKAN_16	DKAN_42	0.766634	AN
DKAN_17	DKAN_42	0.672227	AN
DKAN_18	DKAN_42	0.671691	AN
DKAN_19	DKAN_42	0.728515	AN
DKAN_21	DKAN_42	0.659487	AN
DKAN_22	DKAN_42	0.673656	AN
DKAN_23	DKAN_42	0.739631	AN
DKAN_28	DKAN_42	0.715454	AN
DKAN_31	DKAN_42	0.613352	AN
DKAN_32	DKAN_42	0.673082	AN
DKAN_33	DKAN_42	0.751068	AN
DKAN_34	DKAN_42	0.665829	AN
DKAN_35	DKAN_42	0.669242	AN
DKAN_36	DKAN_42	0.64169	AN
DKAN_37	DKAN_42	0.750965	AN
DKAN_38	DKAN_42	0.829474	AN
DKAN_41	DKAN_42	0.684719	AN
DKAN_06	DKAN_43	0.590789	HC
DKAN_07	DKAN_43	0.637744	HC
DKAN_08	DKAN_43	0.672061	HC
DKAN_09	DKAN_43	0.650678	HC
DKAN_10	DKAN_43	0.64822	HC
DKAN_11	DKAN_43	0.692484	HC
DKAN_12	DKAN_43	0.747194	HC
DKAN_13	DKAN_43	0.697191	HC
DKAN_20	DKAN_43	0.640247	HC
DKAN_24	DKAN_43	0.684932	HC
DKAN_25	DKAN_43	0.659587	HC
DKAN_26	DKAN_43	0.663958	HC
DKAN_27	DKAN_43	0.726186	HC
DKAN_29	DKAN_43	0.671976	HC
DKAN_30	DKAN_43	0.621101	HC
DKAN_39	DKAN_43	0.750712	HC
DKAN_40	DKAN_43	0.629934	HC
DKAN_06	DKAN_44	0.604069	HC
DKAN_07	DKAN_44	0.628454	HC
DKAN_08	DKAN_44	0.63545	HC
DKAN_09	DKAN_44	0.658052	HC
DKAN_10	DKAN_44	0.664316	HC
DKAN_11	DKAN_44	0.663092	HC
DKAN_12	DKAN_44	0.736922	HC
DKAN_13	DKAN_44	0.684353	HC
DKAN_20	DKAN_44	0.656815	HC
DKAN_24	DKAN_44	0.638164	HC
DKAN_25	DKAN_44	0.640302	HC
DKAN_26	DKAN_44	0.687048	HC
DKAN_27	DKAN_44	0.72666	HC
DKAN_29	DKAN_44	0.72466	HC
DKAN_30	DKAN_44	0.704708	HC
DKAN_39	DKAN_44	0.766324	HC
DKAN_40	DKAN_44	0.612633	HC
DKAN_43	DKAN_44	0.61832	HC
DKAN_01	DKAN_45	0.670921	AN
DKAN_02	DKAN_45	0.771582	AN
DKAN_03	DKAN_45	0.711797	AN
DKAN_04	DKAN_45	0.766342	AN
DKAN_05	DKAN_45	0.694727	AN
DKAN_14	DKAN_45	0.718159	AN
DKAN_15	DKAN_45	0.675465	AN
DKAN_16	DKAN_45	0.728672	AN
DKAN_17	DKAN_45	0.642459	AN
DKAN_18	DKAN_45	0.744869	AN
DKAN_19	DKAN_45	0.716927	AN
DKAN_21	DKAN_45	0.650256	AN
DKAN_22	DKAN_45	0.701594	AN
DKAN_23	DKAN_45	0.719691	AN
DKAN_28	DKAN_45	0.74568	AN
DKAN_31	DKAN_45	0.687979	AN
DKAN_32	DKAN_45	0.638076	AN
DKAN_33	DKAN_45	0.72765	AN
DKAN_34	DKAN_45	0.664689	AN
DKAN_35	DKAN_45	0.674617	AN
DKAN_36	DKAN_45	0.663149	AN
DKAN_37	DKAN_45	0.712863	AN
DKAN_38	DKAN_45	0.82904	AN
DKAN_41	DKAN_45	0.739741	AN
DKAN_42	DKAN_45	0.645478	AN
DKAN_01	DKAN_46	0.746627	AN
DKAN_02	DKAN_46	0.817509	AN
DKAN_03	DKAN_46	0.678694	AN
DKAN_04	DKAN_46	0.78587	AN
DKAN_05	DKAN_46	0.762021	AN
DKAN_14	DKAN_46	0.734795	AN
DKAN_15	DKAN_46	0.769716	AN
DKAN_16	DKAN_46	0.794219	AN
DKAN_17	DKAN_46	0.762025	AN
DKAN_18	DKAN_46	0.695412	AN
DKAN_19	DKAN_46	0.768938	AN
DKAN_21	DKAN_46	0.761614	AN
DKAN_22	DKAN_46	0.73557	AN
DKAN_23	DKAN_46	0.73709	AN
DKAN_28	DKAN_46	0.706195	AN
DKAN_31	DKAN_46	0.766246	AN
DKAN_32	DKAN_46	0.763622	AN
DKAN_33	DKAN_46	0.774306	AN
DKAN_34	DKAN_46	0.719599	AN
DKAN_35	DKAN_46	0.721588	AN
DKAN_36	DKAN_46	0.759445	AN
DKAN_37	DKAN_46	0.726611	AN
DKAN_38	DKAN_46	0.754643	AN
DKAN_41	DKAN_46	0.693194	AN
DKAN_42	DKAN_46	0.789773	AN
DKAN_45	DKAN_46	0.76939	AN
DKAN_06	DKAN_47	0.670874	HC
DKAN_07	DKAN_47	0.68846	HC
DKAN_08	DKAN_47	0.646297	HC
DKAN_09	DKAN_47	0.718755	HC
DKAN_10	DKAN_47	0.579023	HC
DKAN_11	DKAN_47	0.73634	HC
DKAN_12	DKAN_47	0.706393	HC
DKAN_13	DKAN_47	0.564523	HC
DKAN_20	DKAN_47	0.698261	HC
DKAN_24	DKAN_47	0.661898	HC
DKAN_25	DKAN_47	0.598246	HC
DKAN_26	DKAN_47	0.73871	HC
DKAN_27	DKAN_47	0.765505	HC
DKAN_29	DKAN_47	0.595008	HC
DKAN_30	DKAN_47	0.614072	HC
DKAN_39	DKAN_47	0.789732	HC
DKAN_40	DKAN_47	0.632706	HC
DKAN_43	DKAN_47	0.667738	HC
DKAN_44	DKAN_47	0.640666	HC
DKAN_01	DKAN_48	0.748022	AN
DKAN_02	DKAN_48	0.733335	AN
DKAN_03	DKAN_48	0.647252	AN
DKAN_04	DKAN_48	0.803183	AN
DKAN_05	DKAN_48	0.712976	AN
DKAN_14	DKAN_48	0.615529	AN
DKAN_15	DKAN_48	0.638572	AN
DKAN_16	DKAN_48	0.694644	AN
DKAN_17	DKAN_48	0.675135	AN
DKAN_18	DKAN_48	0.632593	AN
DKAN_19	DKAN_48	0.78436	AN
DKAN_21	DKAN_48	0.656526	AN
DKAN_22	DKAN_48	0.639544	AN
DKAN_23	DKAN_48	0.647937	AN
DKAN_28	DKAN_48	0.69385	AN
DKAN_31	DKAN_48	0.705902	AN
DKAN_32	DKAN_48	0.751055	AN
DKAN_33	DKAN_48	0.721476	AN
DKAN_34	DKAN_48	0.749065	AN
DKAN_35	DKAN_48	0.652759	AN
DKAN_36	DKAN_48	0.717182	AN
DKAN_37	DKAN_48	0.641177	AN
DKAN_38	DKAN_48	0.804881	AN
DKAN_41	DKAN_48	0.640066	AN
DKAN_42	DKAN_48	0.760796	AN
DKAN_45	DKAN_48	0.746159	AN
DKAN_46	DKAN_48	0.720338	AN
DKAN_01	DKAN_49	0.744726	AN
DKAN_02	DKAN_49	0.795314	AN
DKAN_03	DKAN_49	0.705767	AN
DKAN_04	DKAN_49	0.697782	AN
DKAN_05	DKAN_49	0.794203	AN
DKAN_14	DKAN_49	0.797085	AN
DKAN_15	DKAN_49	0.732491	AN
DKAN_16	DKAN_49	0.832739	AN
DKAN_17	DKAN_49	0.819931	AN
DKAN_18	DKAN_49	0.690765	AN
DKAN_19	DKAN_49	0.749152	AN
DKAN_21	DKAN_49	0.778732	AN
DKAN_22	DKAN_49	0.743004	AN
DKAN_23	DKAN_49	0.780368	AN
DKAN_28	DKAN_49	0.761349	AN
DKAN_31	DKAN_49	0.776394	AN
DKAN_32	DKAN_49	0.742203	AN
DKAN_33	DKAN_49	0.789169	AN
DKAN_34	DKAN_49	0.772445	AN
DKAN_35	DKAN_49	0.704448	AN
DKAN_36	DKAN_49	0.748719	AN
DKAN_37	DKAN_49	0.798022	AN
DKAN_38	DKAN_49	0.807138	AN
DKAN_41	DKAN_49	0.734497	AN
DKAN_42	DKAN_49	0.698642	AN
DKAN_45	DKAN_49	0.786374	AN
DKAN_46	DKAN_49	0.753421	AN
DKAN_48	DKAN_49	0.779543	AN
DKAN_06	DKAN_50	0.736305	HC
DKAN_07	DKAN_50	0.715224	HC
DKAN_08	DKAN_50	0.739568	HC
DKAN_09	DKAN_50	0.672172	HC
DKAN_10	DKAN_50	0.738467	HC
DKAN_11	DKAN_50	0.693255	HC
DKAN_12	DKAN_50	0.78215	HC
DKAN_13	DKAN_50	0.765293	HC
DKAN_20	DKAN_50	0.710075	HC
DKAN_24	DKAN_50	0.700081	HC
DKAN_25	DKAN_50	0.736798	HC
DKAN_26	DKAN_50	0.687071	HC
DKAN_27	DKAN_50	0.763305	HC
DKAN_29	DKAN_50	0.793055	HC
DKAN_30	DKAN_50	0.780872	HC
DKAN_39	DKAN_50	0.691168	HC
DKAN_40	DKAN_50	0.723646	HC
DKAN_43	DKAN_50	0.733954	HC
DKAN_44	DKAN_50	0.734955	HC
DKAN_47	DKAN_50	0.799513	HC
DKAN_01	DKAN_51	0.736165	AN
DKAN_02	DKAN_51	0.689101	AN
DKAN_03	DKAN_51	0.721384	AN
DKAN_04	DKAN_51	0.801662	AN
DKAN_05	DKAN_51	0.666526	AN
DKAN_14	DKAN_51	0.696804	AN
DKAN_15	DKAN_51	0.724573	AN
DKAN_16	DKAN_51	0.717435	AN
DKAN_17	DKAN_51	0.682446	AN
DKAN_18	DKAN_51	0.723586	AN
DKAN_19	DKAN_51	0.75635	AN
DKAN_21	DKAN_51	0.719361	AN
DKAN_22	DKAN_51	0.693194	AN
DKAN_23	DKAN_51	0.719148	AN
DKAN_28	DKAN_51	0.714588	AN
DKAN_31	DKAN_51	0.735106	AN
DKAN_32	DKAN_51	0.722254	AN
DKAN_33	DKAN_51	0.734394	AN
DKAN_34	DKAN_51	0.730571	AN
DKAN_35	DKAN_51	0.690813	AN
DKAN_36	DKAN_51	0.736723	AN
DKAN_37	DKAN_51	0.672525	AN
DKAN_38	DKAN_51	0.758031	AN
DKAN_41	DKAN_51	0.702184	AN
DKAN_42	DKAN_51	0.74098	AN
DKAN_45	DKAN_51	0.714515	AN
DKAN_46	DKAN_51	0.757427	AN
DKAN_48	DKAN_51	0.69392	AN
DKAN_49	DKAN_51	0.750493	AN
DKAN_01	DKAN_52	0.690936	AN
DKAN_02	DKAN_52	0.73712	AN
DKAN_03	DKAN_52	0.717587	AN
DKAN_04	DKAN_52	0.795798	AN
DKAN_05	DKAN_52	0.695114	AN
DKAN_14	DKAN_52	0.720556	AN
DKAN_15	DKAN_52	0.682583	AN
DKAN_16	DKAN_52	0.740655	AN
DKAN_17	DKAN_52	0.661414	AN
DKAN_18	DKAN_52	0.722334	AN
DKAN_19	DKAN_52	0.748741	AN
DKAN_21	DKAN_52	0.720336	AN
DKAN_22	DKAN_52	0.687112	AN
DKAN_23	DKAN_52	0.730965	AN
DKAN_28	DKAN_52	0.75173	AN
DKAN_31	DKAN_52	0.716202	AN
DKAN_32	DKAN_52	0.675789	AN
DKAN_33	DKAN_52	0.70011	AN
DKAN_34	DKAN_52	0.676241	AN
DKAN_35	DKAN_52	0.727418	AN
DKAN_36	DKAN_52	0.682099	AN
DKAN_37	DKAN_52	0.702192	AN
DKAN_38	DKAN_52	0.810195	AN
DKAN_41	DKAN_52	0.759908	AN
DKAN_42	DKAN_52	0.719738	AN
DKAN_45	DKAN_52	0.664988	AN
DKAN_46	DKAN_52	0.775498	AN
DKAN_48	DKAN_52	0.721635	AN
DKAN_49	DKAN_52	0.809256	AN
DKAN_51	DKAN_52	0.690456	AN
DKAN_01	DKAN_53	0.743949	AN
DKAN_02	DKAN_53	0.75977	AN
DKAN_03	DKAN_53	0.747097	AN
DKAN_04	DKAN_53	0.763804	AN
DKAN_05	DKAN_53	0.74343	AN
DKAN_14	DKAN_53	0.733873	AN
DKAN_15	DKAN_53	0.677434	AN
DKAN_16	DKAN_53	0.707027	AN
DKAN_17	DKAN_53	0.643415	AN
DKAN_18	DKAN_53	0.733929	AN
DKAN_19	DKAN_53	0.808571	AN
DKAN_21	DKAN_53	0.692464	AN
DKAN_22	DKAN_53	0.69821	AN
DKAN_23	DKAN_53	0.732572	AN
DKAN_28	DKAN_53	0.801815	AN
DKAN_31	DKAN_53	0.664626	AN
DKAN_32	DKAN_53	0.724304	AN
DKAN_33	DKAN_53	0.7648	AN
DKAN_34	DKAN_53	0.765561	AN
DKAN_35	DKAN_53	0.698818	AN
DKAN_36	DKAN_53	0.691087	AN
DKAN_37	DKAN_53	0.710803	AN
DKAN_38	DKAN_53	0.843397	AN
DKAN_41	DKAN_53	0.732357	AN
DKAN_42	DKAN_53	0.653876	AN
DKAN_45	DKAN_53	0.659699	AN
DKAN_46	DKAN_53	0.80189	AN
DKAN_48	DKAN_53	0.692739	AN
DKAN_49	DKAN_53	0.802239	AN
DKAN_51	DKAN_53	0.767719	AN
DKAN_52	DKAN_53	0.701452	AN
DKAN_01	DKAN_54	0.667889	AN
DKAN_02	DKAN_54	0.774105	AN
DKAN_03	DKAN_54	0.686978	AN
DKAN_04	DKAN_54	0.7132	AN
DKAN_05	DKAN_54	0.709875	AN
DKAN_14	DKAN_54	0.66076	AN
DKAN_15	DKAN_54	0.607987	AN
DKAN_16	DKAN_54	0.737744	AN
DKAN_17	DKAN_54	0.649658	AN
DKAN_18	DKAN_54	0.683928	AN
DKAN_19	DKAN_54	0.71981	AN
DKAN_21	DKAN_54	0.63158	AN
DKAN_22	DKAN_54	0.676019	AN
DKAN_23	DKAN_54	0.698545	AN
DKAN_28	DKAN_54	0.727688	AN
DKAN_31	DKAN_54	0.581064	AN
DKAN_32	DKAN_54	0.673865	AN
DKAN_33	DKAN_54	0.736053	AN
DKAN_34	DKAN_54	0.681866	AN
DKAN_35	DKAN_54	0.651218	AN
DKAN_36	DKAN_54	0.652033	AN
DKAN_37	DKAN_54	0.733596	AN
DKAN_38	DKAN_54	0.839379	AN
DKAN_41	DKAN_54	0.705884	AN
DKAN_42	DKAN_54	0.600508	AN
DKAN_45	DKAN_54	0.673885	AN
DKAN_46	DKAN_54	0.768475	AN
DKAN_48	DKAN_54	0.682253	AN
DKAN_49	DKAN_54	0.758798	AN
DKAN_51	DKAN_54	0.72728	AN
DKAN_52	DKAN_54	0.703401	AN
DKAN_53	DKAN_54	0.64278	AN
DKAN_01	DKAN_55	0.695728	AN
DKAN_02	DKAN_55	0.769987	AN
DKAN_03	DKAN_55	0.660074	AN
DKAN_04	DKAN_55	0.682112	AN
DKAN_05	DKAN_55	0.746761	AN
DKAN_14	DKAN_55	0.672136	AN
DKAN_15	DKAN_55	0.619203	AN
DKAN_16	DKAN_55	0.778359	AN
DKAN_17	DKAN_55	0.683184	AN
DKAN_18	DKAN_55	0.664191	AN
DKAN_19	DKAN_55	0.755357	AN
DKAN_21	DKAN_55	0.658081	AN
DKAN_22	DKAN_55	0.687654	AN
DKAN_23	DKAN_55	0.709588	AN
DKAN_28	DKAN_55	0.723684	AN
DKAN_31	DKAN_55	0.637543	AN
DKAN_32	DKAN_55	0.707134	AN
DKAN_33	DKAN_55	0.736361	AN
DKAN_34	DKAN_55	0.707284	AN
DKAN_35	DKAN_55	0.650167	AN
DKAN_36	DKAN_55	0.653317	AN
DKAN_37	DKAN_55	0.734998	AN
DKAN_38	DKAN_55	0.842547	AN
DKAN_41	DKAN_55	0.706396	AN
DKAN_42	DKAN_55	0.587226	AN
DKAN_45	DKAN_55	0.697436	AN
DKAN_46	DKAN_55	0.787266	AN
DKAN_48	DKAN_55	0.726017	AN
DKAN_49	DKAN_55	0.732672	AN
DKAN_51	DKAN_55	0.758774	AN
DKAN_52	DKAN_55	0.718931	AN
DKAN_53	DKAN_55	0.709172	AN
DKAN_54	DKAN_55	0.623131	AN
DKAN_01	DKAN_56	0.722159	AN
DKAN_02	DKAN_56	0.70199	AN
DKAN_03	DKAN_56	0.651602	AN
DKAN_04	DKAN_56	0.751018	AN
DKAN_05	DKAN_56	0.727836	AN
DKAN_14	DKAN_56	0.67979	AN
DKAN_15	DKAN_56	0.667581	AN
DKAN_16	DKAN_56	0.760733	AN
DKAN_17	DKAN_56	0.713231	AN
DKAN_18	DKAN_56	0.645251	AN
DKAN_19	DKAN_56	0.751447	AN
DKAN_21	DKAN_56	0.696046	AN
DKAN_22	DKAN_56	0.657562	AN
DKAN_23	DKAN_56	0.662397	AN
DKAN_28	DKAN_56	0.654077	AN
DKAN_31	DKAN_56	0.705846	AN
DKAN_32	DKAN_56	0.758066	AN
DKAN_33	DKAN_56	0.709597	AN
DKAN_34	DKAN_56	0.700174	AN
DKAN_35	DKAN_56	0.690207	AN
DKAN_36	DKAN_56	0.683381	AN
DKAN_37	DKAN_56	0.694457	AN
DKAN_38	DKAN_56	0.765328	AN
DKAN_41	DKAN_56	0.680983	AN
DKAN_42	DKAN_56	0.731206	AN
DKAN_45	DKAN_56	0.755082	AN
DKAN_46	DKAN_56	0.704861	AN
DKAN_48	DKAN_56	0.673326	AN
DKAN_49	DKAN_56	0.753574	AN
DKAN_51	DKAN_56	0.681841	AN
DKAN_52	DKAN_56	0.745663	AN
DKAN_53	DKAN_56	0.783028	AN
DKAN_54	DKAN_56	0.737051	AN
DKAN_55	DKAN_56	0.709072	AN
DKAN_06	DKAN_57	0.633692	HC
DKAN_07	DKAN_57	0.665367	HC
DKAN_08	DKAN_57	0.679251	HC
DKAN_09	DKAN_57	0.635723	HC
DKAN_10	DKAN_57	0.666795	HC
DKAN_11	DKAN_57	0.703912	HC
DKAN_12	DKAN_57	0.763194	HC
DKAN_13	DKAN_57	0.703811	HC
DKAN_20	DKAN_57	0.614844	HC
DKAN_24	DKAN_57	0.682888	HC
DKAN_25	DKAN_57	0.674124	HC
DKAN_26	DKAN_57	0.65091	HC
DKAN_27	DKAN_57	0.698035	HC
DKAN_29	DKAN_57	0.677283	HC
DKAN_30	DKAN_57	0.634087	HC
DKAN_39	DKAN_57	0.689025	HC
DKAN_40	DKAN_57	0.644759	HC
DKAN_43	DKAN_57	0.656524	HC
DKAN_44	DKAN_57	0.693091	HC
DKAN_47	DKAN_57	0.694088	HC
DKAN_50	DKAN_57	0.720631	HC
DKAN_06	DKAN_58	0.61099	HC
DKAN_07	DKAN_58	0.622321	HC
DKAN_08	DKAN_58	0.629755	HC
DKAN_09	DKAN_58	0.622956	HC
DKAN_10	DKAN_58	0.60769	HC
DKAN_11	DKAN_58	0.692679	HC
DKAN_12	DKAN_58	0.752589	HC
DKAN_13	DKAN_58	0.664742	HC
DKAN_20	DKAN_58	0.649621	HC
DKAN_24	DKAN_58	0.687223	HC
DKAN_25	DKAN_58	0.629257	HC
DKAN_26	DKAN_58	0.646421	HC
DKAN_27	DKAN_58	0.703636	HC
DKAN_29	DKAN_58	0.631969	HC
DKAN_30	DKAN_58	0.61311	HC
DKAN_39	DKAN_58	0.715854	HC
DKAN_40	DKAN_58	0.641482	HC
DKAN_43	DKAN_58	0.614951	HC
DKAN_44	DKAN_58	0.646112	HC
DKAN_47	DKAN_58	0.622744	HC
DKAN_50	DKAN_58	0.7317	HC
DKAN_57	DKAN_58	0.594453	HC
DKAN_01	DKAN_59	0.770698	AN
DKAN_02	DKAN_59	0.727395	AN
DKAN_03	DKAN_59	0.792278	AN
DKAN_04	DKAN_59	0.834048	AN
DKAN_05	DKAN_59	0.751588	AN
DKAN_14	DKAN_59	0.740847	AN
DKAN_15	DKAN_59	0.764655	AN
DKAN_16	DKAN_59	0.705231	AN
DKAN_17	DKAN_59	0.723181	AN
DKAN_18	DKAN_59	0.791225	AN
DKAN_19	DKAN_59	0.814387	AN
DKAN_21	DKAN_59	0.743631	AN
DKAN_22	DKAN_59	0.723172	AN
DKAN_23	DKAN_59	0.764169	AN
DKAN_28	DKAN_59	0.815282	AN
DKAN_31	DKAN_59	0.779785	AN
DKAN_32	DKAN_59	0.763226	AN
DKAN_33	DKAN_59	0.765959	AN
DKAN_34	DKAN_59	0.788073	AN
DKAN_35	DKAN_59	0.777178	AN
DKAN_36	DKAN_59	0.756873	AN
DKAN_37	DKAN_59	0.755917	AN
DKAN_38	DKAN_59	0.819706	AN
DKAN_41	DKAN_59	0.777065	AN
DKAN_42	DKAN_59	0.784417	AN
DKAN_45	DKAN_59	0.756152	AN
DKAN_46	DKAN_59	0.837527	AN
DKAN_48	DKAN_59	0.743262	AN
DKAN_49	DKAN_59	0.843937	AN
DKAN_51	DKAN_59	0.773268	AN
DKAN_52	DKAN_59	0.729941	AN
DKAN_53	DKAN_59	0.737883	AN
DKAN_54	DKAN_59	0.767674	AN
DKAN_55	DKAN_59	0.80939	AN
DKAN_56	DKAN_59	0.806632	AN
DKAN_01	DKAN_60	0.768033	AN
DKAN_02	DKAN_60	0.73764	AN
DKAN_03	DKAN_60	0.746139	AN
DKAN_04	DKAN_60	0.822429	AN
DKAN_05	DKAN_60	0.724252	AN
DKAN_14	DKAN_60	0.709207	AN
DKAN_15	DKAN_60	0.719972	AN
DKAN_16	DKAN_60	0.714705	AN
DKAN_17	DKAN_60	0.694278	AN
DKAN_18	DKAN_60	0.751416	AN
DKAN_19	DKAN_60	0.820091	AN
DKAN_21	DKAN_60	0.757232	AN
DKAN_22	DKAN_60	0.728296	AN
DKAN_23	DKAN_60	0.718354	AN
DKAN_28	DKAN_60	0.764415	AN
DKAN_31	DKAN_60	0.765665	AN
DKAN_32	DKAN_60	0.781388	AN
DKAN_33	DKAN_60	0.736969	AN
DKAN_34	DKAN_60	0.810568	AN
DKAN_35	DKAN_60	0.744834	AN
DKAN_36	DKAN_60	0.734483	AN
DKAN_37	DKAN_60	0.678316	AN
DKAN_38	DKAN_60	0.821126	AN
DKAN_41	DKAN_60	0.73438	AN
DKAN_42	DKAN_60	0.764538	AN
DKAN_45	DKAN_60	0.731582	AN
DKAN_46	DKAN_60	0.768061	AN
DKAN_48	DKAN_60	0.713477	AN
DKAN_49	DKAN_60	0.830861	AN
DKAN_51	DKAN_60	0.69547	AN
DKAN_52	DKAN_60	0.732211	AN
DKAN_53	DKAN_60	0.730349	AN
DKAN_54	DKAN_60	0.746708	AN
DKAN_55	DKAN_60	0.757486	AN
DKAN_56	DKAN_60	0.738363	AN
DKAN_59	DKAN_60	0.701946	AN
DKAN_01	DKAN_61	0.727004	AN
DKAN_02	DKAN_61	0.758755	AN
DKAN_03	DKAN_61	0.693376	AN
DKAN_04	DKAN_61	0.742897	AN
DKAN_05	DKAN_61	0.769276	AN
DKAN_14	DKAN_61	0.762305	AN
DKAN_15	DKAN_61	0.775347	AN
DKAN_16	DKAN_61	0.809739	AN
DKAN_17	DKAN_61	0.774261	AN
DKAN_18	DKAN_61	0.742446	AN
DKAN_19	DKAN_61	0.720804	AN
DKAN_21	DKAN_61	0.734845	AN
DKAN_22	DKAN_61	0.714139	AN
DKAN_23	DKAN_61	0.755459	AN
DKAN_28	DKAN_61	0.755118	AN
DKAN_31	DKAN_61	0.767883	AN
DKAN_32	DKAN_61	0.720366	AN
DKAN_33	DKAN_61	0.763482	AN
DKAN_34	DKAN_61	0.656406	AN
DKAN_35	DKAN_61	0.71457	AN
DKAN_36	DKAN_61	0.737226	AN
DKAN_37	DKAN_61	0.7926	AN
DKAN_38	DKAN_61	0.782115	AN
DKAN_41	DKAN_61	0.73454	AN
DKAN_42	DKAN_61	0.712457	AN
DKAN_45	DKAN_61	0.732976	AN
DKAN_46	DKAN_61	0.748675	AN
DKAN_48	DKAN_61	0.787553	AN
DKAN_49	DKAN_61	0.717279	AN
DKAN_51	DKAN_61	0.760782	AN
DKAN_52	DKAN_61	0.782592	AN
DKAN_53	DKAN_61	0.828436	AN
DKAN_54	DKAN_61	0.776783	AN
DKAN_55	DKAN_61	0.765693	AN
DKAN_56	DKAN_61	0.757294	AN
DKAN_59	DKAN_61	0.816361	AN
DKAN_60	DKAN_61	0.823592	AN
DKAN_01	DKAN_62	0.58716	AN
DKAN_02	DKAN_62	0.751371	AN
DKAN_03	DKAN_62	0.689227	AN
DKAN_04	DKAN_62	0.78904	AN
DKAN_05	DKAN_62	0.734602	AN
DKAN_14	DKAN_62	0.713522	AN
DKAN_15	DKAN_62	0.673005	AN
DKAN_16	DKAN_62	0.738746	AN
DKAN_17	DKAN_62	0.67074	AN
DKAN_18	DKAN_62	0.698153	AN
DKAN_19	DKAN_62	0.690689	AN
DKAN_21	DKAN_62	0.725721	AN
DKAN_22	DKAN_62	0.690809	AN
DKAN_23	DKAN_62	0.752215	AN
DKAN_28	DKAN_62	0.705875	AN
DKAN_31	DKAN_62	0.73943	AN
DKAN_32	DKAN_62	0.651804	AN
DKAN_33	DKAN_62	0.701944	AN
DKAN_34	DKAN_62	0.651404	AN
DKAN_35	DKAN_62	0.692937	AN
DKAN_36	DKAN_62	0.733382	AN
DKAN_37	DKAN_62	0.721074	AN
DKAN_38	DKAN_62	0.80252	AN
DKAN_41	DKAN_62	0.696467	AN
DKAN_42	DKAN_62	0.667371	AN
DKAN_45	DKAN_62	0.68348	AN
DKAN_46	DKAN_62	0.735737	AN
DKAN_48	DKAN_62	0.744566	AN
DKAN_49	DKAN_62	0.775208	AN
DKAN_51	DKAN_62	0.753577	AN
DKAN_52	DKAN_62	0.718062	AN
DKAN_53	DKAN_62	0.772399	AN
DKAN_54	DKAN_62	0.734071	AN
DKAN_55	DKAN_62	0.734183	AN
DKAN_56	DKAN_62	0.726043	AN
DKAN_59	DKAN_62	0.809298	AN
DKAN_60	DKAN_62	0.786328	AN
DKAN_61	DKAN_62	0.712441	AN
DKAN_01	DKAN_63	0.68495	AN
DKAN_02	DKAN_63	0.765468	AN
DKAN_03	DKAN_63	0.610508	AN
DKAN_04	DKAN_63	0.740331	AN
DKAN_05	DKAN_63	0.713114	AN
DKAN_14	DKAN_63	0.625079	AN
DKAN_15	DKAN_63	0.601626	AN
DKAN_16	DKAN_63	0.753437	AN
DKAN_17	DKAN_63	0.66753	AN
DKAN_18	DKAN_63	0.6447	AN
DKAN_19	DKAN_63	0.708939	AN
DKAN_21	DKAN_63	0.66179	AN
DKAN_22	DKAN_63	0.6728	AN
DKAN_23	DKAN_63	0.689833	AN
DKAN_28	DKAN_63	0.643791	AN
DKAN_31	DKAN_63	0.689264	AN
DKAN_32	DKAN_63	0.717454	AN
DKAN_33	DKAN_63	0.724526	AN
DKAN_34	DKAN_63	0.714501	AN
DKAN_35	DKAN_63	0.642083	AN
DKAN_36	DKAN_63	0.671267	AN
DKAN_37	DKAN_63	0.686788	AN
DKAN_38	DKAN_63	0.765679	AN
DKAN_41	DKAN_63	0.639269	AN
DKAN_42	DKAN_63	0.701907	AN
DKAN_45	DKAN_63	0.727332	AN
DKAN_46	DKAN_63	0.690085	AN
DKAN_48	DKAN_63	0.628873	AN
DKAN_49	DKAN_63	0.738734	AN
DKAN_51	DKAN_63	0.728007	AN
DKAN_52	DKAN_63	0.719647	AN
DKAN_53	DKAN_63	0.761762	AN
DKAN_54	DKAN_63	0.694781	AN
DKAN_55	DKAN_63	0.697993	AN
DKAN_56	DKAN_63	0.648152	AN
DKAN_59	DKAN_63	0.768063	AN
DKAN_60	DKAN_63	0.711987	AN
DKAN_61	DKAN_63	0.740787	AN
DKAN_62	DKAN_63	0.682453	AN
DKAN_01	DKAN_64	0.871903	AN
DKAN_02	DKAN_64	0.831635	AN
DKAN_03	DKAN_64	0.856864	AN
DKAN_04	DKAN_64	0.892296	AN
DKAN_05	DKAN_64	0.786226	AN
DKAN_14	DKAN_64	0.824197	AN
DKAN_15	DKAN_64	0.832255	AN
DKAN_16	DKAN_64	0.807973	AN
DKAN_17	DKAN_64	0.847745	AN
DKAN_18	DKAN_64	0.835344	AN
DKAN_19	DKAN_64	0.867231	AN
DKAN_21	DKAN_64	0.848287	AN
DKAN_22	DKAN_64	0.838036	AN
DKAN_23	DKAN_64	0.829988	AN
DKAN_28	DKAN_64	0.84381	AN
DKAN_31	DKAN_64	0.881336	AN
DKAN_32	DKAN_64	0.874274	AN
DKAN_33	DKAN_64	0.818103	AN
DKAN_34	DKAN_64	0.857235	AN
DKAN_35	DKAN_64	0.832152	AN
DKAN_36	DKAN_64	0.833184	AN
DKAN_37	DKAN_64	0.788118	AN
DKAN_38	DKAN_64	0.838796	AN
DKAN_41	DKAN_64	0.839287	AN
DKAN_42	DKAN_64	0.8723	AN
DKAN_45	DKAN_64	0.838101	AN
DKAN_46	DKAN_64	0.868927	AN
DKAN_48	DKAN_64	0.81019	AN
DKAN_49	DKAN_64	0.876558	AN
DKAN_51	DKAN_64	0.808001	AN
DKAN_52	DKAN_64	0.819702	AN
DKAN_53	DKAN_64	0.849706	AN
DKAN_54	DKAN_64	0.865885	AN
DKAN_55	DKAN_64	0.865398	AN
DKAN_56	DKAN_64	0.80447	AN
DKAN_59	DKAN_64	0.82611	AN
DKAN_60	DKAN_64	0.806892	AN
DKAN_61	DKAN_64	0.842701	AN
DKAN_62	DKAN_64	0.847341	AN
DKAN_63	DKAN_64	0.82822	AN
DKAN_06	DKAN_65	0.664578	HC
DKAN_07	DKAN_65	0.700002	HC
DKAN_08	DKAN_65	0.697923	HC
DKAN_09	DKAN_65	0.674989	HC
DKAN_10	DKAN_65	0.637896	HC
DKAN_11	DKAN_65	0.707151	HC
DKAN_12	DKAN_65	0.745014	HC
DKAN_13	DKAN_65	0.690255	HC
DKAN_20	DKAN_65	0.661401	HC
DKAN_24	DKAN_65	0.692255	HC
DKAN_25	DKAN_65	0.680039	HC
DKAN_26	DKAN_65	0.679585	HC
DKAN_27	DKAN_65	0.734479	HC
DKAN_29	DKAN_65	0.667795	HC
DKAN_30	DKAN_65	0.635485	HC
DKAN_39	DKAN_65	0.747114	HC
DKAN_40	DKAN_65	0.676604	HC
DKAN_43	DKAN_65	0.62901	HC
DKAN_44	DKAN_65	0.648665	HC
DKAN_47	DKAN_65	0.667135	HC
DKAN_50	DKAN_65	0.74809	HC
DKAN_57	DKAN_65	0.686466	HC
DKAN_58	DKAN_65	0.636158	HC
DKAN_01	DKAN_66	0.682733	AN
DKAN_02	DKAN_66	0.728868	AN
DKAN_03	DKAN_66	0.751229	AN
DKAN_04	DKAN_66	0.785719	AN
DKAN_05	DKAN_66	0.762498	AN
DKAN_14	DKAN_66	0.759123	AN
DKAN_15	DKAN_66	0.746115	AN
DKAN_16	DKAN_66	0.789969	AN
DKAN_17	DKAN_66	0.764886	AN
DKAN_18	DKAN_66	0.754838	AN
DKAN_19	DKAN_66	0.735642	AN
DKAN_21	DKAN_66	0.775441	AN
DKAN_22	DKAN_66	0.72217	AN
DKAN_23	DKAN_66	0.781327	AN
DKAN_28	DKAN_66	0.783208	AN
DKAN_31	DKAN_66	0.742812	AN
DKAN_32	DKAN_66	0.737144	AN
DKAN_33	DKAN_66	0.746067	AN
DKAN_34	DKAN_66	0.718462	AN
DKAN_35	DKAN_66	0.738828	AN
DKAN_36	DKAN_66	0.726994	AN
DKAN_37	DKAN_66	0.735372	AN
DKAN_38	DKAN_66	0.843302	AN
DKAN_41	DKAN_66	0.760967	AN
DKAN_42	DKAN_66	0.769924	AN
DKAN_45	DKAN_66	0.746317	AN
DKAN_46	DKAN_66	0.783788	AN
DKAN_48	DKAN_66	0.782698	AN
DKAN_49	DKAN_66	0.804121	AN
DKAN_51	DKAN_66	0.745501	AN
DKAN_52	DKAN_66	0.71404	AN
DKAN_53	DKAN_66	0.828041	AN
DKAN_54	DKAN_66	0.758308	AN
DKAN_55	DKAN_66	0.765355	AN
DKAN_56	DKAN_66	0.74683	AN
DKAN_59	DKAN_66	0.79954	AN
DKAN_60	DKAN_66	0.817313	AN
DKAN_61	DKAN_66	0.713131	AN
DKAN_62	DKAN_66	0.701842	AN
DKAN_63	DKAN_66	0.723383	AN
DKAN_64	DKAN_66	0.81666	AN
DKAN_06	DKAN_67	0.692248	HC
DKAN_07	DKAN_67	0.721029	HC
DKAN_08	DKAN_67	0.706487	HC
DKAN_09	DKAN_67	0.738042	HC
DKAN_10	DKAN_67	0.649164	HC
DKAN_11	DKAN_67	0.7897	HC
DKAN_12	DKAN_67	0.770698	HC
DKAN_13	DKAN_67	0.693352	HC
DKAN_20	DKAN_67	0.705145	HC
DKAN_24	DKAN_67	0.761219	HC
DKAN_25	DKAN_67	0.637605	HC
DKAN_26	DKAN_67	0.758218	HC
DKAN_27	DKAN_67	0.763394	HC
DKAN_29	DKAN_67	0.655078	HC
DKAN_30	DKAN_67	0.603288	HC
DKAN_39	DKAN_67	0.8006	HC
DKAN_40	DKAN_67	0.69163	HC
DKAN_43	DKAN_67	0.631604	HC
DKAN_44	DKAN_67	0.697842	HC
DKAN_47	DKAN_67	0.656603	HC
DKAN_50	DKAN_67	0.808389	HC
DKAN_57	DKAN_67	0.718861	HC
DKAN_58	DKAN_67	0.668657	HC
DKAN_65	DKAN_67	0.654021	HC
DKAN_01	DKAN_68	0.752664	AN
DKAN_02	DKAN_68	0.734618	AN
DKAN_03	DKAN_68	0.783143	AN
DKAN_04	DKAN_68	0.806481	AN
DKAN_05	DKAN_68	0.716091	AN
DKAN_14	DKAN_68	0.78121	AN
DKAN_15	DKAN_68	0.71184	AN
DKAN_16	DKAN_68	0.775044	AN
DKAN_17	DKAN_68	0.752612	AN
DKAN_18	DKAN_68	0.791562	AN
DKAN_19	DKAN_68	0.773534	AN
DKAN_21	DKAN_68	0.769549	AN
DKAN_22	DKAN_68	0.778194	AN
DKAN_23	DKAN_68	0.772377	AN
DKAN_28	DKAN_68	0.813885	AN
DKAN_31	DKAN_68	0.759688	AN
DKAN_32	DKAN_68	0.768394	AN
DKAN_33	DKAN_68	0.718536	AN
DKAN_34	DKAN_68	0.770331	AN
DKAN_35	DKAN_68	0.749739	AN
DKAN_36	DKAN_68	0.714381	AN
DKAN_37	DKAN_68	0.777761	AN
DKAN_38	DKAN_68	0.851237	AN
DKAN_41	DKAN_68	0.764717	AN
DKAN_42	DKAN_68	0.782333	AN
DKAN_45	DKAN_68	0.740528	AN
DKAN_46	DKAN_68	0.835595	AN
DKAN_48	DKAN_68	0.802313	AN
DKAN_49	DKAN_68	0.820754	AN
DKAN_51	DKAN_68	0.794724	AN
DKAN_52	DKAN_68	0.735544	AN
DKAN_53	DKAN_68	0.778282	AN
DKAN_54	DKAN_68	0.753655	AN
DKAN_55	DKAN_68	0.74712	AN
DKAN_56	DKAN_68	0.74862	AN
DKAN_59	DKAN_68	0.783016	AN
DKAN_60	DKAN_68	0.766333	AN
DKAN_61	DKAN_68	0.811508	AN
DKAN_62	DKAN_68	0.779642	AN
DKAN_63	DKAN_68	0.751442	AN
DKAN_64	DKAN_68	0.850012	AN
DKAN_66	DKAN_68	0.770251	AN
DKAN_01	DKAN_69	0.731564	AN
DKAN_02	DKAN_69	0.698088	AN
DKAN_03	DKAN_69	0.695749	AN
DKAN_04	DKAN_69	0.739345	AN
DKAN_05	DKAN_69	0.705995	AN
DKAN_14	DKAN_69	0.696176	AN
DKAN_15	DKAN_69	0.752854	AN
DKAN_16	DKAN_69	0.788157	AN
DKAN_17	DKAN_69	0.722294	AN
DKAN_18	DKAN_69	0.710213	AN
DKAN_19	DKAN_69	0.782452	AN
DKAN_21	DKAN_69	0.709198	AN
DKAN_22	DKAN_69	0.68683	AN
DKAN_23	DKAN_69	0.729612	AN
DKAN_28	DKAN_69	0.678437	AN
DKAN_31	DKAN_69	0.733329	AN
DKAN_32	DKAN_69	0.715335	AN
DKAN_33	DKAN_69	0.690707	AN
DKAN_34	DKAN_69	0.690874	AN
DKAN_35	DKAN_69	0.664724	AN
DKAN_36	DKAN_69	0.73294	AN
DKAN_37	DKAN_69	0.69908	AN
DKAN_38	DKAN_69	0.786268	AN
DKAN_41	DKAN_69	0.715159	AN
DKAN_42	DKAN_69	0.75045	AN
DKAN_45	DKAN_69	0.747168	AN
DKAN_46	DKAN_69	0.760446	AN
DKAN_48	DKAN_69	0.721237	AN
DKAN_49	DKAN_69	0.746458	AN
DKAN_51	DKAN_69	0.722718	AN
DKAN_52	DKAN_69	0.739127	AN
DKAN_53	DKAN_69	0.80772	AN
DKAN_54	DKAN_69	0.766044	AN
DKAN_55	DKAN_69	0.720108	AN
DKAN_56	DKAN_69	0.694845	AN
DKAN_59	DKAN_69	0.799777	AN
DKAN_60	DKAN_69	0.778032	AN
DKAN_61	DKAN_69	0.728241	AN
DKAN_62	DKAN_69	0.734041	AN
DKAN_63	DKAN_69	0.661186	AN
DKAN_64	DKAN_69	0.833627	AN
DKAN_66	DKAN_69	0.710802	AN
DKAN_68	DKAN_69	0.759863	AN
DKAN_01	DKAN_70	0.609922	AN
DKAN_02	DKAN_70	0.753404	AN
DKAN_03	DKAN_70	0.701272	AN
DKAN_04	DKAN_70	0.768144	AN
DKAN_05	DKAN_70	0.672795	AN
DKAN_14	DKAN_70	0.705447	AN
DKAN_15	DKAN_70	0.653656	AN
DKAN_16	DKAN_70	0.740222	AN
DKAN_17	DKAN_70	0.588516	AN
DKAN_18	DKAN_70	0.712488	AN
DKAN_19	DKAN_70	0.723274	AN
DKAN_21	DKAN_70	0.694055	AN
DKAN_22	DKAN_70	0.667008	AN
DKAN_23	DKAN_70	0.703382	AN
DKAN_28	DKAN_70	0.736727	AN
DKAN_31	DKAN_70	0.63379	AN
DKAN_32	DKAN_70	0.623891	AN
DKAN_33	DKAN_70	0.717409	AN
DKAN_34	DKAN_70	0.668025	AN
DKAN_35	DKAN_70	0.668651	AN
DKAN_36	DKAN_70	0.658252	AN
DKAN_37	DKAN_70	0.733684	AN
DKAN_38	DKAN_70	0.825806	AN
DKAN_41	DKAN_70	0.707678	AN
DKAN_42	DKAN_70	0.632399	AN
DKAN_45	DKAN_70	0.600964	AN
DKAN_46	DKAN_70	0.771567	AN
DKAN_48	DKAN_70	0.730821	AN
DKAN_49	DKAN_70	0.775439	AN
DKAN_51	DKAN_70	0.718011	AN
DKAN_52	DKAN_70	0.642433	AN
DKAN_53	DKAN_70	0.675204	AN
DKAN_54	DKAN_70	0.676569	AN
DKAN_55	DKAN_70	0.678441	AN
DKAN_56	DKAN_70	0.72747	AN
DKAN_59	DKAN_70	0.767534	AN
DKAN_60	DKAN_70	0.752888	AN
DKAN_61	DKAN_70	0.768943	AN
DKAN_62	DKAN_70	0.690382	AN
DKAN_63	DKAN_70	0.697107	AN
DKAN_64	DKAN_70	0.853806	AN
DKAN_66	DKAN_70	0.76457	AN
DKAN_68	DKAN_70	0.714671	AN
DKAN_69	DKAN_70	0.75805	AN
DKAN_06	DKAN_71	0.61566	HC
DKAN_07	DKAN_71	0.639991	HC
DKAN_08	DKAN_71	0.672401	HC
DKAN_09	DKAN_71	0.654811	HC
DKAN_10	DKAN_71	0.689065	HC
DKAN_11	DKAN_71	0.650251	HC
DKAN_12	DKAN_71	0.739112	HC
DKAN_13	DKAN_71	0.710158	HC
DKAN_20	DKAN_71	0.646485	HC
DKAN_24	DKAN_71	0.654223	HC
DKAN_25	DKAN_71	0.685087	HC
DKAN_26	DKAN_71	0.64829	HC
DKAN_27	DKAN_71	0.693434	HC
DKAN_29	DKAN_71	0.709087	HC
DKAN_30	DKAN_71	0.682443	HC
DKAN_39	DKAN_71	0.705295	HC
DKAN_40	DKAN_71	0.667884	HC
DKAN_43	DKAN_71	0.632524	HC
DKAN_44	DKAN_71	0.634991	HC
DKAN_47	DKAN_71	0.670336	HC
DKAN_50	DKAN_71	0.703857	HC
DKAN_57	DKAN_71	0.654891	HC
DKAN_58	DKAN_71	0.640572	HC
DKAN_65	DKAN_71	0.606776	HC
DKAN_67	DKAN_71	0.719558	HC
DKAN_06	DKAN_72	0.619449	HC
DKAN_07	DKAN_72	0.644221	HC
DKAN_08	DKAN_72	0.68819	HC
DKAN_09	DKAN_72	0.658346	HC
DKAN_10	DKAN_72	0.701421	HC
DKAN_11	DKAN_72	0.710052	HC
DKAN_12	DKAN_72	0.776391	HC
DKAN_13	DKAN_72	0.675329	HC
DKAN_20	DKAN_72	0.659082	HC
DKAN_24	DKAN_72	0.669003	HC
DKAN_25	DKAN_72	0.682094	HC
DKAN_26	DKAN_72	0.679902	HC
DKAN_27	DKAN_72	0.726488	HC
DKAN_29	DKAN_72	0.687683	HC
DKAN_30	DKAN_72	0.668372	HC
DKAN_39	DKAN_72	0.743507	HC
DKAN_40	DKAN_72	0.666533	HC
DKAN_43	DKAN_72	0.625559	HC
DKAN_44	DKAN_72	0.660468	HC
DKAN_47	DKAN_72	0.641961	HC
DKAN_50	DKAN_72	0.75129	HC
DKAN_57	DKAN_72	0.70076	HC
DKAN_58	DKAN_72	0.608726	HC
DKAN_65	DKAN_72	0.609123	HC
DKAN_67	DKAN_72	0.697913	HC
DKAN_71	DKAN_72	0.631386	HC
DKAN_06	DKAN_73	0.70937	HC
DKAN_07	DKAN_73	0.71157	HC
DKAN_08	DKAN_73	0.776336	HC
DKAN_09	DKAN_73	0.730798	HC
DKAN_10	DKAN_73	0.80283	HC
DKAN_11	DKAN_73	0.663144	HC
DKAN_12	DKAN_73	0.811426	HC
DKAN_13	DKAN_73	0.799896	HC
DKAN_20	DKAN_73	0.747838	HC
DKAN_24	DKAN_73	0.728636	HC
DKAN_25	DKAN_73	0.787932	HC
DKAN_26	DKAN_73	0.74593	HC
DKAN_27	DKAN_73	0.776504	HC
DKAN_29	DKAN_73	0.83035	HC
DKAN_30	DKAN_73	0.766069	HC
DKAN_39	DKAN_73	0.721542	HC
DKAN_40	DKAN_73	0.758669	HC
DKAN_43	DKAN_73	0.768976	HC
DKAN_44	DKAN_73	0.734311	HC
DKAN_47	DKAN_73	0.808278	HC
DKAN_50	DKAN_73	0.691193	HC
DKAN_57	DKAN_73	0.754339	HC
DKAN_58	DKAN_73	0.737736	HC
DKAN_65	DKAN_73	0.767793	HC
DKAN_67	DKAN_73	0.776748	HC
DKAN_71	DKAN_73	0.756831	HC
DKAN_72	DKAN_73	0.774828	HC
DKAN_06	DKAN_74	0.584724	HC
DKAN_07	DKAN_74	0.590294	HC
DKAN_08	DKAN_74	0.658898	HC
DKAN_09	DKAN_74	0.695307	HC
DKAN_10	DKAN_74	0.66157	HC
DKAN_11	DKAN_74	0.667239	HC
DKAN_12	DKAN_74	0.724625	HC
DKAN_13	DKAN_74	0.665806	HC
DKAN_20	DKAN_74	0.655796	HC
DKAN_24	DKAN_74	0.634414	HC
DKAN_25	DKAN_74	0.620424	HC
DKAN_26	DKAN_74	0.705171	HC
DKAN_27	DKAN_74	0.687414	HC
DKAN_29	DKAN_74	0.681034	HC
DKAN_30	DKAN_74	0.668472	HC
DKAN_39	DKAN_74	0.755416	HC
DKAN_40	DKAN_74	0.625124	HC
DKAN_43	DKAN_74	0.619657	HC
DKAN_44	DKAN_74	0.609155	HC
DKAN_47	DKAN_74	0.643396	HC
DKAN_50	DKAN_74	0.730252	HC
DKAN_57	DKAN_74	0.642486	HC
DKAN_58	DKAN_74	0.592923	HC
DKAN_65	DKAN_74	0.664028	HC
DKAN_67	DKAN_74	0.703445	HC
DKAN_71	DKAN_74	0.649607	HC
DKAN_72	DKAN_74	0.596083	HC
DKAN_73	DKAN_74	0.706271	HC
DKAN_06	DKAN_75	0.675182	HC
DKAN_07	DKAN_75	0.678018	HC
DKAN_08	DKAN_75	0.709535	HC
DKAN_09	DKAN_75	0.682952	HC
DKAN_10	DKAN_75	0.705333	HC
DKAN_11	DKAN_75	0.660276	HC
DKAN_12	DKAN_75	0.747998	HC
DKAN_13	DKAN_75	0.716297	HC
DKAN_20	DKAN_75	0.683384	HC
DKAN_24	DKAN_75	0.663799	HC
DKAN_25	DKAN_75	0.712172	HC
DKAN_26	DKAN_75	0.670963	HC
DKAN_27	DKAN_75	0.692877	HC
DKAN_29	DKAN_75	0.750395	HC
DKAN_30	DKAN_75	0.729651	HC
DKAN_39	DKAN_75	0.687182	HC
DKAN_40	DKAN_75	0.709988	HC
DKAN_43	DKAN_75	0.681499	HC
DKAN_44	DKAN_75	0.652671	HC
DKAN_47	DKAN_75	0.691673	HC
DKAN_50	DKAN_75	0.693251	HC
DKAN_57	DKAN_75	0.691017	HC
DKAN_58	DKAN_75	0.6983	HC
DKAN_65	DKAN_75	0.66932	HC
DKAN_67	DKAN_75	0.745316	HC
DKAN_71	DKAN_75	0.634201	HC
DKAN_72	DKAN_75	0.671816	HC
DKAN_73	DKAN_75	0.725218	HC
DKAN_74	DKAN_75	0.615943	HC
DKAN_01	DKAN_76	0.73145	AN
DKAN_02	DKAN_76	0.75591	AN
DKAN_03	DKAN_76	0.808546	AN
DKAN_04	DKAN_76	0.802609	AN
DKAN_05	DKAN_76	0.766849	AN
DKAN_14	DKAN_76	0.797464	AN
DKAN_15	DKAN_76	0.807229	AN
DKAN_16	DKAN_76	0.844125	AN
DKAN_17	DKAN_76	0.782156	AN
DKAN_18	DKAN_76	0.781715	AN
DKAN_19	DKAN_76	0.752408	AN
DKAN_21	DKAN_76	0.81447	AN
DKAN_22	DKAN_76	0.763703	AN
DKAN_23	DKAN_76	0.788912	AN
DKAN_28	DKAN_76	0.792383	AN
DKAN_31	DKAN_76	0.798272	AN
DKAN_32	DKAN_76	0.743948	AN
DKAN_33	DKAN_76	0.742486	AN
DKAN_34	DKAN_76	0.720898	AN
DKAN_35	DKAN_76	0.757024	AN
DKAN_36	DKAN_76	0.751772	AN
DKAN_37	DKAN_76	0.790583	AN
DKAN_38	DKAN_76	0.829548	AN
DKAN_41	DKAN_76	0.789533	AN
DKAN_42	DKAN_76	0.802228	AN
DKAN_45	DKAN_76	0.789711	AN
DKAN_46	DKAN_76	0.825121	AN
DKAN_48	DKAN_76	0.807572	AN
DKAN_49	DKAN_76	0.793492	AN
DKAN_51	DKAN_76	0.785261	AN
DKAN_52	DKAN_76	0.757001	AN
DKAN_53	DKAN_76	0.863776	AN
DKAN_54	DKAN_76	0.79875	AN
DKAN_55	DKAN_76	0.813823	AN
DKAN_56	DKAN_76	0.769978	AN
DKAN_59	DKAN_76	0.828065	AN
DKAN_60	DKAN_76	0.830198	AN
DKAN_61	DKAN_76	0.736163	AN
DKAN_62	DKAN_76	0.755059	AN
DKAN_63	DKAN_76	0.79181	AN
DKAN_64	DKAN_76	0.810259	AN
DKAN_66	DKAN_76	0.692375	AN
DKAN_68	DKAN_76	0.793181	AN
DKAN_69	DKAN_76	0.707864	AN
DKAN_70	DKAN_76	0.768309	AN
DKAN_01	DKAN_77	0.702789	AN
DKAN_02	DKAN_77	0.786712	AN
DKAN_03	DKAN_77	0.696438	AN
DKAN_04	DKAN_77	0.651804	AN
DKAN_05	DKAN_77	0.774476	AN
DKAN_14	DKAN_77	0.725948	AN
DKAN_15	DKAN_77	0.725668	AN
DKAN_16	DKAN_77	0.813933	AN
DKAN_17	DKAN_77	0.743641	AN
DKAN_18	DKAN_77	0.684489	AN
DKAN_19	DKAN_77	0.672823	AN
DKAN_21	DKAN_77	0.700463	AN
DKAN_22	DKAN_77	0.756109	AN
DKAN_23	DKAN_77	0.766828	AN
DKAN_28	DKAN_77	0.749888	AN
DKAN_31	DKAN_77	0.68166	AN
DKAN_32	DKAN_77	0.696584	AN
DKAN_33	DKAN_77	0.739465	AN
DKAN_34	DKAN_77	0.681288	AN
DKAN_35	DKAN_77	0.691502	AN
DKAN_36	DKAN_77	0.744009	AN
DKAN_37	DKAN_77	0.801875	AN
DKAN_38	DKAN_77	0.83598	AN
DKAN_41	DKAN_77	0.713769	AN
DKAN_42	DKAN_77	0.662548	AN
DKAN_45	DKAN_77	0.723731	AN
DKAN_46	DKAN_77	0.746848	AN
DKAN_48	DKAN_77	0.774073	AN
DKAN_49	DKAN_77	0.683897	AN
DKAN_51	DKAN_77	0.77154	AN
DKAN_52	DKAN_77	0.788622	AN
DKAN_53	DKAN_77	0.815036	AN
DKAN_54	DKAN_77	0.676431	AN
DKAN_55	DKAN_77	0.673209	AN
DKAN_56	DKAN_77	0.731175	AN
DKAN_59	DKAN_77	0.825683	AN
DKAN_60	DKAN_77	0.817655	AN
DKAN_61	DKAN_77	0.664689	AN
DKAN_62	DKAN_77	0.725838	AN
DKAN_63	DKAN_77	0.673641	AN
DKAN_64	DKAN_77	0.866663	AN
DKAN_66	DKAN_77	0.75772	AN
DKAN_68	DKAN_77	0.815754	AN
DKAN_69	DKAN_77	0.707514	AN
DKAN_70	DKAN_77	0.760611	AN
DKAN_76	DKAN_77	0.790773	AN
DKAN_01	DKAN_78	0.663394	AN
DKAN_02	DKAN_78	0.696305	AN
DKAN_03	DKAN_78	0.687377	AN
DKAN_04	DKAN_78	0.737214	AN
DKAN_05	DKAN_78	0.655801	AN
DKAN_14	DKAN_78	0.669443	AN
DKAN_15	DKAN_78	0.706146	AN
DKAN_16	DKAN_78	0.705411	AN
DKAN_17	DKAN_78	0.67023	AN
DKAN_18	DKAN_78	0.707831	AN
DKAN_19	DKAN_78	0.69829	AN
DKAN_21	DKAN_78	0.655829	AN
DKAN_22	DKAN_78	0.586654	AN
DKAN_23	DKAN_78	0.64863	AN
DKAN_28	DKAN_78	0.684747	AN
DKAN_31	DKAN_78	0.742484	AN
DKAN_32	DKAN_78	0.667134	AN
DKAN_33	DKAN_78	0.707858	AN
DKAN_34	DKAN_78	0.674944	AN
DKAN_35	DKAN_78	0.64335	AN
DKAN_36	DKAN_78	0.656381	AN
DKAN_37	DKAN_78	0.683237	AN
DKAN_38	DKAN_78	0.742081	AN
DKAN_41	DKAN_78	0.672041	AN
DKAN_42	DKAN_78	0.734649	AN
DKAN_45	DKAN_78	0.703755	AN
DKAN_46	DKAN_78	0.732836	AN
DKAN_48	DKAN_78	0.676876	AN
DKAN_49	DKAN_78	0.752009	AN
DKAN_51	DKAN_78	0.649662	AN
DKAN_52	DKAN_78	0.684631	AN
DKAN_53	DKAN_78	0.748974	AN
DKAN_54	DKAN_78	0.703546	AN
DKAN_55	DKAN_78	0.7352	AN
DKAN_56	DKAN_78	0.715213	AN
DKAN_59	DKAN_78	0.735924	AN
DKAN_60	DKAN_78	0.755919	AN
DKAN_61	DKAN_78	0.690458	AN
DKAN_62	DKAN_78	0.696261	AN
DKAN_63	DKAN_78	0.68038	AN
DKAN_64	DKAN_78	0.797914	AN
DKAN_66	DKAN_78	0.737951	AN
DKAN_68	DKAN_78	0.748433	AN
DKAN_69	DKAN_78	0.671455	AN
DKAN_70	DKAN_78	0.677308	AN
DKAN_76	DKAN_78	0.733077	AN
DKAN_77	DKAN_78	0.725169	AN
DKAN_01	DKAN_79	0.594354	AN
DKAN_02	DKAN_79	0.762388	AN
DKAN_03	DKAN_79	0.702004	AN
DKAN_04	DKAN_79	0.72714	AN
DKAN_05	DKAN_79	0.733008	AN
DKAN_14	DKAN_79	0.729834	AN
DKAN_15	DKAN_79	0.661594	AN
DKAN_16	DKAN_79	0.803128	AN
DKAN_17	DKAN_79	0.66903	AN
DKAN_18	DKAN_79	0.709589	AN
DKAN_19	DKAN_79	0.64788	AN
DKAN_21	DKAN_79	0.692887	AN
DKAN_22	DKAN_79	0.696448	AN
DKAN_23	DKAN_79	0.729325	AN
DKAN_28	DKAN_79	0.742265	AN
DKAN_31	DKAN_79	0.669557	AN
DKAN_32	DKAN_79	0.621942	AN
DKAN_33	DKAN_79	0.70369	AN
DKAN_34	DKAN_79	0.61087	AN
DKAN_35	DKAN_79	0.647802	AN
DKAN_36	DKAN_79	0.652735	AN
DKAN_37	DKAN_79	0.767766	AN
DKAN_38	DKAN_79	0.834853	AN
DKAN_41	DKAN_79	0.714307	AN
DKAN_42	DKAN_79	0.618305	AN
DKAN_45	DKAN_79	0.649701	AN
DKAN_46	DKAN_79	0.752714	AN
DKAN_48	DKAN_79	0.768729	AN
DKAN_49	DKAN_79	0.735244	AN
DKAN_51	DKAN_79	0.732455	AN
DKAN_52	DKAN_79	0.667191	AN
DKAN_53	DKAN_79	0.742472	AN
DKAN_54	DKAN_79	0.678331	AN
DKAN_55	DKAN_79	0.633394	AN
DKAN_56	DKAN_79	0.737803	AN
DKAN_59	DKAN_79	0.802532	AN
DKAN_60	DKAN_79	0.785396	AN
DKAN_61	DKAN_79	0.69674	AN
DKAN_62	DKAN_79	0.645099	AN
DKAN_63	DKAN_79	0.685213	AN
DKAN_64	DKAN_79	0.851372	AN
DKAN_66	DKAN_79	0.7129	AN
DKAN_68	DKAN_79	0.728289	AN
DKAN_69	DKAN_79	0.731999	AN
DKAN_70	DKAN_79	0.624161	AN
DKAN_76	DKAN_79	0.769985	AN
DKAN_77	DKAN_79	0.666022	AN
DKAN_78	DKAN_79	0.689326	AN
DKAN_01	DKAN_80	0.686866	AN
DKAN_02	DKAN_80	0.707931	AN
DKAN_03	DKAN_80	0.735754	AN
DKAN_04	DKAN_80	0.75807	AN
DKAN_05	DKAN_80	0.690039	AN
DKAN_14	DKAN_80	0.749876	AN
DKAN_15	DKAN_80	0.715678	AN
DKAN_16	DKAN_80	0.692294	AN
DKAN_17	DKAN_80	0.668238	AN
DKAN_18	DKAN_80	0.747418	AN
DKAN_19	DKAN_80	0.729354	AN
DKAN_21	DKAN_80	0.707212	AN
DKAN_22	DKAN_80	0.707948	AN
DKAN_23	DKAN_80	0.709598	AN
DKAN_28	DKAN_80	0.748104	AN
DKAN_31	DKAN_80	0.731342	AN
DKAN_32	DKAN_80	0.676855	AN
DKAN_33	DKAN_80	0.706288	AN
DKAN_34	DKAN_80	0.736575	AN
DKAN_35	DKAN_80	0.727492	AN
DKAN_36	DKAN_80	0.728411	AN
DKAN_37	DKAN_80	0.747273	AN
DKAN_38	DKAN_80	0.764071	AN
DKAN_41	DKAN_80	0.726803	AN
DKAN_42	DKAN_80	0.735897	AN
DKAN_45	DKAN_80	0.746656	AN
DKAN_46	DKAN_80	0.774256	AN
DKAN_48	DKAN_80	0.756222	AN
DKAN_49	DKAN_80	0.791572	AN
DKAN_51	DKAN_80	0.706433	AN
DKAN_52	DKAN_80	0.686767	AN
DKAN_53	DKAN_80	0.765108	AN
DKAN_54	DKAN_80	0.717231	AN
DKAN_55	DKAN_80	0.745701	AN
DKAN_56	DKAN_80	0.730186	AN
DKAN_59	DKAN_80	0.750313	AN
DKAN_60	DKAN_80	0.7507	AN
DKAN_61	DKAN_80	0.758072	AN
DKAN_62	DKAN_80	0.712731	AN
DKAN_63	DKAN_80	0.716358	AN
DKAN_64	DKAN_80	0.809978	AN
DKAN_66	DKAN_80	0.740655	AN
DKAN_68	DKAN_80	0.764526	AN
DKAN_69	DKAN_80	0.705327	AN
DKAN_70	DKAN_80	0.713886	AN
DKAN_76	DKAN_80	0.728313	AN
DKAN_77	DKAN_80	0.754882	AN
DKAN_78	DKAN_80	0.649612	AN
DKAN_79	DKAN_80	0.727836	AN
DKAN_01	DKAN_81	0.748081	AN
DKAN_02	DKAN_81	0.795455	AN
DKAN_03	DKAN_81	0.777657	AN
DKAN_04	DKAN_81	0.824477	AN
DKAN_05	DKAN_81	0.761357	AN
DKAN_14	DKAN_81	0.78793	AN
DKAN_15	DKAN_81	0.795362	AN
DKAN_16	DKAN_81	0.759675	AN
DKAN_17	DKAN_81	0.809098	AN
DKAN_18	DKAN_81	0.777992	AN
DKAN_19	DKAN_81	0.8236	AN
DKAN_21	DKAN_81	0.829623	AN
DKAN_22	DKAN_81	0.806632	AN
DKAN_23	DKAN_81	0.807332	AN
DKAN_28	DKAN_81	0.804171	AN
DKAN_31	DKAN_81	0.806019	AN
DKAN_32	DKAN_81	0.786159	AN
DKAN_33	DKAN_81	0.77816	AN
DKAN_34	DKAN_81	0.779271	AN
DKAN_35	DKAN_81	0.807733	AN
DKAN_36	DKAN_81	0.787677	AN
DKAN_37	DKAN_81	0.77926	AN
DKAN_38	DKAN_81	0.829521	AN
DKAN_41	DKAN_81	0.813713	AN
DKAN_42	DKAN_81	0.821572	AN
DKAN_45	DKAN_81	0.788225	AN
DKAN_46	DKAN_81	0.828883	AN
DKAN_48	DKAN_81	0.810619	AN
DKAN_49	DKAN_81	0.878215	AN
DKAN_51	DKAN_81	0.790545	AN
DKAN_52	DKAN_81	0.791296	AN
DKAN_53	DKAN_81	0.817421	AN
DKAN_54	DKAN_81	0.824784	AN
DKAN_55	DKAN_81	0.850501	AN
DKAN_56	DKAN_81	0.78529	AN
DKAN_59	DKAN_81	0.768948	AN
DKAN_60	DKAN_81	0.75729	AN
DKAN_61	DKAN_81	0.80997	AN
DKAN_62	DKAN_81	0.788206	AN
DKAN_63	DKAN_81	0.783711	AN
DKAN_64	DKAN_81	0.79791	AN
DKAN_66	DKAN_81	0.745215	AN
DKAN_68	DKAN_81	0.793673	AN
DKAN_69	DKAN_81	0.776711	AN
DKAN_70	DKAN_81	0.801076	AN
DKAN_76	DKAN_81	0.785041	AN
DKAN_77	DKAN_81	0.814001	AN
DKAN_78	DKAN_81	0.757879	AN
DKAN_79	DKAN_81	0.808868	AN
DKAN_80	DKAN_81	0.768582	AN
DKAN_06	DKAN_82	0.635364	HC
DKAN_07	DKAN_82	0.640004	HC
DKAN_08	DKAN_82	0.67812	HC
DKAN_09	DKAN_82	0.698982	HC
DKAN_10	DKAN_82	0.656775	HC
DKAN_11	DKAN_82	0.664385	HC
DKAN_12	DKAN_82	0.703268	HC
DKAN_13	DKAN_82	0.683637	HC
DKAN_20	DKAN_82	0.647284	HC
DKAN_24	DKAN_82	0.630042	HC
DKAN_25	DKAN_82	0.648414	HC
DKAN_26	DKAN_82	0.684913	HC
DKAN_27	DKAN_82	0.752715	HC
DKAN_29	DKAN_82	0.69724	HC
DKAN_30	DKAN_82	0.694149	HC
DKAN_39	DKAN_82	0.718224	HC
DKAN_40	DKAN_82	0.658188	HC
DKAN_43	DKAN_82	0.643352	HC
DKAN_44	DKAN_82	0.645463	HC
DKAN_47	DKAN_82	0.706894	HC
DKAN_50	DKAN_82	0.726343	HC
DKAN_57	DKAN_82	0.6975	HC
DKAN_58	DKAN_82	0.677234	HC
DKAN_65	DKAN_82	0.674166	HC
DKAN_67	DKAN_82	0.717417	HC
DKAN_71	DKAN_82	0.622182	HC
DKAN_72	DKAN_82	0.654561	HC
DKAN_73	DKAN_82	0.770012	HC
DKAN_74	DKAN_82	0.632134	HC
DKAN_75	DKAN_82	0.647733	HC
DKAN_06	DKAN_83	0.722892	HC
DKAN_07	DKAN_83	0.753575	HC
DKAN_08	DKAN_83	0.770964	HC
DKAN_09	DKAN_83	0.698759	HC
DKAN_10	DKAN_83	0.756685	HC
DKAN_11	DKAN_83	0.724471	HC
DKAN_12	DKAN_83	0.776727	HC
DKAN_13	DKAN_83	0.796774	HC
DKAN_20	DKAN_83	0.733563	HC
DKAN_24	DKAN_83	0.728263	HC
DKAN_25	DKAN_83	0.752359	HC
DKAN_26	DKAN_83	0.7219	HC
DKAN_27	DKAN_83	0.772899	HC
DKAN_29	DKAN_83	0.741983	HC
DKAN_30	DKAN_83	0.684593	HC
DKAN_39	DKAN_83	0.761837	HC
DKAN_40	DKAN_83	0.755449	HC
DKAN_43	DKAN_83	0.699535	HC
DKAN_44	DKAN_83	0.769302	HC
DKAN_47	DKAN_83	0.75831	HC
DKAN_50	DKAN_83	0.782995	HC
DKAN_57	DKAN_83	0.695671	HC
DKAN_58	DKAN_83	0.724933	HC
DKAN_65	DKAN_83	0.664114	HC
DKAN_67	DKAN_83	0.749199	HC
DKAN_71	DKAN_83	0.706178	HC
DKAN_72	DKAN_83	0.710957	HC
DKAN_73	DKAN_83	0.802721	HC
DKAN_74	DKAN_83	0.708871	HC
DKAN_75	DKAN_83	0.723706	HC
DKAN_82	DKAN_83	0.687439	HC
DKAN_01	DKAN_84	0.665054	AN
DKAN_02	DKAN_84	0.756982	AN
DKAN_03	DKAN_84	0.751024	AN
DKAN_04	DKAN_84	0.782426	AN
DKAN_05	DKAN_84	0.724392	AN
DKAN_14	DKAN_84	0.722169	AN
DKAN_15	DKAN_84	0.688172	AN
DKAN_16	DKAN_84	0.752508	AN
DKAN_17	DKAN_84	0.660923	AN
DKAN_18	DKAN_84	0.728035	AN
DKAN_19	DKAN_84	0.712358	AN
DKAN_21	DKAN_84	0.706968	AN
DKAN_22	DKAN_84	0.710523	AN
DKAN_23	DKAN_84	0.715681	AN
DKAN_28	DKAN_84	0.795793	AN
DKAN_31	DKAN_84	0.702939	AN
DKAN_32	DKAN_84	0.729824	AN
DKAN_33	DKAN_84	0.702284	AN
DKAN_34	DKAN_84	0.702654	AN
DKAN_35	DKAN_84	0.717508	AN
DKAN_36	DKAN_84	0.698013	AN
DKAN_37	DKAN_84	0.718908	AN
DKAN_38	DKAN_84	0.819147	AN
DKAN_41	DKAN_84	0.7015	AN
DKAN_42	DKAN_84	0.695985	AN
DKAN_45	DKAN_84	0.680351	AN
DKAN_46	DKAN_84	0.771893	AN
DKAN_48	DKAN_84	0.737326	AN
DKAN_49	DKAN_84	0.798113	AN
DKAN_51	DKAN_84	0.749485	AN
DKAN_52	DKAN_84	0.647386	AN
DKAN_53	DKAN_84	0.72481	AN
DKAN_54	DKAN_84	0.721539	AN
DKAN_55	DKAN_84	0.706736	AN
DKAN_56	DKAN_84	0.732681	AN
DKAN_59	DKAN_84	0.757598	AN
DKAN_60	DKAN_84	0.73358	AN
DKAN_61	DKAN_84	0.763866	AN
DKAN_62	DKAN_84	0.653315	AN
DKAN_63	DKAN_84	0.709884	AN
DKAN_64	DKAN_84	0.817145	AN
DKAN_66	DKAN_84	0.728296	AN
DKAN_68	DKAN_84	0.75263	AN
DKAN_69	DKAN_84	0.759241	AN
DKAN_70	DKAN_84	0.661008	AN
DKAN_76	DKAN_84	0.75009	AN
DKAN_77	DKAN_84	0.727088	AN
DKAN_78	DKAN_84	0.694007	AN
DKAN_79	DKAN_84	0.64268	AN
DKAN_80	DKAN_84	0.670872	AN
DKAN_81	DKAN_84	0.753702	AN
DKAN_01	DKAN_85	0.700462	AN
DKAN_02	DKAN_85	0.695998	AN
DKAN_03	DKAN_85	0.698301	AN
DKAN_04	DKAN_85	0.778093	AN
DKAN_05	DKAN_85	0.682306	AN
DKAN_14	DKAN_85	0.715122	AN
DKAN_15	DKAN_85	0.66565	AN
DKAN_16	DKAN_85	0.751583	AN
DKAN_17	DKAN_85	0.67817	AN
DKAN_18	DKAN_85	0.65164	AN
DKAN_19	DKAN_85	0.741747	AN
DKAN_21	DKAN_85	0.685114	AN
DKAN_22	DKAN_85	0.699374	AN
DKAN_23	DKAN_85	0.72814	AN
DKAN_28	DKAN_85	0.758037	AN
DKAN_31	DKAN_85	0.700336	AN
DKAN_32	DKAN_85	0.70946	AN
DKAN_33	DKAN_85	0.684538	AN
DKAN_34	DKAN_85	0.681474	AN
DKAN_35	DKAN_85	0.686611	AN
DKAN_36	DKAN_85	0.714324	AN
DKAN_37	DKAN_85	0.689162	AN
DKAN_38	DKAN_85	0.783877	AN
DKAN_41	DKAN_85	0.712089	AN
DKAN_42	DKAN_85	0.712989	AN
DKAN_45	DKAN_85	0.715524	AN
DKAN_46	DKAN_85	0.748042	AN
DKAN_48	DKAN_85	0.680923	AN
DKAN_49	DKAN_85	0.791449	AN
DKAN_51	DKAN_85	0.6899	AN
DKAN_52	DKAN_85	0.642256	AN
DKAN_53	DKAN_85	0.741089	AN
DKAN_54	DKAN_85	0.706625	AN
DKAN_55	DKAN_85	0.715291	AN
DKAN_56	DKAN_85	0.689114	AN
DKAN_59	DKAN_85	0.762042	AN
DKAN_60	DKAN_85	0.738366	AN
DKAN_61	DKAN_85	0.758663	AN
DKAN_62	DKAN_85	0.670915	AN
DKAN_63	DKAN_85	0.703654	AN
DKAN_64	DKAN_85	0.825339	AN
DKAN_66	DKAN_85	0.740733	AN
DKAN_68	DKAN_85	0.73937	AN
DKAN_69	DKAN_85	0.691447	AN
DKAN_70	DKAN_85	0.672219	AN
DKAN_76	DKAN_85	0.735196	AN
DKAN_77	DKAN_85	0.739096	AN
DKAN_78	DKAN_85	0.688045	AN
DKAN_79	DKAN_85	0.667477	AN
DKAN_80	DKAN_85	0.683238	AN
DKAN_81	DKAN_85	0.781874	AN
DKAN_84	DKAN_85	0.543812	AN
DKAN_01	DKAN_86	0.75032	AN
DKAN_02	DKAN_86	0.674341	AN
DKAN_03	DKAN_86	0.728569	AN
DKAN_04	DKAN_86	0.803185	AN
DKAN_05	DKAN_86	0.699398	AN
DKAN_14	DKAN_86	0.689008	AN
DKAN_15	DKAN_86	0.709905	AN
DKAN_16	DKAN_86	0.722836	AN
DKAN_17	DKAN_86	0.703307	AN
DKAN_18	DKAN_86	0.718268	AN
DKAN_19	DKAN_86	0.770225	AN
DKAN_21	DKAN_86	0.715694	AN
DKAN_22	DKAN_86	0.677489	AN
DKAN_23	DKAN_86	0.711226	AN
DKAN_28	DKAN_86	0.735473	AN
DKAN_31	DKAN_86	0.790324	AN
DKAN_32	DKAN_86	0.743385	AN
DKAN_33	DKAN_86	0.703585	AN
DKAN_34	DKAN_86	0.72138	AN
DKAN_35	DKAN_86	0.693299	AN
DKAN_36	DKAN_86	0.731541	AN
DKAN_37	DKAN_86	0.64172	AN
DKAN_38	DKAN_86	0.762341	AN
DKAN_41	DKAN_86	0.753189	AN
DKAN_42	DKAN_86	0.768645	AN
DKAN_45	DKAN_86	0.743699	AN
DKAN_46	DKAN_86	0.804426	AN
DKAN_48	DKAN_86	0.737699	AN
DKAN_49	DKAN_86	0.7824	AN
DKAN_51	DKAN_86	0.70814	AN
DKAN_52	DKAN_86	0.725177	AN
DKAN_53	DKAN_86	0.773938	AN
DKAN_54	DKAN_86	0.79217	AN
DKAN_55	DKAN_86	0.756534	AN
DKAN_56	DKAN_86	0.699494	AN
DKAN_59	DKAN_86	0.729602	AN
DKAN_60	DKAN_86	0.75229	AN
DKAN_61	DKAN_86	0.762665	AN
DKAN_62	DKAN_86	0.718638	AN
DKAN_63	DKAN_86	0.722641	AN
DKAN_64	DKAN_86	0.787969	AN
DKAN_66	DKAN_86	0.749717	AN
DKAN_68	DKAN_86	0.770658	AN
DKAN_69	DKAN_86	0.691106	AN
DKAN_70	DKAN_86	0.758923	AN
DKAN_76	DKAN_86	0.741256	AN
DKAN_77	DKAN_86	0.770072	AN
DKAN_78	DKAN_86	0.677542	AN
DKAN_79	DKAN_86	0.744261	AN
DKAN_80	DKAN_86	0.720604	AN
DKAN_81	DKAN_86	0.749125	AN
DKAN_84	DKAN_86	0.739225	AN
DKAN_85	DKAN_86	0.671975	AN
DKAN_06	DKAN_87	0.652235	HC
DKAN_07	DKAN_87	0.662914	HC
DKAN_08	DKAN_87	0.677651	HC
DKAN_09	DKAN_87	0.700786	HC
DKAN_10	DKAN_87	0.665963	HC
DKAN_11	DKAN_87	0.715021	HC
DKAN_12	DKAN_87	0.759845	HC
DKAN_13	DKAN_87	0.669488	HC
DKAN_20	DKAN_87	0.704192	HC
DKAN_24	DKAN_87	0.729383	HC
DKAN_25	DKAN_87	0.661666	HC
DKAN_26	DKAN_87	0.712289	HC
DKAN_27	DKAN_87	0.765087	HC
DKAN_29	DKAN_87	0.66183	HC
DKAN_30	DKAN_87	0.594376	HC
DKAN_39	DKAN_87	0.767319	HC
DKAN_40	DKAN_87	0.677098	HC
DKAN_43	DKAN_87	0.637373	HC
DKAN_44	DKAN_87	0.670872	HC
DKAN_47	DKAN_87	0.656303	HC
DKAN_50	DKAN_87	0.758462	HC
DKAN_57	DKAN_87	0.668249	HC
DKAN_58	DKAN_87	0.596979	HC
DKAN_65	DKAN_87	0.624566	HC
DKAN_67	DKAN_87	0.65292	HC
DKAN_71	DKAN_87	0.663637	HC
DKAN_72	DKAN_87	0.637329	HC
DKAN_73	DKAN_87	0.767312	HC
DKAN_74	DKAN_87	0.623263	HC
DKAN_75	DKAN_87	0.694695	HC
DKAN_82	DKAN_87	0.65859	HC
DKAN_83	DKAN_87	0.688554	HC
DKAN_01	DKAN_88	0.642701	AN
DKAN_02	DKAN_88	0.784568	AN
DKAN_03	DKAN_88	0.757154	AN
DKAN_04	DKAN_88	0.760452	AN
DKAN_05	DKAN_88	0.716975	AN
DKAN_14	DKAN_88	0.769272	AN
DKAN_15	DKAN_88	0.719451	AN
DKAN_16	DKAN_88	0.751622	AN
DKAN_17	DKAN_88	0.648067	AN
DKAN_18	DKAN_88	0.785794	AN
DKAN_19	DKAN_88	0.710617	AN
DKAN_21	DKAN_88	0.740572	AN
DKAN_22	DKAN_88	0.723316	AN
DKAN_23	DKAN_88	0.755737	AN
DKAN_28	DKAN_88	0.814929	AN
DKAN_31	DKAN_88	0.694711	AN
DKAN_32	DKAN_88	0.677969	AN
DKAN_33	DKAN_88	0.698384	AN
DKAN_34	DKAN_88	0.68883	AN
DKAN_35	DKAN_88	0.722637	AN
DKAN_36	DKAN_88	0.742021	AN
DKAN_37	DKAN_88	0.786353	AN
DKAN_38	DKAN_88	0.856011	AN
DKAN_41	DKAN_88	0.768647	AN
DKAN_42	DKAN_88	0.704354	AN
DKAN_45	DKAN_88	0.704783	AN
DKAN_46	DKAN_88	0.797111	AN
DKAN_48	DKAN_88	0.787443	AN
DKAN_49	DKAN_88	0.817276	AN
DKAN_51	DKAN_88	0.746148	AN
DKAN_52	DKAN_88	0.634144	AN
DKAN_53	DKAN_88	0.734259	AN
DKAN_54	DKAN_88	0.726119	AN
DKAN_55	DKAN_88	0.738527	AN
DKAN_56	DKAN_88	0.771352	AN
DKAN_59	DKAN_88	0.759767	AN
DKAN_60	DKAN_88	0.763492	AN
DKAN_61	DKAN_88	0.782781	AN
DKAN_62	DKAN_88	0.664476	AN
DKAN_63	DKAN_88	0.747901	AN
[truncated: 3,342 more rows]

## Sheet: 1b
From	To	DistaHCe	Group
DKAN_07	DKAN_06	0.541231	HC
DKAN_08	DKAN_06	0.615203	HC
DKAN_09	DKAN_06	0.638419	HC
DKAN_10	DKAN_06	0.61285	HC
DKAN_11	DKAN_06	0.64974	HC
DKAN_12	DKAN_06	0.703891	HC
DKAN_13	DKAN_06	0.632938	HC
DKAN_20	DKAN_06	0.626338	HC
DKAN_24	DKAN_06	0.599105	HC
DKAN_25	DKAN_06	0.622571	HC
DKAN_26	DKAN_06	0.698309	HC
DKAN_27	DKAN_06	0.718553	HC
DKAN_29	DKAN_06	0.6518	HC
DKAN_30	DKAN_06	0.627232	HC
DKAN_39	DKAN_06	0.726182	HC
DKAN_40	DKAN_06	0.555887	HC
DKAN_43	DKAN_06	0.590789	HC
DKAN_44	DKAN_06	0.604069	HC
DKAN_47	DKAN_06	0.670874	HC
DKAN_50	DKAN_06	0.736305	HC
DKAN_57	DKAN_06	0.633692	HC
DKAN_58	DKAN_06	0.61099	HC
DKAN_65	DKAN_06	0.664578	HC
DKAN_67	DKAN_06	0.692248	HC
DKAN_71	DKAN_06	0.61566	HC
DKAN_72	DKAN_06	0.619449	HC
DKAN_73	DKAN_06	0.70937	HC
DKAN_74	DKAN_06	0.584724	HC
DKAN_75	DKAN_06	0.675182	HC
DKAN_82	DKAN_06	0.635364	HC
DKAN_83	DKAN_06	0.722892	HC
DKAN_87	DKAN_06	0.652235	HC
DKAN_94	DKAN_06	0.6632	HC
DKAN_100	DKAN_06	0.690731	HC
DKAN_103	DKAN_06	0.592047	HC
DKAN_105	DKAN_06	0.634931	HC
DKAN_106	DKAN_06	0.606088	HC
DKAN_107	DKAN_06	0.64137	HC
DKAN_108	DKAN_06	0.60329	HC
DKAN_109	DKAN_06	0.681742	HC
DKAN_110	DKAN_06	0.622118	HC
DKAN_111	DKAN_06	0.695877	HC
DKAN_112	DKAN_06	0.625378	HC
DKAN_113	DKAN_06	0.663159	HC
DKAN_114	DKAN_06	0.594538	HC
DKAN_115	DKAN_06	0.645432	HC
DKAN_116	DKAN_06	0.642324	HC
DKAN_118	DKAN_06	0.675018	HC
DKAN_120	DKAN_06	0.598099	HC
DKAN_121	DKAN_06	0.671209	HC
DKAN_122	DKAN_06	0.612861	HC
DKAN_123	DKAN_06	0.630959	HC
DKAN_124	DKAN_06	0.627641	HC
DKAN_125	DKAN_06	0.593518	HC
DKAN_127	DKAN_06	0.649843	HC
DKAN_128	DKAN_06	0.652544	HC
DKAN_131	DKAN_06	0.696045	HC
DKAN_132	DKAN_06	0.6551	HC
DKAN_133	DKAN_06	0.648099	HC
DKAN_134	DKAN_06	0.639779	HC
DKAN_135	DKAN_06	0.685429	HC
DKAN_139	DKAN_06	0.642396	HC
DKAN_140	DKAN_06	0.654157	HC
DKAN_141	DKAN_06	0.67007	HC
DKAN_143	DKAN_06	0.609558	HC
DKAN_144	DKAN_06	0.610936	HC
DKAN_145	DKAN_06	0.750271	HC
DKAN_146	DKAN_06	0.621362	HC
DKAN_147	DKAN_06	0.608722	HC
DKAN_06	DKAN_07	0.541231	HC
DKAN_08	DKAN_07	0.631647	HC
DKAN_09	DKAN_07	0.6173	HC
DKAN_10	DKAN_07	0.666744	HC
DKAN_11	DKAN_07	0.657101	HC
DKAN_12	DKAN_07	0.68512	HC
DKAN_13	DKAN_07	0.642606	HC
DKAN_20	DKAN_07	0.647894	HC
DKAN_24	DKAN_07	0.627738	HC
DKAN_25	DKAN_07	0.637248	HC
DKAN_26	DKAN_07	0.72278	HC
DKAN_27	DKAN_07	0.734862	HC
DKAN_29	DKAN_07	0.680777	HC
DKAN_30	DKAN_07	0.642215	HC
DKAN_39	DKAN_07	0.740314	HC
DKAN_40	DKAN_07	0.610635	HC
DKAN_43	DKAN_07	0.637744	HC
DKAN_44	DKAN_07	0.628454	HC
DKAN_47	DKAN_07	0.68846	HC
DKAN_50	DKAN_07	0.715224	HC
DKAN_57	DKAN_07	0.665367	HC
DKAN_58	DKAN_07	0.622321	HC
DKAN_65	DKAN_07	0.700002	HC
DKAN_67	DKAN_07	0.721029	HC
DKAN_71	DKAN_07	0.639991	HC
DKAN_72	DKAN_07	0.644221	HC
DKAN_73	DKAN_07	0.71157	HC
DKAN_74	DKAN_07	0.590294	HC
DKAN_75	DKAN_07	0.678018	HC
DKAN_82	DKAN_07	0.640004	HC
DKAN_83	DKAN_07	0.753575	HC
DKAN_87	DKAN_07	0.662914	HC
DKAN_94	DKAN_07	0.677404	HC
DKAN_100	DKAN_07	0.68134	HC
DKAN_103	DKAN_07	0.617326	HC
DKAN_105	DKAN_07	0.620241	HC
DKAN_106	DKAN_07	0.636582	HC
DKAN_107	DKAN_07	0.623121	HC
DKAN_108	DKAN_07	0.609241	HC
DKAN_109	DKAN_07	0.633208	HC
DKAN_110	DKAN_07	0.591528	HC
DKAN_111	DKAN_07	0.686844	HC
DKAN_112	DKAN_07	0.661043	HC
DKAN_113	DKAN_07	0.685791	HC
DKAN_114	DKAN_07	0.621771	HC
DKAN_115	DKAN_07	0.598445	HC
DKAN_116	DKAN_07	0.668275	HC
DKAN_118	DKAN_07	0.665301	HC
DKAN_120	DKAN_07	0.613987	HC
DKAN_121	DKAN_07	0.677492	HC
DKAN_122	DKAN_07	0.640154	HC
DKAN_123	DKAN_07	0.6472	HC
DKAN_124	DKAN_07	0.669224	HC
DKAN_125	DKAN_07	0.605177	HC
DKAN_127	DKAN_07	0.680135	HC
DKAN_128	DKAN_07	0.679642	HC
DKAN_131	DKAN_07	0.745609	HC
DKAN_132	DKAN_07	0.672803	HC
DKAN_133	DKAN_07	0.691553	HC
DKAN_134	DKAN_07	0.677069	HC
DKAN_135	DKAN_07	0.729849	HC
DKAN_139	DKAN_07	0.621282	HC
DKAN_140	DKAN_07	0.640836	HC
DKAN_141	DKAN_07	0.691052	HC
DKAN_143	DKAN_07	0.607066	HC
DKAN_144	DKAN_07	0.594399	HC
DKAN_145	DKAN_07	0.742999	HC
DKAN_146	DKAN_07	0.570328	HC
DKAN_147	DKAN_07	0.650331	HC
DKAN_06	DKAN_08	0.615203	HC
DKAN_07	DKAN_08	0.631647	HC
DKAN_09	DKAN_08	0.66984	HC
DKAN_10	DKAN_08	0.627383	HC
DKAN_11	DKAN_08	0.700832	HC
DKAN_12	DKAN_08	0.720834	HC
DKAN_13	DKAN_08	0.638065	HC
DKAN_20	DKAN_08	0.633201	HC
DKAN_24	DKAN_08	0.617201	HC
DKAN_25	DKAN_08	0.625337	HC
DKAN_26	DKAN_08	0.724389	HC
DKAN_27	DKAN_08	0.749611	HC
DKAN_29	DKAN_08	0.633802	HC
DKAN_30	DKAN_08	0.658497	HC
DKAN_39	DKAN_08	0.777319	HC
DKAN_40	DKAN_08	0.604636	HC
DKAN_43	DKAN_08	0.672061	HC
DKAN_44	DKAN_08	0.63545	HC
DKAN_47	DKAN_08	0.646297	HC
DKAN_50	DKAN_08	0.739568	HC
DKAN_57	DKAN_08	0.679251	HC
DKAN_58	DKAN_08	0.629755	HC
DKAN_65	DKAN_08	0.697923	HC
DKAN_67	DKAN_08	0.706487	HC
DKAN_71	DKAN_08	0.672401	HC
DKAN_72	DKAN_08	0.68819	HC
DKAN_73	DKAN_08	0.776336	HC
DKAN_74	DKAN_08	0.658898	HC
DKAN_75	DKAN_08	0.709535	HC
DKAN_82	DKAN_08	0.67812	HC
DKAN_83	DKAN_08	0.770964	HC
DKAN_87	DKAN_08	0.677651	HC
DKAN_94	DKAN_08	0.648689	HC
DKAN_100	DKAN_08	0.642513	HC
DKAN_103	DKAN_08	0.577066	HC
DKAN_105	DKAN_08	0.662754	HC
DKAN_106	DKAN_08	0.663216	HC
DKAN_107	DKAN_08	0.643503	HC
DKAN_108	DKAN_08	0.646728	HC
DKAN_109	DKAN_08	0.679957	HC
DKAN_110	DKAN_08	0.610997	HC
DKAN_111	DKAN_08	0.758152	HC
DKAN_112	DKAN_08	0.624369	HC
DKAN_113	DKAN_08	0.646427	HC
DKAN_114	DKAN_08	0.656009	HC
DKAN_115	DKAN_08	0.63374	HC
DKAN_116	DKAN_08	0.629665	HC
DKAN_118	DKAN_08	0.701263	HC
DKAN_120	DKAN_08	0.651691	HC
DKAN_121	DKAN_08	0.726875	HC
DKAN_122	DKAN_08	0.632873	HC
DKAN_123	DKAN_08	0.64139	HC
DKAN_124	DKAN_08	0.577786	HC
DKAN_125	DKAN_08	0.633747	HC
DKAN_127	DKAN_08	0.653139	HC
DKAN_128	DKAN_08	0.70989	HC
DKAN_131	DKAN_08	0.715054	HC
DKAN_132	DKAN_08	0.652017	HC
DKAN_133	DKAN_08	0.637447	HC
DKAN_134	DKAN_08	0.637338	HC
DKAN_135	DKAN_08	0.725239	HC
DKAN_139	DKAN_08	0.708483	HC
DKAN_140	DKAN_08	0.641944	HC
DKAN_141	DKAN_08	0.694366	HC
DKAN_143	DKAN_08	0.626766	HC
DKAN_144	DKAN_08	0.586797	HC
DKAN_145	DKAN_08	0.792215	HC
DKAN_146	DKAN_08	0.640213	HC
DKAN_147	DKAN_08	0.65236	HC
DKAN_06	DKAN_09	0.638419	HC
DKAN_07	DKAN_09	0.6173	HC
DKAN_08	DKAN_09	0.66984	HC
DKAN_10	DKAN_09	0.678057	HC
DKAN_11	DKAN_09	0.645942	HC
DKAN_12	DKAN_09	0.74902	HC
DKAN_13	DKAN_09	0.706082	HC
DKAN_20	DKAN_09	0.618911	HC
DKAN_24	DKAN_09	0.632286	HC
DKAN_25	DKAN_09	0.703367	HC
DKAN_26	DKAN_09	0.637828	HC
DKAN_27	DKAN_09	0.744402	HC
DKAN_29	DKAN_09	0.680772	HC
DKAN_30	DKAN_09	0.657398	HC
DKAN_39	DKAN_09	0.697193	HC
DKAN_40	DKAN_09	0.67524	HC
DKAN_43	DKAN_09	0.650678	HC
DKAN_44	DKAN_09	0.658052	HC
DKAN_47	DKAN_09	0.718755	HC
DKAN_50	DKAN_09	0.672172	HC
DKAN_57	DKAN_09	0.635723	HC
DKAN_58	DKAN_09	0.622956	HC
DKAN_65	DKAN_09	0.674989	HC
DKAN_67	DKAN_09	0.738042	HC
DKAN_71	DKAN_09	0.654811	HC
DKAN_72	DKAN_09	0.658346	HC
DKAN_73	DKAN_09	0.730798	HC
DKAN_74	DKAN_09	0.695307	HC
DKAN_75	DKAN_09	0.682952	HC
DKAN_82	DKAN_09	0.698982	HC
DKAN_83	DKAN_09	0.698759	HC
DKAN_87	DKAN_09	0.700786	HC
DKAN_94	DKAN_09	0.745139	HC
DKAN_100	DKAN_09	0.736692	HC
DKAN_103	DKAN_09	0.670493	HC
DKAN_105	DKAN_09	0.705439	HC
DKAN_106	DKAN_09	0.672408	HC
DKAN_107	DKAN_09	0.718442	HC
DKAN_108	DKAN_09	0.675371	HC
DKAN_109	DKAN_09	0.647235	HC
DKAN_110	DKAN_09	0.668216	HC
DKAN_111	DKAN_09	0.676543	HC
DKAN_112	DKAN_09	0.671088	HC
DKAN_113	DKAN_09	0.715222	HC
DKAN_114	DKAN_09	0.700683	HC
DKAN_115	DKAN_09	0.708085	HC
DKAN_116	DKAN_09	0.658326	HC
DKAN_118	DKAN_09	0.709685	HC
DKAN_120	DKAN_09	0.677717	HC
DKAN_121	DKAN_09	0.740931	HC
DKAN_122	DKAN_09	0.711005	HC
DKAN_123	DKAN_09	0.596606	HC
DKAN_124	DKAN_09	0.71205	HC
DKAN_125	DKAN_09	0.655165	HC
DKAN_127	DKAN_09	0.699805	HC
DKAN_128	DKAN_09	0.656395	HC
DKAN_131	DKAN_09	0.700317	HC
DKAN_132	DKAN_09	0.701022	HC
DKAN_133	DKAN_09	0.680545	HC
DKAN_134	DKAN_09	0.693848	HC
DKAN_135	DKAN_09	0.721173	HC
DKAN_139	DKAN_09	0.619777	HC
DKAN_140	DKAN_09	0.686221	HC
DKAN_141	DKAN_09	0.691235	HC
DKAN_143	DKAN_09	0.69417	HC
DKAN_144	DKAN_09	0.689217	HC
DKAN_145	DKAN_09	0.697031	HC
DKAN_146	DKAN_09	0.597174	HC
DKAN_147	DKAN_09	0.644405	HC
DKAN_06	DKAN_10	0.61285	HC
DKAN_07	DKAN_10	0.666744	HC
DKAN_08	DKAN_10	0.627383	HC
DKAN_09	DKAN_10	0.678057	HC
DKAN_11	DKAN_10	0.728214	HC
DKAN_12	DKAN_10	0.677258	HC
DKAN_13	DKAN_10	0.570431	HC
DKAN_20	DKAN_10	0.671735	HC
DKAN_24	DKAN_10	0.660546	HC
DKAN_25	DKAN_10	0.591771	HC
DKAN_26	DKAN_10	0.734963	HC
DKAN_27	DKAN_10	0.78668	HC
DKAN_29	DKAN_10	0.621079	HC
DKAN_30	DKAN_10	0.602933	HC
DKAN_39	DKAN_10	0.78827	HC
DKAN_40	DKAN_10	0.621517	HC
DKAN_43	DKAN_10	0.64822	HC
DKAN_44	DKAN_10	0.664316	HC
DKAN_47	DKAN_10	0.579023	HC
DKAN_50	DKAN_10	0.738467	HC
DKAN_57	DKAN_10	0.666795	HC
DKAN_58	DKAN_10	0.60769	HC
DKAN_65	DKAN_10	0.637896	HC
DKAN_67	DKAN_10	0.649164	HC
DKAN_71	DKAN_10	0.689065	HC
DKAN_72	DKAN_10	0.701421	HC
DKAN_73	DKAN_10	0.80283	HC
DKAN_74	DKAN_10	0.66157	HC
DKAN_75	DKAN_10	0.705333	HC
DKAN_82	DKAN_10	0.656775	HC
DKAN_83	DKAN_10	0.756685	HC
DKAN_87	DKAN_10	0.665963	HC
DKAN_94	DKAN_10	0.627012	HC
DKAN_100	DKAN_10	0.695231	HC
DKAN_103	DKAN_10	0.591426	HC
DKAN_105	DKAN_10	0.635606	HC
DKAN_106	DKAN_10	0.643124	HC
DKAN_107	DKAN_10	0.649788	HC
DKAN_108	DKAN_10	0.658664	HC
DKAN_109	DKAN_10	0.695717	HC
DKAN_110	DKAN_10	0.602499	HC
DKAN_111	DKAN_10	0.771119	HC
DKAN_112	DKAN_10	0.606304	HC
DKAN_113	DKAN_10	0.606309	HC
DKAN_114	DKAN_10	0.680619	HC
DKAN_115	DKAN_10	0.651924	HC
DKAN_116	DKAN_10	0.643495	HC
DKAN_118	DKAN_10	0.695539	HC
DKAN_120	DKAN_10	0.673225	HC
DKAN_121	DKAN_10	0.71286	HC
DKAN_122	DKAN_10	0.617468	HC
DKAN_123	DKAN_10	0.662056	HC
DKAN_124	DKAN_10	0.59787	HC
DKAN_125	DKAN_10	0.627866	HC
DKAN_127	DKAN_10	0.634082	HC
DKAN_128	DKAN_10	0.719514	HC
DKAN_131	DKAN_10	0.722005	HC
DKAN_132	DKAN_10	0.633356	HC
DKAN_133	DKAN_10	0.627372	HC
DKAN_134	DKAN_10	0.603062	HC
DKAN_135	DKAN_10	0.630201	HC
DKAN_139	DKAN_10	0.703788	HC
DKAN_140	DKAN_10	0.690258	HC
DKAN_141	DKAN_10	0.650039	HC
DKAN_143	DKAN_10	0.638563	HC
DKAN_144	DKAN_10	0.653925	HC
DKAN_145	DKAN_10	0.739085	HC
DKAN_146	DKAN_10	0.641859	HC
DKAN_147	DKAN_10	0.632367	HC
DKAN_06	DKAN_11	0.64974	HC
DKAN_07	DKAN_11	0.657101	HC
DKAN_08	DKAN_11	0.700832	HC
DKAN_09	DKAN_11	0.645942	HC
DKAN_10	DKAN_11	0.728214	HC
DKAN_12	DKAN_11	0.759757	HC
DKAN_13	DKAN_11	0.711763	HC
DKAN_20	DKAN_11	0.686572	HC
DKAN_24	DKAN_11	0.631975	HC
DKAN_25	DKAN_11	0.732836	HC
DKAN_26	DKAN_11	0.693904	HC
DKAN_27	DKAN_11	0.772737	HC
DKAN_29	DKAN_11	0.760345	HC
DKAN_30	DKAN_11	0.75487	HC
DKAN_39	DKAN_11	0.768398	HC
DKAN_40	DKAN_11	0.711209	HC
DKAN_43	DKAN_11	0.692484	HC
DKAN_44	DKAN_11	0.663092	HC
DKAN_47	DKAN_11	0.73634	HC
DKAN_50	DKAN_11	0.693255	HC
DKAN_57	DKAN_11	0.703912	HC
DKAN_58	DKAN_11	0.692679	HC
DKAN_65	DKAN_11	0.707151	HC
DKAN_67	DKAN_11	0.7897	HC
DKAN_71	DKAN_11	0.650251	HC
DKAN_72	DKAN_11	0.710052	HC
DKAN_73	DKAN_11	0.663144	HC
DKAN_74	DKAN_11	0.667239	HC
DKAN_75	DKAN_11	0.660276	HC
DKAN_82	DKAN_11	0.664385	HC
DKAN_83	DKAN_11	0.724471	HC
DKAN_87	DKAN_11	0.715021	HC
DKAN_94	DKAN_11	0.7438	HC
DKAN_100	DKAN_11	0.693361	HC
DKAN_103	DKAN_11	0.673714	HC
DKAN_105	DKAN_11	0.75419	HC
DKAN_106	DKAN_11	0.73025	HC
DKAN_107	DKAN_11	0.718658	HC
DKAN_108	DKAN_11	0.686271	HC
DKAN_109	DKAN_11	0.592203	HC
DKAN_110	DKAN_11	0.667339	HC
DKAN_111	DKAN_11	0.711534	HC
DKAN_112	DKAN_11	0.729468	HC
DKAN_113	DKAN_11	0.752202	HC
DKAN_114	DKAN_11	0.700226	HC
DKAN_115	DKAN_11	0.708302	HC
DKAN_116	DKAN_11	0.745413	HC
DKAN_118	DKAN_11	0.725804	HC
DKAN_120	DKAN_11	0.71152	HC
DKAN_121	DKAN_11	0.722224	HC
DKAN_122	DKAN_11	0.71047	HC
DKAN_123	DKAN_11	0.635322	HC
DKAN_124	DKAN_11	0.72626	HC
DKAN_125	DKAN_11	0.704585	HC
DKAN_127	DKAN_11	0.740353	HC
DKAN_128	DKAN_11	0.720313	HC
DKAN_131	DKAN_11	0.728541	HC
DKAN_132	DKAN_11	0.710819	HC
DKAN_133	DKAN_11	0.730053	HC
DKAN_134	DKAN_11	0.737349	HC
DKAN_135	DKAN_11	0.73728	HC
DKAN_139	DKAN_11	0.66702	HC
DKAN_140	DKAN_11	0.717741	HC
DKAN_141	DKAN_11	0.733007	HC
DKAN_143	DKAN_11	0.690106	HC
DKAN_144	DKAN_11	0.676059	HC
DKAN_145	DKAN_11	0.752926	HC
DKAN_146	DKAN_11	0.603062	HC
DKAN_147	DKAN_11	0.666778	HC
DKAN_06	DKAN_12	0.703891	HC
DKAN_07	DKAN_12	0.68512	HC
DKAN_08	DKAN_12	0.720834	HC
DKAN_09	DKAN_12	0.74902	HC
DKAN_10	DKAN_12	0.677258	HC
DKAN_11	DKAN_12	0.759757	HC
DKAN_13	DKAN_12	0.665654	HC
DKAN_20	DKAN_12	0.765404	HC
DKAN_24	DKAN_12	0.709004	HC
DKAN_25	DKAN_12	0.667127	HC
DKAN_26	DKAN_12	0.824352	HC
DKAN_27	DKAN_12	0.859968	HC
DKAN_29	DKAN_12	0.71074	HC
DKAN_30	DKAN_12	0.683479	HC
DKAN_39	DKAN_12	0.826323	HC
DKAN_40	DKAN_12	0.676237	HC
DKAN_43	DKAN_12	0.747194	HC
DKAN_44	DKAN_12	0.736922	HC
DKAN_47	DKAN_12	0.706393	HC
DKAN_50	DKAN_12	0.78215	HC
DKAN_57	DKAN_12	0.763194	HC
DKAN_58	DKAN_12	0.752589	HC
DKAN_65	DKAN_12	0.745014	HC
DKAN_67	DKAN_12	0.770698	HC
DKAN_71	DKAN_12	0.739112	HC
DKAN_72	DKAN_12	0.776391	HC
DKAN_73	DKAN_12	0.811426	HC
DKAN_74	DKAN_12	0.724625	HC
DKAN_75	DKAN_12	0.747998	HC
DKAN_82	DKAN_12	0.703268	HC
DKAN_83	DKAN_12	0.776727	HC
DKAN_87	DKAN_12	0.759845	HC
DKAN_94	DKAN_12	0.640606	HC
DKAN_100	DKAN_12	0.654246	HC
DKAN_103	DKAN_12	0.643627	HC
DKAN_105	DKAN_12	0.630283	HC
DKAN_106	DKAN_12	0.722955	HC
DKAN_107	DKAN_12	0.633354	HC
DKAN_108	DKAN_12	0.769856	HC
DKAN_109	DKAN_12	0.717491	HC
DKAN_110	DKAN_12	0.607977	HC
DKAN_111	DKAN_12	0.81557	HC
DKAN_112	DKAN_12	0.686189	HC
DKAN_113	DKAN_12	0.653809	HC
DKAN_114	DKAN_12	0.745244	HC
DKAN_115	DKAN_12	0.646414	HC
DKAN_116	DKAN_12	0.773618	HC
DKAN_118	DKAN_12	0.783078	HC
DKAN_120	DKAN_12	0.777707	HC
DKAN_121	DKAN_12	0.789454	HC
DKAN_122	DKAN_12	0.744648	HC
DKAN_123	DKAN_12	0.746814	HC
DKAN_124	DKAN_12	0.673069	HC
DKAN_125	DKAN_12	0.69898	HC
DKAN_127	DKAN_12	0.711932	HC
DKAN_128	DKAN_12	0.778669	HC
DKAN_131	DKAN_12	0.847382	HC
DKAN_132	DKAN_12	0.703771	HC
DKAN_133	DKAN_12	0.667277	HC
DKAN_134	DKAN_12	0.680795	HC
DKAN_135	DKAN_12	0.704815	HC
DKAN_139	DKAN_12	0.789746	HC
DKAN_140	DKAN_12	0.773741	HC
DKAN_141	DKAN_12	0.697539	HC
DKAN_143	DKAN_12	0.696725	HC
DKAN_144	DKAN_12	0.733409	HC
DKAN_145	DKAN_12	0.803088	HC
DKAN_146	DKAN_12	0.684789	HC
DKAN_147	DKAN_12	0.729499	HC
DKAN_06	DKAN_13	0.632938	HC
DKAN_07	DKAN_13	0.642606	HC
DKAN_08	DKAN_13	0.638065	HC
DKAN_09	DKAN_13	0.706082	HC
DKAN_10	DKAN_13	0.570431	HC
DKAN_11	DKAN_13	0.711763	HC
DKAN_12	DKAN_13	0.665654	HC
DKAN_20	DKAN_13	0.66678	HC
DKAN_24	DKAN_13	0.68135	HC
DKAN_25	DKAN_13	0.550057	HC
DKAN_26	DKAN_13	0.763621	HC
DKAN_27	DKAN_13	0.760652	HC
DKAN_29	DKAN_13	0.628934	HC
DKAN_30	DKAN_13	0.616156	HC
DKAN_39	DKAN_13	0.797397	HC
DKAN_40	DKAN_13	0.609764	HC
DKAN_43	DKAN_13	0.697191	HC
DKAN_44	DKAN_13	0.684353	HC
DKAN_47	DKAN_13	0.564523	HC
DKAN_50	DKAN_13	0.765293	HC
DKAN_57	DKAN_13	0.703811	HC
DKAN_58	DKAN_13	0.664742	HC
DKAN_65	DKAN_13	0.690255	HC
DKAN_67	DKAN_13	0.693352	HC
DKAN_71	DKAN_13	0.710158	HC
DKAN_72	DKAN_13	0.675329	HC
DKAN_73	DKAN_13	0.799896	HC
DKAN_74	DKAN_13	0.665806	HC
DKAN_75	DKAN_13	0.716297	HC
DKAN_82	DKAN_13	0.683637	HC
DKAN_83	DKAN_13	0.796774	HC
DKAN_87	DKAN_13	0.669488	HC
DKAN_94	DKAN_13	0.578956	HC
DKAN_100	DKAN_13	0.698593	HC
DKAN_103	DKAN_13	0.617989	HC
DKAN_105	DKAN_13	0.544892	HC
DKAN_106	DKAN_13	0.619544	HC
DKAN_107	DKAN_13	0.627103	HC
DKAN_108	DKAN_13	0.672849	HC
DKAN_109	DKAN_13	0.707963	HC
DKAN_110	DKAN_13	0.592989	HC
DKAN_111	DKAN_13	0.74353	HC
DKAN_112	DKAN_13	0.609974	HC
DKAN_113	DKAN_13	0.559092	HC
DKAN_114	DKAN_13	0.628535	HC
DKAN_115	DKAN_13	0.6389	HC
DKAN_116	DKAN_13	0.691687	HC
DKAN_118	DKAN_13	0.729414	HC
DKAN_120	DKAN_13	0.645275	HC
DKAN_121	DKAN_13	0.701872	HC
DKAN_122	DKAN_13	0.593518	HC
DKAN_123	DKAN_13	0.653429	HC
DKAN_124	DKAN_13	0.563401	HC
DKAN_125	DKAN_13	0.635814	HC
DKAN_127	DKAN_13	0.62604	HC
DKAN_128	DKAN_13	0.732576	HC
DKAN_131	DKAN_13	0.742745	HC
DKAN_132	DKAN_13	0.664257	HC
DKAN_133	DKAN_13	0.61435	HC
DKAN_134	DKAN_13	0.484246	HC
DKAN_135	DKAN_13	0.697542	HC
DKAN_139	DKAN_13	0.748135	HC
DKAN_140	DKAN_13	0.684735	HC
DKAN_141	DKAN_13	0.664246	HC
DKAN_143	DKAN_13	0.623911	HC
DKAN_144	DKAN_13	0.606005	HC
DKAN_145	DKAN_13	0.811169	HC
DKAN_146	DKAN_13	0.660935	HC
DKAN_147	DKAN_13	0.630569	HC
DKAN_06	DKAN_20	0.626338	HC
DKAN_07	DKAN_20	0.647894	HC
DKAN_08	DKAN_20	0.633201	HC
DKAN_09	DKAN_20	0.618911	HC
DKAN_10	DKAN_20	0.671735	HC
DKAN_11	DKAN_20	0.686572	HC
DKAN_12	DKAN_20	0.765404	HC
DKAN_13	DKAN_20	0.66678	HC
DKAN_24	DKAN_20	0.634807	HC
DKAN_25	DKAN_20	0.677486	HC
DKAN_26	DKAN_20	0.712113	HC
DKAN_27	DKAN_20	0.707692	HC
DKAN_29	DKAN_20	0.693933	HC
DKAN_30	DKAN_20	0.673664	HC
DKAN_39	DKAN_20	0.737786	HC
DKAN_40	DKAN_20	0.635704	HC
DKAN_43	DKAN_20	0.640247	HC
DKAN_44	DKAN_20	0.656815	HC
DKAN_47	DKAN_20	0.698261	HC
DKAN_50	DKAN_20	0.710075	HC
DKAN_57	DKAN_20	0.614844	HC
DKAN_58	DKAN_20	0.649621	HC
DKAN_65	DKAN_20	0.661401	HC
DKAN_67	DKAN_20	0.705145	HC
DKAN_71	DKAN_20	0.646485	HC
DKAN_72	DKAN_20	0.659082	HC
DKAN_73	DKAN_20	0.747838	HC
DKAN_74	DKAN_20	0.655796	HC
DKAN_75	DKAN_20	0.683384	HC
DKAN_82	DKAN_20	0.647284	HC
DKAN_83	DKAN_20	0.733563	HC
DKAN_87	DKAN_20	0.704192	HC
DKAN_94	DKAN_20	0.717107	HC
DKAN_100	DKAN_20	0.731563	HC
DKAN_103	DKAN_20	0.624392	HC
DKAN_105	DKAN_20	0.66824	HC
DKAN_106	DKAN_20	0.666487	HC
DKAN_107	DKAN_20	0.691506	HC
DKAN_108	DKAN_20	0.609833	HC
DKAN_109	DKAN_20	0.689012	HC
DKAN_110	DKAN_20	0.635584	HC
DKAN_111	DKAN_20	0.704971	HC
DKAN_112	DKAN_20	0.665897	HC
DKAN_113	DKAN_20	0.6988	HC
DKAN_114	DKAN_20	0.688099	HC
DKAN_115	DKAN_20	0.697645	HC
DKAN_116	DKAN_20	0.641561	HC
DKAN_118	DKAN_20	0.693238	HC
DKAN_120	DKAN_20	0.661111	HC
DKAN_121	DKAN_20	0.706215	HC
DKAN_122	DKAN_20	0.651192	HC
DKAN_123	DKAN_20	0.612297	HC
DKAN_124	DKAN_20	0.663419	HC
DKAN_125	DKAN_20	0.625172	HC
DKAN_127	DKAN_20	0.649994	HC
DKAN_128	DKAN_20	0.68335	HC
DKAN_131	DKAN_20	0.702293	HC
DKAN_132	DKAN_20	0.650858	HC
DKAN_133	DKAN_20	0.645258	HC
DKAN_134	DKAN_20	0.689459	HC
DKAN_135	DKAN_20	0.709095	HC
DKAN_139	DKAN_20	0.665167	HC
DKAN_140	DKAN_20	0.61156	HC
DKAN_141	DKAN_20	0.663838	HC
DKAN_143	DKAN_20	0.664246	HC
DKAN_144	DKAN_20	0.658389	HC
DKAN_145	DKAN_20	0.732288	HC
DKAN_146	DKAN_20	0.62629	HC
DKAN_147	DKAN_20	0.622514	HC
DKAN_06	DKAN_24	0.599105	HC
DKAN_07	DKAN_24	0.627738	HC
DKAN_08	DKAN_24	0.617201	HC
DKAN_09	DKAN_24	0.632286	HC
DKAN_10	DKAN_24	0.660546	HC
DKAN_11	DKAN_24	0.631975	HC
DKAN_12	DKAN_24	0.709004	HC
DKAN_13	DKAN_24	0.68135	HC
DKAN_20	DKAN_24	0.634807	HC
DKAN_25	DKAN_24	0.696835	HC
DKAN_26	DKAN_24	0.692734	HC
DKAN_27	DKAN_24	0.744107	HC
DKAN_29	DKAN_24	0.690834	HC
DKAN_30	DKAN_24	0.720049	HC
DKAN_39	DKAN_24	0.730622	HC
DKAN_40	DKAN_24	0.627924	HC
DKAN_43	DKAN_24	0.684932	HC
DKAN_44	DKAN_24	0.638164	HC
DKAN_47	DKAN_24	0.661898	HC
DKAN_50	DKAN_24	0.700081	HC
DKAN_57	DKAN_24	0.682888	HC
DKAN_58	DKAN_24	0.687223	HC
DKAN_65	DKAN_24	0.692255	HC
DKAN_67	DKAN_24	0.761219	HC
DKAN_71	DKAN_24	0.654223	HC
DKAN_72	DKAN_24	0.669003	HC
DKAN_73	DKAN_24	0.728636	HC
DKAN_74	DKAN_24	0.634414	HC
DKAN_75	DKAN_24	0.663799	HC
DKAN_82	DKAN_24	0.630042	HC
DKAN_83	DKAN_24	0.728263	HC
DKAN_87	DKAN_24	0.729383	HC
DKAN_94	DKAN_24	0.675168	HC
DKAN_100	DKAN_24	0.687256	HC
DKAN_103	DKAN_24	0.600935	HC
DKAN_105	DKAN_24	0.710081	HC
DKAN_106	DKAN_24	0.665288	HC
DKAN_107	DKAN_24	0.641205	HC
DKAN_108	DKAN_24	0.613161	HC
DKAN_109	DKAN_24	0.604138	HC
DKAN_110	DKAN_24	0.623692	HC
DKAN_111	DKAN_24	0.703274	HC
DKAN_112	DKAN_24	0.666434	HC
DKAN_113	DKAN_24	0.6748	HC
DKAN_114	DKAN_24	0.677213	HC
DKAN_115	DKAN_24	0.65626	HC
DKAN_116	DKAN_24	0.660977	HC
DKAN_118	DKAN_24	0.700278	HC
DKAN_120	DKAN_24	0.62521	HC
DKAN_121	DKAN_24	0.71855	HC
DKAN_122	DKAN_24	0.676986	HC
DKAN_123	DKAN_24	0.626916	HC
DKAN_124	DKAN_24	0.64106	HC
DKAN_125	DKAN_24	0.623173	HC
DKAN_127	DKAN_24	0.67711	HC
DKAN_128	DKAN_24	0.6595	HC
DKAN_131	DKAN_24	0.724154	HC
DKAN_132	DKAN_24	0.660502	HC
DKAN_133	DKAN_24	0.702987	HC
DKAN_134	DKAN_24	0.670916	HC
DKAN_135	DKAN_24	0.726058	HC
DKAN_139	DKAN_24	0.643522	HC
DKAN_140	DKAN_24	0.658576	HC
DKAN_141	DKAN_24	0.707662	HC
DKAN_143	DKAN_24	0.604592	HC
DKAN_144	DKAN_24	0.622113	HC
DKAN_145	DKAN_24	0.745142	HC
DKAN_146	DKAN_24	0.620577	HC
DKAN_147	DKAN_24	0.622366	HC
DKAN_06	DKAN_25	0.622571	HC
DKAN_07	DKAN_25	0.637248	HC
DKAN_08	DKAN_25	0.625337	HC
DKAN_09	DKAN_25	0.703367	HC
DKAN_10	DKAN_25	0.591771	HC
DKAN_11	DKAN_25	0.732836	HC
DKAN_12	DKAN_25	0.667127	HC
DKAN_13	DKAN_25	0.550057	HC
DKAN_20	DKAN_25	0.677486	HC
DKAN_24	DKAN_25	0.696835	HC
DKAN_26	DKAN_25	0.712207	HC
DKAN_27	DKAN_25	0.75429	HC
DKAN_29	DKAN_25	0.621205	HC
DKAN_30	DKAN_25	0.585896	HC
DKAN_39	DKAN_25	0.778862	HC
DKAN_40	DKAN_25	0.564946	HC
DKAN_43	DKAN_25	0.659587	HC
DKAN_44	DKAN_25	0.640302	HC
DKAN_47	DKAN_25	0.598246	HC
DKAN_50	DKAN_25	0.736798	HC
DKAN_57	DKAN_25	0.674124	HC
DKAN_58	DKAN_25	0.629257	HC
DKAN_65	DKAN_25	0.680039	HC
DKAN_67	DKAN_25	0.637605	HC
DKAN_71	DKAN_25	0.685087	HC
DKAN_72	DKAN_25	0.682094	HC
DKAN_73	DKAN_25	0.787932	HC
DKAN_74	DKAN_25	0.620424	HC
DKAN_75	DKAN_25	0.712172	HC
DKAN_82	DKAN_25	0.648414	HC
DKAN_83	DKAN_25	0.752359	HC
DKAN_87	DKAN_25	0.661666	HC
DKAN_94	DKAN_25	0.590339	HC
DKAN_100	DKAN_25	0.693836	HC
DKAN_103	DKAN_25	0.572026	HC
DKAN_105	DKAN_25	0.566339	HC
DKAN_106	DKAN_25	0.603871	HC
DKAN_107	DKAN_25	0.636073	HC
DKAN_108	DKAN_25	0.665737	HC
DKAN_109	DKAN_25	0.70932	HC
DKAN_110	DKAN_25	0.592365	HC
DKAN_111	DKAN_25	0.749183	HC
DKAN_112	DKAN_25	0.604626	HC
DKAN_113	DKAN_25	0.574989	HC
DKAN_114	DKAN_25	0.641283	HC
DKAN_115	DKAN_25	0.5972	HC
DKAN_116	DKAN_25	0.683415	HC
DKAN_118	DKAN_25	0.673331	HC
DKAN_120	DKAN_25	0.634009	HC
DKAN_121	DKAN_25	0.701273	HC
DKAN_122	DKAN_25	0.586846	HC
DKAN_123	DKAN_25	0.654682	HC
DKAN_124	DKAN_25	0.607962	HC
DKAN_125	DKAN_25	0.610052	HC
DKAN_127	DKAN_25	0.635367	HC
DKAN_128	DKAN_25	0.69409	HC
DKAN_131	DKAN_25	0.736356	HC
DKAN_132	DKAN_25	0.656081	HC
DKAN_133	DKAN_25	0.589486	HC
DKAN_134	DKAN_25	0.555231	HC
DKAN_135	DKAN_25	0.647567	HC
DKAN_139	DKAN_25	0.74933	HC
DKAN_140	DKAN_25	0.640604	HC
DKAN_141	DKAN_25	0.648942	HC
DKAN_143	DKAN_25	0.605191	HC
DKAN_144	DKAN_25	0.595242	HC
DKAN_145	DKAN_25	0.78089	HC
DKAN_146	DKAN_25	0.663202	HC
DKAN_147	DKAN_25	0.63862	HC
DKAN_06	DKAN_26	0.698309	HC
DKAN_07	DKAN_26	0.72278	HC
DKAN_08	DKAN_26	0.724389	HC
DKAN_09	DKAN_26	0.637828	HC
DKAN_10	DKAN_26	0.734963	HC
DKAN_11	DKAN_26	0.693904	HC
DKAN_12	DKAN_26	0.824352	HC
DKAN_13	DKAN_26	0.763621	HC
DKAN_20	DKAN_26	0.712113	HC
DKAN_24	DKAN_26	0.692734	HC
DKAN_25	DKAN_26	0.712207	HC
DKAN_27	DKAN_26	0.673238	HC
DKAN_29	DKAN_26	0.765653	HC
DKAN_30	DKAN_26	0.723533	HC
DKAN_39	DKAN_26	0.695084	HC
DKAN_40	DKAN_26	0.708253	HC
DKAN_43	DKAN_26	0.663958	HC
DKAN_44	DKAN_26	0.687048	HC
DKAN_47	DKAN_26	0.73871	HC
DKAN_50	DKAN_26	0.687071	HC
DKAN_57	DKAN_26	0.65091	HC
DKAN_58	DKAN_26	0.646421	HC
DKAN_65	DKAN_26	0.679585	HC
DKAN_67	DKAN_26	0.758218	HC
DKAN_71	DKAN_26	0.64829	HC
DKAN_72	DKAN_26	0.679902	HC
DKAN_73	DKAN_26	0.74593	HC
DKAN_74	DKAN_26	0.705171	HC
DKAN_75	DKAN_26	0.670963	HC
DKAN_82	DKAN_26	0.684913	HC
DKAN_83	DKAN_26	0.7219	HC
DKAN_87	DKAN_26	0.712289	HC
DKAN_94	DKAN_26	0.79515	HC
DKAN_100	DKAN_26	0.795776	HC
DKAN_103	DKAN_26	0.728374	HC
DKAN_105	DKAN_26	0.781448	HC
DKAN_106	DKAN_26	0.713435	HC
DKAN_107	DKAN_26	0.763386	HC
DKAN_108	DKAN_26	0.665734	HC
DKAN_109	DKAN_26	0.701036	HC
DKAN_110	DKAN_26	0.723575	HC
DKAN_111	DKAN_26	0.685492	HC
DKAN_112	DKAN_26	0.727462	HC
DKAN_113	DKAN_26	0.784241	HC
DKAN_114	DKAN_26	0.746352	HC
DKAN_115	DKAN_26	0.744182	HC
DKAN_116	DKAN_26	0.688337	HC
DKAN_118	DKAN_26	0.662742	HC
DKAN_120	DKAN_26	0.685093	HC
DKAN_121	DKAN_26	0.723064	HC
DKAN_122	DKAN_26	0.735165	HC
DKAN_123	DKAN_26	0.656854	HC
DKAN_124	DKAN_26	0.722355	HC
DKAN_125	DKAN_26	0.705281	HC
DKAN_127	DKAN_26	0.756827	HC
DKAN_128	DKAN_26	0.673659	HC
DKAN_131	DKAN_26	0.666784	HC
DKAN_132	DKAN_26	0.711041	HC
DKAN_133	DKAN_26	0.734976	HC
DKAN_134	DKAN_26	0.759194	HC
DKAN_135	DKAN_26	0.740255	HC
DKAN_139	DKAN_26	0.717368	HC
DKAN_140	DKAN_26	0.679844	HC
DKAN_141	DKAN_26	0.760715	HC
DKAN_143	DKAN_26	0.740957	HC
DKAN_144	DKAN_26	0.720775	HC
DKAN_145	DKAN_26	0.716422	HC
DKAN_146	DKAN_26	0.712395	HC
DKAN_147	DKAN_26	0.690049	HC
DKAN_06	DKAN_27	0.718553	HC
DKAN_07	DKAN_27	0.734862	HC
DKAN_08	DKAN_27	0.749611	HC
DKAN_09	DKAN_27	0.744402	HC
DKAN_10	DKAN_27	0.78668	HC
DKAN_11	DKAN_27	0.772737	HC
DKAN_12	DKAN_27	0.859968	HC
DKAN_13	DKAN_27	0.760652	HC
DKAN_20	DKAN_27	0.707692	HC
DKAN_24	DKAN_27	0.744107	HC
DKAN_25	DKAN_27	0.75429	HC
DKAN_26	DKAN_27	0.673238	HC
DKAN_29	DKAN_27	0.7745	HC
DKAN_30	DKAN_27	0.788617	HC
DKAN_39	DKAN_27	0.710677	HC
DKAN_40	DKAN_27	0.744842	HC
DKAN_43	DKAN_27	0.726186	HC
DKAN_44	DKAN_27	0.72666	HC
DKAN_47	DKAN_27	0.765505	HC
DKAN_50	DKAN_27	0.763305	HC
DKAN_57	DKAN_27	0.698035	HC
DKAN_58	DKAN_27	0.703636	HC
DKAN_65	DKAN_27	0.734479	HC
DKAN_67	DKAN_27	0.763394	HC
DKAN_71	DKAN_27	0.693434	HC
DKAN_72	DKAN_27	0.726488	HC
DKAN_73	DKAN_27	0.776504	HC
DKAN_74	DKAN_27	0.687414	HC
DKAN_75	DKAN_27	0.692877	HC
DKAN_82	DKAN_27	0.752715	HC
DKAN_83	DKAN_27	0.772899	HC
DKAN_87	DKAN_27	0.765087	HC
DKAN_94	DKAN_27	0.803209	HC
DKAN_100	DKAN_27	0.86214	HC
DKAN_103	DKAN_27	0.769725	HC
DKAN_105	DKAN_27	0.805866	HC
DKAN_106	DKAN_27	0.753023	HC
DKAN_107	DKAN_27	0.788932	HC
DKAN_108	DKAN_27	0.703056	HC
DKAN_109	DKAN_27	0.768522	HC
DKAN_110	DKAN_27	0.784615	HC
DKAN_111	DKAN_27	0.687983	HC
DKAN_112	DKAN_27	0.750577	HC
DKAN_113	DKAN_27	0.768336	HC
DKAN_114	DKAN_27	0.725397	HC
DKAN_115	DKAN_27	0.772077	HC
DKAN_116	DKAN_27	0.688475	HC
DKAN_118	DKAN_27	0.695178	HC
DKAN_120	DKAN_27	0.681527	HC
DKAN_121	DKAN_27	0.691153	HC
DKAN_122	DKAN_27	0.732493	HC
DKAN_123	DKAN_27	0.724905	HC
DKAN_124	DKAN_27	0.769311	HC
DKAN_125	DKAN_27	0.690661	HC
DKAN_127	DKAN_27	0.790223	HC
DKAN_128	DKAN_27	0.651861	HC
DKAN_131	DKAN_27	0.657907	HC
DKAN_132	DKAN_27	0.785761	HC
DKAN_133	DKAN_27	0.787109	HC
DKAN_134	DKAN_27	0.787334	HC
DKAN_135	DKAN_27	0.832401	HC
DKAN_139	DKAN_27	0.714312	HC
DKAN_140	DKAN_27	0.688252	HC
DKAN_141	DKAN_27	0.800701	HC
DKAN_143	DKAN_27	0.741093	HC
DKAN_144	DKAN_27	0.743761	HC
DKAN_145	DKAN_27	0.748964	HC
DKAN_146	DKAN_27	0.735996	HC
DKAN_147	DKAN_27	0.731435	HC
DKAN_06	DKAN_29	0.6518	HC
DKAN_07	DKAN_29	0.680777	HC
DKAN_08	DKAN_29	0.633802	HC
DKAN_09	DKAN_29	0.680772	HC
DKAN_10	DKAN_29	0.621079	HC
DKAN_11	DKAN_29	0.760345	HC
DKAN_12	DKAN_29	0.71074	HC
DKAN_13	DKAN_29	0.628934	HC
DKAN_20	DKAN_29	0.693933	HC
DKAN_24	DKAN_29	0.690834	HC
DKAN_25	DKAN_29	0.621205	HC
DKAN_26	DKAN_29	0.765653	HC
DKAN_27	DKAN_29	0.7745	HC
DKAN_30	DKAN_29	0.595344	HC
DKAN_39	DKAN_29	0.789361	HC
DKAN_40	DKAN_29	0.662568	HC
DKAN_43	DKAN_29	0.671976	HC
DKAN_44	DKAN_29	0.72466	HC
DKAN_47	DKAN_29	0.595008	HC
DKAN_50	DKAN_29	0.793055	HC
DKAN_57	DKAN_29	0.677283	HC
DKAN_58	DKAN_29	0.631969	HC
DKAN_65	DKAN_29	0.667795	HC
DKAN_67	DKAN_29	0.655078	HC
DKAN_71	DKAN_29	0.709087	HC
DKAN_72	DKAN_29	0.687683	HC
DKAN_73	DKAN_29	0.83035	HC
DKAN_74	DKAN_29	0.681034	HC
DKAN_75	DKAN_29	0.750395	HC
DKAN_82	DKAN_29	0.69724	HC
DKAN_83	DKAN_29	0.741983	HC
DKAN_87	DKAN_29	0.66183	HC
DKAN_94	DKAN_29	0.672746	HC
DKAN_100	DKAN_29	0.712358	HC
DKAN_103	DKAN_29	0.612607	HC
DKAN_105	DKAN_29	0.65963	HC
DKAN_106	DKAN_29	0.64486	HC
DKAN_107	DKAN_29	0.647182	HC
DKAN_108	DKAN_29	0.674942	HC
DKAN_109	DKAN_29	0.724347	HC
DKAN_110	DKAN_29	0.655246	HC
DKAN_111	DKAN_29	0.759958	HC
DKAN_112	DKAN_29	0.610262	HC
DKAN_113	DKAN_29	0.625231	HC
DKAN_114	DKAN_29	0.69411	HC
DKAN_115	DKAN_29	0.655345	HC
DKAN_116	DKAN_29	0.681479	HC
DKAN_118	DKAN_29	0.682368	HC
DKAN_120	DKAN_29	0.719882	HC
DKAN_121	DKAN_29	0.710031	HC
DKAN_122	DKAN_29	0.630106	HC
DKAN_123	DKAN_29	0.678129	HC
DKAN_124	DKAN_29	0.63357	HC
DKAN_125	DKAN_29	0.640303	HC
DKAN_127	DKAN_29	0.644738	HC
DKAN_128	DKAN_29	0.742875	HC
DKAN_131	DKAN_29	0.765713	HC
DKAN_132	DKAN_29	0.686968	HC
DKAN_133	DKAN_29	0.650111	HC
DKAN_134	DKAN_29	0.629175	HC
DKAN_135	DKAN_29	0.63919	HC
DKAN_139	DKAN_29	0.744854	HC
DKAN_140	DKAN_29	0.720099	HC
DKAN_141	DKAN_29	0.708288	HC
DKAN_143	DKAN_29	0.634918	HC
DKAN_144	DKAN_29	0.638041	HC
DKAN_145	DKAN_29	0.771084	HC
DKAN_146	DKAN_29	0.700638	HC
DKAN_147	DKAN_29	0.663836	HC
DKAN_06	DKAN_30	0.627232	HC
DKAN_07	DKAN_30	0.642215	HC
DKAN_08	DKAN_30	0.658497	HC
DKAN_09	DKAN_30	0.657398	HC
DKAN_10	DKAN_30	0.602933	HC
DKAN_11	DKAN_30	0.75487	HC
DKAN_12	DKAN_30	0.683479	HC
DKAN_13	DKAN_30	0.616156	HC
DKAN_20	DKAN_30	0.673664	HC
DKAN_24	DKAN_30	0.720049	HC
DKAN_25	DKAN_30	0.585896	HC
DKAN_26	DKAN_30	0.723533	HC
DKAN_27	DKAN_30	0.788617	HC
DKAN_29	DKAN_30	0.595344	HC
DKAN_39	DKAN_30	0.7474	HC
DKAN_40	DKAN_30	0.616629	HC
DKAN_43	DKAN_30	0.621101	HC
DKAN_44	DKAN_30	0.704708	HC
DKAN_47	DKAN_30	0.614072	HC
DKAN_50	DKAN_30	0.780872	HC
DKAN_57	DKAN_30	0.634087	HC
DKAN_58	DKAN_30	0.61311	HC
DKAN_65	DKAN_30	0.635485	HC
DKAN_67	DKAN_30	0.603288	HC
DKAN_71	DKAN_30	0.682443	HC
DKAN_72	DKAN_30	0.668372	HC
DKAN_73	DKAN_30	0.766069	HC
DKAN_74	DKAN_30	0.668472	HC
DKAN_75	DKAN_30	0.729651	HC
DKAN_82	DKAN_30	0.694149	HC
DKAN_83	DKAN_30	0.684593	HC
DKAN_87	DKAN_30	0.594376	HC
DKAN_94	DKAN_30	0.651	HC
DKAN_100	DKAN_30	0.722597	HC
DKAN_103	DKAN_30	0.629142	HC
DKAN_105	DKAN_30	0.59427	HC
DKAN_106	DKAN_30	0.571214	HC
DKAN_107	DKAN_30	0.664097	HC
DKAN_108	DKAN_30	0.704183	HC
DKAN_109	DKAN_30	0.707308	HC
DKAN_110	DKAN_30	0.606136	HC
DKAN_111	DKAN_30	0.73518	HC
DKAN_112	DKAN_30	0.590332	HC
DKAN_113	DKAN_30	0.621665	HC
DKAN_114	DKAN_30	0.671024	HC
DKAN_115	DKAN_30	0.645387	HC
DKAN_116	DKAN_30	0.68158	HC
DKAN_118	DKAN_30	0.682928	HC
DKAN_120	DKAN_30	0.664784	HC
DKAN_121	DKAN_30	0.72177	HC
DKAN_122	DKAN_30	0.61007	HC
DKAN_123	DKAN_30	0.634839	HC
DKAN_124	DKAN_30	0.603626	HC
DKAN_125	DKAN_30	0.625516	HC
DKAN_127	DKAN_30	0.613698	HC
DKAN_128	DKAN_30	0.72382	HC
DKAN_131	DKAN_30	0.72232	HC
DKAN_132	DKAN_30	0.642828	HC
DKAN_133	DKAN_30	0.631082	HC
DKAN_134	DKAN_30	0.612306	HC
DKAN_135	DKAN_30	0.584118	HC
DKAN_139	DKAN_30	0.725885	HC
DKAN_140	DKAN_30	0.676531	HC
DKAN_141	DKAN_30	0.661953	HC
DKAN_143	DKAN_30	0.632702	HC
DKAN_144	DKAN_30	0.675997	HC
DKAN_145	DKAN_30	0.773951	HC
DKAN_146	DKAN_30	0.658175	HC
DKAN_147	DKAN_30	0.658057	HC
DKAN_06	DKAN_39	0.726182	HC
DKAN_07	DKAN_39	0.740314	HC
DKAN_08	DKAN_39	0.777319	HC
DKAN_09	DKAN_39	0.697193	HC
DKAN_10	DKAN_39	0.78827	HC
DKAN_11	DKAN_39	0.768398	HC
DKAN_12	DKAN_39	0.826323	HC
DKAN_13	DKAN_39	0.797397	HC
DKAN_20	DKAN_39	0.737786	HC
DKAN_24	DKAN_39	0.730622	HC
DKAN_25	DKAN_39	0.778862	HC
DKAN_26	DKAN_39	0.695084	HC
DKAN_27	DKAN_39	0.710677	HC
DKAN_29	DKAN_39	0.789361	HC
DKAN_30	DKAN_39	0.7474	HC
DKAN_40	DKAN_39	0.774146	HC
DKAN_43	DKAN_39	0.750712	HC
DKAN_44	DKAN_39	0.766324	HC
DKAN_47	DKAN_39	0.789732	HC
DKAN_50	DKAN_39	0.691168	HC
DKAN_57	DKAN_39	0.689025	HC
DKAN_58	DKAN_39	0.715854	HC
DKAN_65	DKAN_39	0.747114	HC
DKAN_67	DKAN_39	0.8006	HC
DKAN_71	DKAN_39	0.705295	HC
DKAN_72	DKAN_39	0.743507	HC
DKAN_73	DKAN_39	0.721542	HC
DKAN_74	DKAN_39	0.755416	HC
DKAN_75	DKAN_39	0.687182	HC
DKAN_82	DKAN_39	0.718224	HC
DKAN_83	DKAN_39	0.761837	HC
DKAN_87	DKAN_39	0.767319	HC
DKAN_94	DKAN_39	0.822986	HC
DKAN_100	DKAN_39	0.835674	HC
DKAN_103	DKAN_39	0.778027	HC
DKAN_105	DKAN_39	0.799496	HC
DKAN_106	DKAN_39	0.77377	HC
DKAN_107	DKAN_39	0.75578	HC
DKAN_108	DKAN_39	0.707417	HC
DKAN_109	DKAN_39	0.746277	HC
DKAN_110	DKAN_39	0.754495	HC
DKAN_111	DKAN_39	0.68684	HC
DKAN_112	DKAN_39	0.754978	HC
DKAN_113	DKAN_39	0.810781	HC
DKAN_114	DKAN_39	0.777422	HC
DKAN_115	DKAN_39	0.783868	HC
DKAN_116	DKAN_39	0.737873	HC
DKAN_118	DKAN_39	0.699934	HC
DKAN_120	DKAN_39	0.7271	HC
DKAN_121	DKAN_39	0.701938	HC
DKAN_122	DKAN_39	0.769291	HC
DKAN_123	DKAN_39	0.6777	HC
DKAN_124	DKAN_39	0.782551	HC
DKAN_125	DKAN_39	0.729364	HC
DKAN_127	DKAN_39	0.781437	HC
DKAN_128	DKAN_39	0.695137	HC
DKAN_131	DKAN_39	0.725073	HC
DKAN_132	DKAN_39	0.767018	HC
DKAN_133	DKAN_39	0.792408	HC
DKAN_134	DKAN_39	0.791589	HC
DKAN_135	DKAN_39	0.789369	HC
DKAN_139	DKAN_39	0.694208	HC
DKAN_140	DKAN_39	0.729205	HC
DKAN_141	DKAN_39	0.816549	HC
DKAN_143	DKAN_39	0.741044	HC
DKAN_144	DKAN_39	0.761367	HC
DKAN_145	DKAN_39	0.694386	HC
DKAN_146	DKAN_39	0.735296	HC
DKAN_147	DKAN_39	0.712776	HC
DKAN_06	DKAN_40	0.555887	HC
DKAN_07	DKAN_40	0.610635	HC
DKAN_08	DKAN_40	0.604636	HC
DKAN_09	DKAN_40	0.67524	HC
DKAN_10	DKAN_40	0.621517	HC
DKAN_11	DKAN_40	0.711209	HC
DKAN_12	DKAN_40	0.676237	HC
DKAN_13	DKAN_40	0.609764	HC
DKAN_20	DKAN_40	0.635704	HC
DKAN_24	DKAN_40	0.627924	HC
DKAN_25	DKAN_40	0.564946	HC
DKAN_26	DKAN_40	0.708253	HC
DKAN_27	DKAN_40	0.744842	HC
DKAN_29	DKAN_40	0.662568	HC
DKAN_30	DKAN_40	0.616629	HC
DKAN_39	DKAN_40	0.774146	HC
DKAN_43	DKAN_40	0.629934	HC
DKAN_44	DKAN_40	0.612633	HC
DKAN_47	DKAN_40	0.632706	HC
DKAN_50	DKAN_40	0.723646	HC
DKAN_57	DKAN_40	0.644759	HC
DKAN_58	DKAN_40	0.641482	HC
DKAN_65	DKAN_40	0.676604	HC
DKAN_67	DKAN_40	0.69163	HC
DKAN_71	DKAN_40	0.667884	HC
DKAN_72	DKAN_40	0.666533	HC
DKAN_73	DKAN_40	0.758669	HC
DKAN_74	DKAN_40	0.625124	HC
DKAN_75	DKAN_40	0.709988	HC
DKAN_82	DKAN_40	0.658188	HC
DKAN_83	DKAN_40	0.755449	HC
DKAN_87	DKAN_40	0.677098	HC
DKAN_94	DKAN_40	0.623297	HC
DKAN_100	DKAN_40	0.672205	HC
DKAN_103	DKAN_40	0.571218	HC
DKAN_105	DKAN_40	0.614068	HC
DKAN_106	DKAN_40	0.608283	HC
DKAN_107	DKAN_40	0.617894	HC
DKAN_108	DKAN_40	0.646968	HC
DKAN_109	DKAN_40	0.697734	HC
DKAN_110	DKAN_40	0.56456	HC
DKAN_111	DKAN_40	0.715998	HC
DKAN_112	DKAN_40	0.576769	HC
DKAN_113	DKAN_40	0.62621	HC
DKAN_114	DKAN_40	0.645751	HC
DKAN_115	DKAN_40	0.615352	HC
DKAN_116	DKAN_40	0.671786	HC
DKAN_118	DKAN_40	0.714349	HC
DKAN_120	DKAN_40	0.652537	HC
DKAN_121	DKAN_40	0.717466	HC
DKAN_122	DKAN_40	0.604702	HC
DKAN_123	DKAN_40	0.654146	HC
DKAN_124	DKAN_40	0.611325	HC
DKAN_125	DKAN_40	0.614896	HC
DKAN_127	DKAN_40	0.643596	HC
DKAN_128	DKAN_40	0.672178	HC
DKAN_131	DKAN_40	0.700997	HC
DKAN_132	DKAN_40	0.676306	HC
DKAN_133	DKAN_40	0.576653	HC
DKAN_134	DKAN_40	0.626769	HC
DKAN_135	DKAN_40	0.687513	HC
DKAN_139	DKAN_40	0.688838	HC
DKAN_140	DKAN_40	0.660816	HC
DKAN_141	DKAN_40	0.628984	HC
DKAN_143	DKAN_40	0.589225	HC
DKAN_144	DKAN_40	0.633054	HC
DKAN_145	DKAN_40	0.77316	HC
DKAN_146	DKAN_40	0.624144	HC
DKAN_147	DKAN_40	0.640328	HC
DKAN_06	DKAN_43	0.590789	HC
DKAN_07	DKAN_43	0.637744	HC
DKAN_08	DKAN_43	0.672061	HC
DKAN_09	DKAN_43	0.650678	HC
DKAN_10	DKAN_43	0.64822	HC
DKAN_11	DKAN_43	0.692484	HC
DKAN_12	DKAN_43	0.747194	HC
DKAN_13	DKAN_43	0.697191	HC
DKAN_20	DKAN_43	0.640247	HC
DKAN_24	DKAN_43	0.684932	HC
DKAN_25	DKAN_43	0.659587	HC
DKAN_26	DKAN_43	0.663958	HC
DKAN_27	DKAN_43	0.726186	HC
DKAN_29	DKAN_43	0.671976	HC
DKAN_30	DKAN_43	0.621101	HC
DKAN_39	DKAN_43	0.750712	HC
DKAN_40	DKAN_43	0.629934	HC
DKAN_44	DKAN_43	0.61832	HC
DKAN_47	DKAN_43	0.667738	HC
DKAN_50	DKAN_43	0.733954	HC
DKAN_57	DKAN_43	0.656524	HC
DKAN_58	DKAN_43	0.614951	HC
DKAN_65	DKAN_43	0.62901	HC
DKAN_67	DKAN_43	0.631604	HC
DKAN_71	DKAN_43	0.632524	HC
DKAN_72	DKAN_43	0.625559	HC
DKAN_73	DKAN_43	0.768976	HC
DKAN_74	DKAN_43	0.619657	HC
DKAN_75	DKAN_43	0.681499	HC
DKAN_82	DKAN_43	0.643352	HC
DKAN_83	DKAN_43	0.699535	HC
DKAN_87	DKAN_43	0.637373	HC
DKAN_94	DKAN_43	0.721787	HC
DKAN_100	DKAN_43	0.721002	HC
DKAN_103	DKAN_43	0.637356	HC
DKAN_105	DKAN_43	0.691654	HC
DKAN_106	DKAN_43	0.604824	HC
DKAN_107	DKAN_43	0.704695	HC
DKAN_108	DKAN_43	0.645531	HC
DKAN_109	DKAN_43	0.679319	HC
DKAN_110	DKAN_43	0.665298	HC
DKAN_111	DKAN_43	0.705849	HC
DKAN_112	DKAN_43	0.651374	HC
DKAN_113	DKAN_43	0.670839	HC
DKAN_114	DKAN_43	0.65002	HC
DKAN_115	DKAN_43	0.684172	HC
DKAN_116	DKAN_43	0.656226	HC
DKAN_118	DKAN_43	0.658131	HC
DKAN_120	DKAN_43	0.631863	HC
DKAN_121	DKAN_43	0.683006	HC
DKAN_122	DKAN_43	0.660462	HC
DKAN_123	DKAN_43	0.598708	HC
DKAN_124	DKAN_43	0.672982	HC
DKAN_125	DKAN_43	0.627466	HC
DKAN_127	DKAN_43	0.677202	HC
DKAN_128	DKAN_43	0.670853	HC
DKAN_131	DKAN_43	0.692813	HC
DKAN_132	DKAN_43	0.652602	HC
DKAN_133	DKAN_43	0.658807	HC
DKAN_134	DKAN_43	0.655114	HC
DKAN_135	DKAN_43	0.688478	HC
DKAN_139	DKAN_43	0.638016	HC
DKAN_140	DKAN_43	0.666455	HC
DKAN_141	DKAN_43	0.683425	HC
DKAN_143	DKAN_43	0.635396	HC
DKAN_144	DKAN_43	0.65997	HC
DKAN_145	DKAN_43	0.722737	HC
DKAN_146	DKAN_43	0.644454	HC
DKAN_147	DKAN_43	0.66936	HC
DKAN_06	DKAN_44	0.604069	HC
DKAN_07	DKAN_44	0.628454	HC
DKAN_08	DKAN_44	0.63545	HC
DKAN_09	DKAN_44	0.658052	HC
DKAN_10	DKAN_44	0.664316	HC
DKAN_11	DKAN_44	0.663092	HC
DKAN_12	DKAN_44	0.736922	HC
DKAN_13	DKAN_44	0.684353	HC
DKAN_20	DKAN_44	0.656815	HC
DKAN_24	DKAN_44	0.638164	HC
DKAN_25	DKAN_44	0.640302	HC
DKAN_26	DKAN_44	0.687048	HC
DKAN_27	DKAN_44	0.72666	HC
DKAN_29	DKAN_44	0.72466	HC
DKAN_30	DKAN_44	0.704708	HC
DKAN_39	DKAN_44	0.766324	HC
DKAN_40	DKAN_44	0.612633	HC
DKAN_43	DKAN_44	0.61832	HC
DKAN_47	DKAN_44	0.640666	HC
DKAN_50	DKAN_44	0.734955	HC
DKAN_57	DKAN_44	0.693091	HC
DKAN_58	DKAN_44	0.646112	HC
DKAN_65	DKAN_44	0.648665	HC
DKAN_67	DKAN_44	0.697842	HC
DKAN_71	DKAN_44	0.634991	HC
DKAN_72	DKAN_44	0.660468	HC
DKAN_73	DKAN_44	0.734311	HC
DKAN_74	DKAN_44	0.609155	HC
DKAN_75	DKAN_44	0.652671	HC
DKAN_82	DKAN_44	0.645463	HC
DKAN_83	DKAN_44	0.769302	HC
DKAN_87	DKAN_44	0.670872	HC
DKAN_94	DKAN_44	0.670826	HC
DKAN_100	DKAN_44	0.71842	HC
DKAN_103	DKAN_44	0.629302	HC
DKAN_105	DKAN_44	0.677368	HC
DKAN_106	DKAN_44	0.636031	HC
DKAN_107	DKAN_44	0.682828	HC
DKAN_108	DKAN_44	0.641755	HC
DKAN_109	DKAN_44	0.654296	HC
DKAN_110	DKAN_44	0.604129	HC
DKAN_111	DKAN_44	0.686716	HC
DKAN_112	DKAN_44	0.659613	HC
DKAN_113	DKAN_44	0.670034	HC
DKAN_114	DKAN_44	0.642853	HC
DKAN_115	DKAN_44	0.624018	HC
DKAN_116	DKAN_44	0.690256	HC
DKAN_118	DKAN_44	0.695056	HC
DKAN_120	DKAN_44	0.605994	HC
DKAN_121	DKAN_44	0.692976	HC
DKAN_122	DKAN_44	0.622224	HC
DKAN_123	DKAN_44	0.635866	HC
DKAN_124	DKAN_44	0.668925	HC
DKAN_125	DKAN_44	0.617196	HC
DKAN_127	DKAN_44	0.683034	HC
DKAN_128	DKAN_44	0.656479	HC
DKAN_131	DKAN_44	0.669329	HC
DKAN_132	DKAN_44	0.666573	HC
DKAN_133	DKAN_44	0.686306	HC
DKAN_134	DKAN_44	0.666267	HC
DKAN_135	DKAN_44	0.698401	HC
DKAN_139	DKAN_44	0.681489	HC
DKAN_140	DKAN_44	0.609228	HC
DKAN_141	DKAN_44	0.657781	HC
DKAN_143	DKAN_44	0.60466	HC
DKAN_144	DKAN_44	0.635687	HC
DKAN_145	DKAN_44	0.786734	HC
DKAN_146	DKAN_44	0.603646	HC
DKAN_147	DKAN_44	0.662986	HC
DKAN_06	DKAN_47	0.670874	HC
DKAN_07	DKAN_47	0.68846	HC
DKAN_08	DKAN_47	0.646297	HC
DKAN_09	DKAN_47	0.718755	HC
DKAN_10	DKAN_47	0.579023	HC
DKAN_11	DKAN_47	0.73634	HC
DKAN_12	DKAN_47	0.706393	HC
DKAN_13	DKAN_47	0.564523	HC
DKAN_20	DKAN_47	0.698261	HC
DKAN_24	DKAN_47	0.661898	HC
DKAN_25	DKAN_47	0.598246	HC
DKAN_26	DKAN_47	0.73871	HC
DKAN_27	DKAN_47	0.765505	HC
DKAN_29	DKAN_47	0.595008	HC
DKAN_30	DKAN_47	0.614072	HC
DKAN_39	DKAN_47	0.789732	HC
DKAN_40	DKAN_47	0.632706	HC
DKAN_43	DKAN_47	0.667738	HC
DKAN_44	DKAN_47	0.640666	HC
DKAN_50	DKAN_47	0.799513	HC
DKAN_57	DKAN_47	0.694088	HC
DKAN_58	DKAN_47	0.622744	HC
DKAN_65	DKAN_47	0.667135	HC
DKAN_67	DKAN_47	0.656603	HC
DKAN_71	DKAN_47	0.670336	HC
DKAN_72	DKAN_47	0.641961	HC
DKAN_73	DKAN_47	0.808278	HC
DKAN_74	DKAN_47	0.643396	HC
DKAN_75	DKAN_47	0.691673	HC
DKAN_82	DKAN_47	0.706894	HC
DKAN_83	DKAN_47	0.75831	HC
DKAN_87	DKAN_47	0.656303	HC
DKAN_94	DKAN_47	0.614747	HC
DKAN_100	DKAN_47	0.72265	HC
DKAN_103	DKAN_47	0.615875	HC
DKAN_105	DKAN_47	0.635585	HC
DKAN_106	DKAN_47	0.591332	HC
DKAN_107	DKAN_47	0.635879	HC
DKAN_108	DKAN_47	0.665826	HC
DKAN_109	DKAN_47	0.716734	HC
DKAN_110	DKAN_47	0.628269	HC
DKAN_111	DKAN_47	0.755805	HC
DKAN_112	DKAN_47	0.631768	HC
DKAN_113	DKAN_47	0.589203	HC
DKAN_114	DKAN_47	0.639198	HC
DKAN_115	DKAN_47	0.669603	HC
DKAN_116	DKAN_47	0.687481	HC
DKAN_118	DKAN_47	0.694613	HC
DKAN_120	DKAN_47	0.626969	HC
DKAN_121	DKAN_47	0.694327	HC
DKAN_122	DKAN_47	0.618937	HC
DKAN_123	DKAN_47	0.684494	HC
DKAN_124	DKAN_47	0.621457	HC
DKAN_125	DKAN_47	0.609664	HC
DKAN_127	DKAN_47	0.669265	HC
DKAN_128	DKAN_47	0.710064	HC
DKAN_131	DKAN_47	0.721704	HC
DKAN_132	DKAN_47	0.673592	HC
DKAN_133	DKAN_47	0.645356	HC
DKAN_134	DKAN_47	0.587034	HC
DKAN_135	DKAN_47	0.675074	HC
DKAN_139	DKAN_47	0.73848	HC
DKAN_140	DKAN_47	0.649226	HC
DKAN_141	DKAN_47	0.683919	HC
DKAN_143	DKAN_47	0.601964	HC
DKAN_144	DKAN_47	0.627175	HC
DKAN_145	DKAN_47	0.807216	HC
DKAN_146	DKAN_47	0.687209	HC
DKAN_147	DKAN_47	0.663767	HC
DKAN_06	DKAN_50	0.736305	HC
DKAN_07	DKAN_50	0.715224	HC
DKAN_08	DKAN_50	0.739568	HC
DKAN_09	DKAN_50	0.672172	HC
DKAN_10	DKAN_50	0.738467	HC
DKAN_11	DKAN_50	0.693255	HC
DKAN_12	DKAN_50	0.78215	HC
DKAN_13	DKAN_50	0.765293	HC
DKAN_20	DKAN_50	0.710075	HC
DKAN_24	DKAN_50	0.700081	HC
DKAN_25	DKAN_50	0.736798	HC
DKAN_26	DKAN_50	0.687071	HC
DKAN_27	DKAN_50	0.763305	HC
DKAN_29	DKAN_50	0.793055	HC
DKAN_30	DKAN_50	0.780872	HC
DKAN_39	DKAN_50	0.691168	HC
DKAN_40	DKAN_50	0.723646	HC
DKAN_43	DKAN_50	0.733954	HC
DKAN_44	DKAN_50	0.734955	HC
DKAN_47	DKAN_50	0.799513	HC
DKAN_57	DKAN_50	0.720631	HC
DKAN_58	DKAN_50	0.7317	HC
DKAN_65	DKAN_50	0.74809	HC
DKAN_67	DKAN_50	0.808389	HC
DKAN_71	DKAN_50	0.703857	HC
DKAN_72	DKAN_50	0.75129	HC
DKAN_73	DKAN_50	0.691193	HC
DKAN_74	DKAN_50	0.730252	HC
DKAN_75	DKAN_50	0.693251	HC
DKAN_82	DKAN_50	0.726343	HC
DKAN_83	DKAN_50	0.782995	HC
DKAN_87	DKAN_50	0.758462	HC
DKAN_94	DKAN_50	0.787009	HC
DKAN_100	DKAN_50	0.774215	HC
DKAN_103	DKAN_50	0.733692	HC
DKAN_105	DKAN_50	0.769676	HC
DKAN_106	DKAN_50	0.782512	HC
DKAN_107	DKAN_50	0.752344	HC
DKAN_108	DKAN_50	0.721845	HC
DKAN_109	DKAN_50	0.697147	HC
DKAN_110	DKAN_50	0.715125	HC
DKAN_111	DKAN_50	0.689193	HC
DKAN_112	DKAN_50	0.752363	HC
DKAN_113	DKAN_50	0.785234	HC
DKAN_114	DKAN_50	0.774955	HC
DKAN_115	DKAN_50	0.750939	HC
DKAN_116	DKAN_50	0.768137	HC
DKAN_118	DKAN_50	0.752203	HC
DKAN_120	DKAN_50	0.752605	HC
DKAN_121	DKAN_50	0.777187	HC
DKAN_122	DKAN_50	0.764638	HC
DKAN_123	DKAN_50	0.664368	HC
DKAN_124	DKAN_50	0.7265	HC
DKAN_125	DKAN_50	0.72932	HC
DKAN_127	DKAN_50	0.756683	HC
DKAN_128	DKAN_50	0.717391	HC
DKAN_131	DKAN_50	0.745877	HC
DKAN_132	DKAN_50	0.732017	HC
DKAN_133	DKAN_50	0.752852	HC
DKAN_134	DKAN_50	0.764598	HC
DKAN_135	DKAN_50	0.75972	HC
DKAN_139	DKAN_50	0.707446	HC
DKAN_140	DKAN_50	0.751221	HC
DKAN_141	DKAN_50	0.781004	HC
DKAN_143	DKAN_50	0.748146	HC
DKAN_144	DKAN_50	0.761084	HC
DKAN_145	DKAN_50	0.741031	HC
DKAN_146	DKAN_50	0.700602	HC
DKAN_147	DKAN_50	0.729838	HC
DKAN_06	DKAN_57	0.633692	HC
DKAN_07	DKAN_57	0.665367	HC
DKAN_08	DKAN_57	0.679251	HC
DKAN_09	DKAN_57	0.635723	HC
DKAN_10	DKAN_57	0.666795	HC
DKAN_11	DKAN_57	0.703912	HC
DKAN_12	DKAN_57	0.763194	HC
DKAN_13	DKAN_57	0.703811	HC
DKAN_20	DKAN_57	0.614844	HC
DKAN_24	DKAN_57	0.682888	HC
DKAN_25	DKAN_57	0.674124	HC
DKAN_26	DKAN_57	0.65091	HC
DKAN_27	DKAN_57	0.698035	HC
DKAN_29	DKAN_57	0.677283	HC
DKAN_30	DKAN_57	0.634087	HC
DKAN_39	DKAN_57	0.689025	HC
DKAN_40	DKAN_57	0.644759	HC
DKAN_43	DKAN_57	0.656524	HC
DKAN_44	DKAN_57	0.693091	HC
DKAN_47	DKAN_57	0.694088	HC
DKAN_50	DKAN_57	0.720631	HC
DKAN_58	DKAN_57	0.594453	HC
DKAN_65	DKAN_57	0.686466	HC
DKAN_67	DKAN_57	0.718861	HC
DKAN_71	DKAN_57	0.654891	HC
DKAN_72	DKAN_57	0.70076	HC
DKAN_73	DKAN_57	0.754339	HC
DKAN_74	DKAN_57	0.642486	HC
DKAN_75	DKAN_57	0.691017	HC
DKAN_82	DKAN_57	0.6975	HC
DKAN_83	DKAN_57	0.695671	HC
DKAN_87	DKAN_57	0.668249	HC
DKAN_94	DKAN_57	0.734511	HC
DKAN_100	DKAN_57	0.735151	HC
DKAN_103	DKAN_57	0.656612	HC
DKAN_105	DKAN_57	0.70915	HC
DKAN_106	DKAN_57	0.686486	HC
DKAN_107	DKAN_57	0.696619	HC
DKAN_108	DKAN_57	0.665544	HC
DKAN_109	DKAN_57	0.683994	HC
DKAN_110	DKAN_57	0.68569	HC
DKAN_111	DKAN_57	0.686316	HC
DKAN_112	DKAN_57	0.65922	HC
DKAN_113	DKAN_57	0.703892	HC
DKAN_114	DKAN_57	0.679688	HC
DKAN_115	DKAN_57	0.69804	HC
DKAN_116	DKAN_57	0.674082	HC
DKAN_118	DKAN_57	0.638476	HC
DKAN_120	DKAN_57	0.664953	HC
DKAN_121	DKAN_57	0.664247	HC
DKAN_122	DKAN_57	0.651786	HC
DKAN_123	DKAN_57	0.632496	HC
DKAN_124	DKAN_57	0.708992	HC
DKAN_125	DKAN_57	0.651703	HC
DKAN_127	DKAN_57	0.712162	HC
DKAN_128	DKAN_57	0.680307	HC
DKAN_131	DKAN_57	0.695336	HC
DKAN_132	DKAN_57	0.706567	HC
DKAN_133	DKAN_57	0.693826	HC
DKAN_134	DKAN_57	0.71662	HC
DKAN_135	DKAN_57	0.727583	HC
DKAN_139	DKAN_57	0.681323	HC
DKAN_140	DKAN_57	0.641122	HC
DKAN_141	DKAN_57	0.705323	HC
DKAN_143	DKAN_57	0.701952	HC
DKAN_144	DKAN_57	0.691598	HC
DKAN_145	DKAN_57	0.715529	HC
DKAN_146	DKAN_57	0.66001	HC
DKAN_147	DKAN_57	0.608939	HC
DKAN_06	DKAN_58	0.61099	HC
DKAN_07	DKAN_58	0.622321	HC
DKAN_08	DKAN_58	0.629755	HC
DKAN_09	DKAN_58	0.622956	HC
DKAN_10	DKAN_58	0.60769	HC
DKAN_11	DKAN_58	0.692679	HC
DKAN_12	DKAN_58	0.752589	HC
DKAN_13	DKAN_58	0.664742	HC
DKAN_20	DKAN_58	0.649621	HC
DKAN_24	DKAN_58	0.687223	HC
DKAN_25	DKAN_58	0.629257	HC
DKAN_26	DKAN_58	0.646421	HC
DKAN_27	DKAN_58	0.703636	HC
DKAN_29	DKAN_58	0.631969	HC
DKAN_30	DKAN_58	0.61311	HC
DKAN_39	DKAN_58	0.715854	HC
DKAN_40	DKAN_58	0.641482	HC
DKAN_43	DKAN_58	0.614951	HC
DKAN_44	DKAN_58	0.646112	HC
DKAN_47	DKAN_58	0.622744	HC
DKAN_50	DKAN_58	0.7317	HC
DKAN_57	DKAN_58	0.594453	HC
DKAN_65	DKAN_58	0.636158	HC
DKAN_67	DKAN_58	0.668657	HC
DKAN_71	DKAN_58	0.640572	HC
DKAN_72	DKAN_58	0.608726	HC
DKAN_73	DKAN_58	0.737736	HC
DKAN_74	DKAN_58	0.592923	HC
DKAN_75	DKAN_58	0.6983	HC
DKAN_82	DKAN_58	0.677234	HC
DKAN_83	DKAN_58	0.724933	HC
DKAN_87	DKAN_58	0.596979	HC
DKAN_94	DKAN_58	0.698293	HC
DKAN_100	DKAN_58	0.747156	HC
DKAN_103	DKAN_58	0.666211	HC
DKAN_105	DKAN_58	0.669407	HC
DKAN_106	DKAN_58	0.605622	HC
DKAN_107	DKAN_58	0.715511	HC
DKAN_108	DKAN_58	0.619047	HC
DKAN_109	DKAN_58	0.707627	HC
DKAN_110	DKAN_58	0.64842	HC
DKAN_111	DKAN_58	0.699765	HC
DKAN_112	DKAN_58	0.648973	HC
DKAN_113	DKAN_58	0.643861	HC
DKAN_114	DKAN_58	0.603431	HC
DKAN_115	DKAN_58	0.69106	HC
DKAN_116	DKAN_58	0.638652	HC
DKAN_118	DKAN_58	0.624543	HC
DKAN_120	DKAN_58	0.602197	HC
DKAN_121	DKAN_58	0.661955	HC
DKAN_122	DKAN_58	0.649075	HC
DKAN_123	DKAN_58	0.607041	HC
DKAN_124	DKAN_58	0.658756	HC
DKAN_125	DKAN_58	0.603193	HC
DKAN_127	DKAN_58	0.677759	HC
DKAN_128	DKAN_58	0.705514	HC
DKAN_131	DKAN_58	0.692477	HC
DKAN_132	DKAN_58	0.667717	HC
DKAN_133	DKAN_58	0.679328	HC
DKAN_134	DKAN_58	0.661998	HC
DKAN_135	DKAN_58	0.69227	HC
DKAN_139	DKAN_58	0.66088	HC
DKAN_140	DKAN_58	0.612955	HC
DKAN_141	DKAN_58	0.680997	HC
DKAN_143	DKAN_58	0.643576	HC
DKAN_144	DKAN_58	0.633041	HC
DKAN_145	DKAN_58	0.754929	HC
DKAN_146	DKAN_58	0.649861	HC
DKAN_147	DKAN_58	0.61875	HC
DKAN_06	DKAN_65	0.664578	HC
DKAN_07	DKAN_65	0.700002	HC
DKAN_08	DKAN_65	0.697923	HC
DKAN_09	DKAN_65	0.674989	HC
DKAN_10	DKAN_65	0.637896	HC
DKAN_11	DKAN_65	0.707151	HC
DKAN_12	DKAN_65	0.745014	HC
DKAN_13	DKAN_65	0.690255	HC
DKAN_20	DKAN_65	0.661401	HC
DKAN_24	DKAN_65	0.692255	HC
DKAN_25	DKAN_65	0.680039	HC
DKAN_26	DKAN_65	0.679585	HC
DKAN_27	DKAN_65	0.734479	HC
DKAN_29	DKAN_65	0.667795	HC
DKAN_30	DKAN_65	0.635485	HC
DKAN_39	DKAN_65	0.747114	HC
DKAN_40	DKAN_65	0.676604	HC
DKAN_43	DKAN_65	0.62901	HC
DKAN_44	DKAN_65	0.648665	HC
DKAN_47	DKAN_65	0.667135	HC
DKAN_50	DKAN_65	0.74809	HC
DKAN_57	DKAN_65	0.686466	HC
DKAN_58	DKAN_65	0.636158	HC
DKAN_67	DKAN_65	0.654021	HC
DKAN_71	DKAN_65	0.606776	HC
DKAN_72	DKAN_65	0.609123	HC
DKAN_73	DKAN_65	0.767793	HC
DKAN_74	DKAN_65	0.664028	HC
DKAN_75	DKAN_65	0.66932	HC
DKAN_82	DKAN_65	0.674166	HC
DKAN_83	DKAN_65	0.664114	HC
DKAN_87	DKAN_65	0.624566	HC
DKAN_94	DKAN_65	0.707709	HC
DKAN_100	DKAN_65	0.775212	HC
DKAN_103	DKAN_65	0.665533	HC
DKAN_105	DKAN_65	0.680552	HC
DKAN_106	DKAN_65	0.626361	HC
DKAN_107	DKAN_65	0.700378	HC
DKAN_108	DKAN_65	0.645816	HC
DKAN_109	DKAN_65	0.664298	HC
DKAN_110	DKAN_65	0.654951	HC
DKAN_111	DKAN_65	0.717205	HC
DKAN_112	DKAN_65	0.65289	HC
DKAN_113	DKAN_65	0.654795	HC
DKAN_114	DKAN_65	0.68445	HC
DKAN_115	DKAN_65	0.68738	HC
DKAN_116	DKAN_65	0.667837	HC
DKAN_118	DKAN_65	0.672029	HC
DKAN_120	DKAN_65	0.705763	HC
DKAN_121	DKAN_65	0.694846	HC
DKAN_122	DKAN_65	0.600606	HC
DKAN_123	DKAN_65	0.629556	HC
DKAN_124	DKAN_65	0.677001	HC
DKAN_125	DKAN_65	0.645231	HC
DKAN_127	DKAN_65	0.657774	HC
DKAN_128	DKAN_65	0.706261	HC
DKAN_131	DKAN_65	0.682747	HC
DKAN_132	DKAN_65	0.658446	HC
DKAN_133	DKAN_65	0.693534	HC
DKAN_134	DKAN_65	0.664496	HC
DKAN_135	DKAN_65	0.640935	HC
DKAN_139	DKAN_65	0.726371	HC
DKAN_140	DKAN_65	0.661003	HC
DKAN_141	DKAN_65	0.670526	HC
DKAN_143	DKAN_65	0.697313	HC
DKAN_144	DKAN_65	0.706749	HC
DKAN_145	DKAN_65	0.7291	HC
DKAN_146	DKAN_65	0.663445	HC
DKAN_147	DKAN_65	0.667015	HC
DKAN_06	DKAN_67	0.692248	HC
DKAN_07	DKAN_67	0.721029	HC
DKAN_08	DKAN_67	0.706487	HC
DKAN_09	DKAN_67	0.738042	HC
DKAN_10	DKAN_67	0.649164	HC
DKAN_11	DKAN_67	0.7897	HC
DKAN_12	DKAN_67	0.770698	HC
DKAN_13	DKAN_67	0.693352	HC
DKAN_20	DKAN_67	0.705145	HC
DKAN_24	DKAN_67	0.761219	HC
DKAN_25	DKAN_67	0.637605	HC
DKAN_26	DKAN_67	0.758218	HC
DKAN_27	DKAN_67	0.763394	HC
DKAN_29	DKAN_67	0.655078	HC
DKAN_30	DKAN_67	0.603288	HC
DKAN_39	DKAN_67	0.8006	HC
DKAN_40	DKAN_67	0.69163	HC
DKAN_43	DKAN_67	0.631604	HC
DKAN_44	DKAN_67	0.697842	HC
DKAN_47	DKAN_67	0.656603	HC
DKAN_50	DKAN_67	0.808389	HC
DKAN_57	DKAN_67	0.718861	HC
DKAN_58	DKAN_67	0.668657	HC
DKAN_65	DKAN_67	0.654021	HC
DKAN_71	DKAN_67	0.719558	HC
DKAN_72	DKAN_67	0.697913	HC
DKAN_73	DKAN_67	0.776748	HC
DKAN_74	DKAN_67	0.703445	HC
DKAN_75	DKAN_67	0.745316	HC
DKAN_82	DKAN_67	0.717417	HC
DKAN_83	DKAN_67	0.749199	HC
DKAN_87	DKAN_67	0.65292	HC
DKAN_94	DKAN_67	0.738961	HC
DKAN_100	DKAN_67	0.789384	HC
DKAN_103	DKAN_67	0.706847	HC
DKAN_105	DKAN_67	0.691684	HC
DKAN_106	DKAN_67	0.637603	HC
DKAN_107	DKAN_67	0.73838	HC
DKAN_108	DKAN_67	0.707733	HC
DKAN_109	DKAN_67	0.747519	HC
DKAN_110	DKAN_67	0.727433	HC
DKAN_111	DKAN_67	0.758878	HC
DKAN_112	DKAN_67	0.677942	HC
DKAN_113	DKAN_67	0.653443	HC
DKAN_114	DKAN_67	0.700603	HC
DKAN_115	DKAN_67	0.705109	HC
DKAN_116	DKAN_67	0.671536	HC
DKAN_118	DKAN_67	0.703702	HC
DKAN_120	DKAN_67	0.709484	HC
DKAN_121	DKAN_67	0.731691	HC
DKAN_122	DKAN_67	0.670017	HC
DKAN_123	DKAN_67	0.697958	HC
DKAN_124	DKAN_67	0.688737	HC
DKAN_125	DKAN_67	0.655659	HC
DKAN_127	DKAN_67	0.641635	HC
DKAN_128	DKAN_67	0.720457	HC
DKAN_131	DKAN_67	0.735039	HC
DKAN_132	DKAN_67	0.704394	HC
DKAN_133	DKAN_67	0.674282	HC
DKAN_134	DKAN_67	0.664373	HC
DKAN_135	DKAN_67	0.658919	HC
DKAN_139	DKAN_67	0.774661	HC
DKAN_140	DKAN_67	0.706005	HC
DKAN_141	DKAN_67	0.706685	HC
DKAN_143	DKAN_67	0.693996	HC
DKAN_144	DKAN_67	0.706537	HC
DKAN_145	DKAN_67	0.7603	HC
DKAN_146	DKAN_67	0.728457	HC
DKAN_147	DKAN_67	0.68108	HC
DKAN_06	DKAN_71	0.61566	HC
DKAN_07	DKAN_71	0.639991	HC
DKAN_08	DKAN_71	0.672401	HC
DKAN_09	DKAN_71	0.654811	HC
DKAN_10	DKAN_71	0.689065	HC
DKAN_11	DKAN_71	0.650251	HC
DKAN_12	DKAN_71	0.739112	HC
DKAN_13	DKAN_71	0.710158	HC
DKAN_20	DKAN_71	0.646485	HC
DKAN_24	DKAN_71	0.654223	HC
DKAN_25	DKAN_71	0.685087	HC
DKAN_26	DKAN_71	0.64829	HC
DKAN_27	DKAN_71	0.693434	HC
DKAN_29	DKAN_71	0.709087	HC
DKAN_30	DKAN_71	0.682443	HC
DKAN_39	DKAN_71	0.705295	HC
DKAN_40	DKAN_71	0.667884	HC
DKAN_43	DKAN_71	0.632524	HC
DKAN_44	DKAN_71	0.634991	HC
DKAN_47	DKAN_71	0.670336	HC
DKAN_50	DKAN_71	0.703857	HC
DKAN_57	DKAN_71	0.654891	HC
DKAN_58	DKAN_71	0.640572	HC
DKAN_65	DKAN_71	0.606776	HC
DKAN_67	DKAN_71	0.719558	HC
DKAN_72	DKAN_71	0.631386	HC
DKAN_73	DKAN_71	0.756831	HC
DKAN_74	DKAN_71	0.649607	HC
DKAN_75	DKAN_71	0.634201	HC
DKAN_82	DKAN_71	0.622182	HC
DKAN_83	DKAN_71	0.706178	HC
DKAN_87	DKAN_71	0.663637	HC
DKAN_94	DKAN_71	0.694152	HC
DKAN_100	DKAN_71	0.731372	HC
DKAN_103	DKAN_71	0.665864	HC
DKAN_105	DKAN_71	0.685493	HC
DKAN_106	DKAN_71	0.677759	HC
DKAN_107	DKAN_71	0.691695	HC
DKAN_108	DKAN_71	0.637627	HC
DKAN_109	DKAN_71	0.633013	HC
DKAN_110	DKAN_71	0.644606	HC
DKAN_111	DKAN_71	0.701363	HC
DKAN_112	DKAN_71	0.665952	HC
DKAN_113	DKAN_71	0.709501	HC
DKAN_114	DKAN_71	0.688793	HC
DKAN_115	DKAN_71	0.67389	HC
DKAN_116	DKAN_71	0.66807	HC
DKAN_118	DKAN_71	0.646751	HC
DKAN_120	DKAN_71	0.654126	HC
DKAN_121	DKAN_71	0.69209	HC
DKAN_122	DKAN_71	0.63526	HC
DKAN_123	DKAN_71	0.596872	HC
DKAN_124	DKAN_71	0.730128	HC
DKAN_125	DKAN_71	0.616619	HC
DKAN_127	DKAN_71	0.72601	HC
DKAN_128	DKAN_71	0.655184	HC
DKAN_131	DKAN_71	0.703046	HC
DKAN_132	DKAN_71	0.651196	HC
DKAN_133	DKAN_71	0.707868	HC
DKAN_134	DKAN_71	0.668379	HC
DKAN_135	DKAN_71	0.687273	HC
DKAN_139	DKAN_71	0.660644	HC
DKAN_140	DKAN_71	0.633967	HC
DKAN_141	DKAN_71	0.702915	HC
DKAN_143	DKAN_71	0.638988	HC
DKAN_144	DKAN_71	0.681591	HC
DKAN_145	DKAN_71	0.695812	HC
DKAN_146	DKAN_71	0.619793	HC
DKAN_147	DKAN_71	0.632968	HC
DKAN_06	DKAN_72	0.619449	HC
DKAN_07	DKAN_72	0.644221	HC
DKAN_08	DKAN_72	0.68819	HC
DKAN_09	DKAN_72	0.658346	HC
DKAN_10	DKAN_72	0.701421	HC
DKAN_11	DKAN_72	0.710052	HC
DKAN_12	DKAN_72	0.776391	HC
DKAN_13	DKAN_72	0.675329	HC
DKAN_20	DKAN_72	0.659082	HC
DKAN_24	DKAN_72	0.669003	HC
DKAN_25	DKAN_72	0.682094	HC
DKAN_26	DKAN_72	0.679902	HC
DKAN_27	DKAN_72	0.726488	HC
DKAN_29	DKAN_72	0.687683	HC
DKAN_30	DKAN_72	0.668372	HC
DKAN_39	DKAN_72	0.743507	HC
DKAN_40	DKAN_72	0.666533	HC
DKAN_43	DKAN_72	0.625559	HC
DKAN_44	DKAN_72	0.660468	HC
DKAN_47	DKAN_72	0.641961	HC
DKAN_50	DKAN_72	0.75129	HC
DKAN_57	DKAN_72	0.70076	HC
DKAN_58	DKAN_72	0.608726	HC
DKAN_65	DKAN_72	0.609123	HC
DKAN_67	DKAN_72	0.697913	HC
DKAN_71	DKAN_72	0.631386	HC
DKAN_73	DKAN_72	0.774828	HC
DKAN_74	DKAN_72	0.596083	HC
DKAN_75	DKAN_72	0.671816	HC
DKAN_82	DKAN_72	0.654561	HC
DKAN_83	DKAN_72	0.710957	HC
DKAN_87	DKAN_72	0.637329	HC
DKAN_94	DKAN_72	0.727307	HC
DKAN_100	DKAN_72	0.763498	HC
DKAN_103	DKAN_72	0.717418	HC
DKAN_105	DKAN_72	0.667504	HC
DKAN_106	DKAN_72	0.603456	HC
DKAN_107	DKAN_72	0.697438	HC
DKAN_108	DKAN_72	0.645187	HC
DKAN_109	DKAN_72	0.702617	HC
DKAN_110	DKAN_72	0.647558	HC
DKAN_111	DKAN_72	0.704951	HC
DKAN_112	DKAN_72	0.666953	HC
DKAN_113	DKAN_72	0.712321	HC
DKAN_114	DKAN_72	0.656248	HC
DKAN_115	DKAN_72	0.7166	HC
DKAN_116	DKAN_72	0.662083	HC
DKAN_118	DKAN_72	0.667733	HC
DKAN_120	DKAN_72	0.662301	HC
DKAN_121	DKAN_72	0.693837	HC
DKAN_122	DKAN_72	0.675154	HC
DKAN_123	DKAN_72	0.624323	HC
DKAN_124	DKAN_72	0.704513	HC
DKAN_125	DKAN_72	0.62765	HC
DKAN_127	DKAN_72	0.696268	HC
DKAN_128	DKAN_72	0.69681	HC
DKAN_131	DKAN_72	0.69148	HC
DKAN_132	DKAN_72	0.68659	HC
DKAN_133	DKAN_72	0.694014	HC
DKAN_134	DKAN_72	0.655591	HC
DKAN_135	DKAN_72	0.692354	HC
DKAN_139	DKAN_72	0.690926	HC
DKAN_140	DKAN_72	0.634393	HC
DKAN_141	DKAN_72	0.703227	HC
DKAN_143	DKAN_72	0.644201	HC
DKAN_144	DKAN_72	0.698712	HC
DKAN_145	DKAN_72	0.737263	HC
DKAN_146	DKAN_72	0.659587	HC
DKAN_147	DKAN_72	0.668767	HC
DKAN_06	DKAN_73	0.70937	HC
DKAN_07	DKAN_73	0.71157	HC
DKAN_08	DKAN_73	0.776336	HC
DKAN_09	DKAN_73	0.730798	HC
DKAN_10	DKAN_73	0.80283	HC
DKAN_11	DKAN_73	0.663144	HC
DKAN_12	DKAN_73	0.811426	HC
DKAN_13	DKAN_73	0.799896	HC
DKAN_20	DKAN_73	0.747838	HC
DKAN_24	DKAN_73	0.728636	HC
DKAN_25	DKAN_73	0.787932	HC
DKAN_26	DKAN_73	0.74593	HC
DKAN_27	DKAN_73	0.776504	HC
DKAN_29	DKAN_73	0.83035	HC
DKAN_30	DKAN_73	0.766069	HC
DKAN_39	DKAN_73	0.721542	HC
DKAN_40	DKAN_73	0.758669	HC
DKAN_43	DKAN_73	0.768976	HC
DKAN_44	DKAN_73	0.734311	HC
DKAN_47	DKAN_73	0.808278	HC
DKAN_50	DKAN_73	0.691193	HC
DKAN_57	DKAN_73	0.754339	HC
DKAN_58	DKAN_73	0.737736	HC
DKAN_65	DKAN_73	0.767793	HC
DKAN_67	DKAN_73	0.776748	HC
DKAN_71	DKAN_73	0.756831	HC
DKAN_72	DKAN_73	0.774828	HC
DKAN_74	DKAN_73	0.706271	HC
DKAN_75	DKAN_73	0.725218	HC
DKAN_82	DKAN_73	0.770012	HC
DKAN_83	DKAN_73	0.802721	HC
DKAN_87	DKAN_73	0.767312	HC
DKAN_94	DKAN_73	0.799658	HC
DKAN_100	DKAN_73	0.789708	HC
DKAN_103	DKAN_73	0.747729	HC
DKAN_105	DKAN_73	0.791101	HC
DKAN_106	DKAN_73	0.765156	HC
DKAN_107	DKAN_73	0.759758	HC
DKAN_108	DKAN_73	0.722618	HC
DKAN_109	DKAN_73	0.711519	HC
DKAN_110	DKAN_73	0.76138	HC
DKAN_111	DKAN_73	0.708933	HC
DKAN_112	DKAN_73	0.764694	HC
DKAN_113	DKAN_73	0.795585	HC
DKAN_114	DKAN_73	0.764818	HC
DKAN_115	DKAN_73	0.758725	HC
DKAN_116	DKAN_73	0.787871	HC
DKAN_118	DKAN_73	0.801769	HC
DKAN_120	DKAN_73	0.760828	HC
DKAN_121	DKAN_73	0.802914	HC
DKAN_122	DKAN_73	0.774366	HC
DKAN_123	DKAN_73	0.728337	HC
DKAN_124	DKAN_73	0.790052	HC
DKAN_125	DKAN_73	0.779282	HC
DKAN_127	DKAN_73	0.806947	HC
DKAN_128	DKAN_73	0.702816	HC
DKAN_131	DKAN_73	0.707382	HC
DKAN_132	DKAN_73	0.779241	HC
DKAN_133	DKAN_73	0.750861	HC
DKAN_134	DKAN_73	0.800793	HC
DKAN_135	DKAN_73	0.826682	HC
DKAN_139	DKAN_73	0.680073	HC
DKAN_140	DKAN_73	0.773869	HC
DKAN_141	DKAN_73	0.790234	HC
DKAN_143	DKAN_73	0.782231	HC
DKAN_144	DKAN_73	0.775574	HC
DKAN_145	DKAN_73	0.783836	HC
DKAN_146	DKAN_73	0.702732	HC
DKAN_147	DKAN_73	0.766122	HC
DKAN_06	DKAN_74	0.584724	HC
DKAN_07	DKAN_74	0.590294	HC
DKAN_08	DKAN_74	0.658898	HC
DKAN_09	DKAN_74	0.695307	HC
DKAN_10	DKAN_74	0.66157	HC
DKAN_11	DKAN_74	0.667239	HC
DKAN_12	DKAN_74	0.724625	HC
DKAN_13	DKAN_74	0.665806	HC
DKAN_20	DKAN_74	0.655796	HC
DKAN_24	DKAN_74	0.634414	HC
DKAN_25	DKAN_74	0.620424	HC
DKAN_26	DKAN_74	0.705171	HC
DKAN_27	DKAN_74	0.687414	HC
DKAN_29	DKAN_74	0.681034	HC
DKAN_30	DKAN_74	0.668472	HC
DKAN_39	DKAN_74	0.755416	HC
DKAN_40	DKAN_74	0.625124	HC
DKAN_43	DKAN_74	0.619657	HC
DKAN_44	DKAN_74	0.609155	HC
DKAN_47	DKAN_74	0.643396	HC
DKAN_50	DKAN_74	0.730252	HC
DKAN_57	DKAN_74	0.642486	HC
DKAN_58	DKAN_74	0.592923	HC
DKAN_65	DKAN_74	0.664028	HC
DKAN_67	DKAN_74	0.703445	HC
DKAN_71	DKAN_74	0.649607	HC
DKAN_72	DKAN_74	0.596083	HC
DKAN_73	DKAN_74	0.706271	HC
DKAN_75	DKAN_74	0.615943	HC
DKAN_82	DKAN_74	0.632134	HC
DKAN_83	DKAN_74	0.708871	HC
DKAN_87	DKAN_74	0.623263	HC
DKAN_94	DKAN_74	0.679687	HC
DKAN_100	DKAN_74	0.741642	HC
DKAN_103	DKAN_74	0.658332	HC
DKAN_105	DKAN_74	0.628726	HC
DKAN_106	DKAN_74	0.572484	HC
DKAN_107	DKAN_74	0.682677	HC
DKAN_108	DKAN_74	0.618165	HC
DKAN_109	DKAN_74	0.677671	HC
DKAN_110	DKAN_74	0.630087	HC
DKAN_111	DKAN_74	0.687544	HC
DKAN_112	DKAN_74	0.634358	HC
DKAN_113	DKAN_74	0.649162	HC
DKAN_114	DKAN_74	0.647622	HC
DKAN_115	DKAN_74	0.660688	HC
DKAN_116	DKAN_74	0.67646	HC
DKAN_118	DKAN_74	0.674549	HC
DKAN_120	DKAN_74	0.609762	HC
DKAN_121	DKAN_74	0.63154	HC
DKAN_122	DKAN_74	0.640456	HC
DKAN_123	DKAN_74	0.644434	HC
DKAN_124	DKAN_74	0.648982	HC
DKAN_125	DKAN_74	0.617356	HC
DKAN_127	DKAN_74	0.702108	HC
DKAN_128	DKAN_74	0.659108	HC
DKAN_131	DKAN_74	0.716649	HC
DKAN_132	DKAN_74	0.661502	HC
DKAN_133	DKAN_74	0.680265	HC
DKAN_134	DKAN_74	0.64377	HC
DKAN_135	DKAN_74	0.731492	HC
DKAN_139	DKAN_74	0.683306	HC
DKAN_140	DKAN_74	0.631788	HC
DKAN_141	DKAN_74	0.672469	HC
DKAN_143	DKAN_74	0.59429	HC
DKAN_144	DKAN_74	0.639526	HC
DKAN_145	DKAN_74	0.799235	HC
[truncated: 6,331 more rows]

## Sheet: 1c
MSP_ID	q_value	cliff	Prevalence_all	Prevalence_HC	Prevalence_AN	msp	msp.annotation
msp_0009	0.046	0.269017	0.76	0.7	0.82	Enterocloster bolteae	msp_0009: Enterocloster bolteae [76%, 70%, 82%, 4.6e-02]
msp_0014	0.03	0.2859	0.76	0.64	0.86	Eisenbergiella tayi	msp_0014: Eisenbergiella tayi [76%, 64%, 86%, 3.0e-02]
msp_0015	1e-05	-0.535807	0.76	0.93	0.61	Agathobacter faecis	msp_0015: Agathobacter faecis [76%, 93%, 61%, 1.0e-05]
msp_0017	0.00027	-0.435993	0.69	0.83	0.56	Roseburia intestinalis	msp_0017: Roseburia intestinalis [69%, 83%, 56%, 2.7e-04]
msp_0019	0.066	-0.1859	0.23	0.31	0.16	Bacteroides faecis	msp_0019: Bacteroides faecis [23%, 31%, 16%, 6.6e-02]
msp_0024	0.048	0.254917	0.54	0.43	0.65	Hungatella effluvii	msp_0024: Hungatella effluvii [54%, 43%, 65%, 4.8e-02]
msp_0034	0.0096	-0.327829	0.67	0.81	0.55	[Faecalibacterium] sp. CAG:74	msp_0034: [Faecalibacterium] sp. CAG:74 [67%, 81%, 55%, 9.6e-03]
msp_0042	0.0049	-0.330983	0.49	0.66	0.34	Coprococcus eutactus 2	msp_0042: Coprococcus eutactus 2 [49%, 66%, 34%, 4.9e-03]
msp_0050	0.0025	-0.382189	0.93	0.99	0.87	Anaerobutyricum hallii	msp_0050: Anaerobutyricum hallii [93%, 99%, 87%, 2.5e-03]
msp_0052	0.022	0.168089	0.12	0.03	0.19	Blautia sp. CAG:257	msp_0052: Blautia sp. CAG:257 [12%, 3%, 19%, 2.2e-02]
msp_0062	0.089	-0.236364	0.94	0.94	0.94	Odoribacter splanchnicus	msp_0062: Odoribacter splanchnicus [94%, 94%, 94%, 8.9e-02]
msp_0068	0.033	-0.28423	0.93	1	0.86	Agathobacter rectale	msp_0068: Agathobacter rectale [93%, 100%, 86%, 3.3e-02]
msp_0072	0.00048	-0.424675	0.92	0.99	0.86	Roseburia inulinivorans	msp_0072: Roseburia inulinivorans [92%, 99%, 86%, 4.8e-04]
msp_0075	0.066	-0.252876	0.96	0.99	0.94	Lachnospiraceae sp. 3	msp_0075: Lachnospiraceae sp. 3 [96%, 99%, 94%, 6.6e-02]
msp_0079	0.098	-0.23154	0.88	0.91	0.84	[Clostridium] sp. CAG:7	msp_0079: [Clostridium] sp. CAG:7 [88%, 91%, 84%, 9.8e-02]
msp_0083	0.064	-0.151391	0.14	0.21	0.06	Parabacteroides johnsonii	msp_0083: Parabacteroides johnsonii [14%, 21%, 6%, 6.4e-02]
msp_0086	0.03	0.262338	0.45	0.33	0.56	[Clostridium] symbiosum	msp_0086: [Clostridium] symbiosum [45%, 33%, 56%, 3.0e-02]
msp_0103	0.067	0.212059	0.35	0.24	0.44	[Clostridium] innocuum	msp_0103: [Clostridium] innocuum [35%, 24%, 44%, 6.7e-02]
msp_0124	0.059	-0.258998	0.93	0.97	0.88	[Candidatus Cibiobacter] qucibialis	msp_0124: [Candidatus Cibiobacter] qucibialis [93%, 97%, 88%, 5.9e-02]
msp_0125	2.1e-05	-0.515028	0.93	0.99	0.87	Firmicutes bacterium CAG:24	msp_0125: Firmicutes bacterium CAG:24 [93%, 99%, 87%, 2.1e-05]
msp_0145	0.01	-0.319481	0.61	0.77	0.45	Parasutterella excrementihominis	msp_0145: Parasutterella excrementihominis [61%, 77%, 45%, 1.0e-02]
msp_0148c	0.0096	-0.328015	0.66	0.77	0.56	Veillonella infantium	msp_0148c: Veillonella infantium [66%, 77%, 56%, 9.6e-03]
msp_0153	0.0032	0.286085	0.28	0.11	0.43	Erysipelatoclostridium ramosum	msp_0153: Erysipelatoclostridium ramosum [28%, 11%, 43%, 3.2e-03]
msp_0158	0.085	-0.182375	0.25	0.36	0.16	[Eubacterium] sp. CAG:252	msp_0158: [Eubacterium] sp. CAG:252 [25%, 36%, 16%, 8.5e-02]
msp_0194	0.076	-0.238033	0.65	0.76	0.55	[Clostridium] sp. 42_12 & CAG:75	msp_0194: [Clostridium] sp. 42_12 & CAG:75 [65%, 76%, 55%, 7.6e-02]
msp_0258	0.00017	-0.444156	0.64	0.86	0.44	Anaerotignum faecicola	msp_0258: Anaerotignum faecicola [64%, 86%, 44%, 1.7e-04]
msp_0262	0.088	-0.19666	0.32	0.4	0.25	Ruminococcus callidus	msp_0262: Ruminococcus callidus [32%, 40%, 25%, 8.8e-02]
msp_0263	4.6e-05	-0.484601	0.69	0.86	0.53	Bifidobacterium adolescentis	msp_0263: Bifidobacterium adolescentis [69%, 86%, 53%, 4.6e-05]
msp_0307	0.066	-0.251577	0.84	0.89	0.81	Dorea longicatena	msp_0307: Dorea longicatena [84%, 89%, 81%, 6.6e-02]
msp_0314	0.059	0.244898	0.53	0.43	0.62	unclassified Christensenellales CAG-74	msp_0314: unclassified Christensenellales CAG-74 [53%, 43%, 62%, 5.9e-02]
msp_0346	0.00017	-0.455102	0.92	0.99	0.86	[Clostridium] sp. CAG:43	msp_0346: [Clostridium] sp. CAG:43 [92%, 99%, 86%, 1.7e-04]
msp_0360	0.0041	0.360297	0.78	0.66	0.9	Enterocloster asparagiformis == lavalensis	msp_0360: Enterocloster asparagiformis == lavalensis [78%, 66%, 90%, 4.1e-03]
msp_0380	0.0068	-0.34564	0.95	0.99	0.91	Streptococcus salivarius	msp_0380: Streptococcus salivarius [95%, 99%, 91%, 6.8e-03]
msp_0388	0.038	-0.277551	0.93	0.97	0.9	Faecalibacterium prausnitzii 3	msp_0388: Faecalibacterium prausnitzii 3 [93%, 97%, 90%, 3.8e-02]
msp_0389	0.013	-0.320594	0.99	1	0.97	Faecalibacterium prausnitzii 4	msp_0389: Faecalibacterium prausnitzii 4 [99%, 100%, 97%, 1.3e-02]
msp_0422	0.014	-0.302597	0.56	0.7	0.44	Romboutsia timonensis	msp_0422: Romboutsia timonensis [56%, 70%, 44%, 1.4e-02]
msp_0423	0.09	0.151763	0.16	0.09	0.23	unclassified Dysosmobacter - Oscillibacter	msp_0423: unclassified Dysosmobacter - Oscillibacter [16%, 9%, 23%, 9.0e-02]
msp_0436	0.094	-0.233395	0.97	1	0.95	Blautia obeum	msp_0436: Blautia obeum [97%, 100%, 95%, 9.4e-02]
msp_0448	0.064	0.242672	0.56	0.44	0.66	unclassified Lachnospirales	msp_0448: unclassified Lachnospirales [56%, 44%, 66%, 6.4e-02]
msp_0456	0.061	-0.25603	0.82	0.89	0.75	unclassified Gemmiger	msp_0456: unclassified Gemmiger [82%, 89%, 75%, 6.1e-02]
msp_0473c	0.049	-0.265863	0.88	0.87	0.9	[Clostridium] sp. 2789STDY5834874	msp_0473c: [Clostridium] sp. 2789STDY5834874 [88%, 87%, 90%, 4.9e-02]
msp_0484	0.0096	-0.331725	0.8	0.89	0.73	unclassified Faecalibacterium	msp_0484: unclassified Faecalibacterium [80%, 89%, 73%, 9.6e-03]
msp_0546	0.02	-0.273284	0.41	0.53	0.31	[Clostridium] sp. CAG:245 & CIM:MAG 941	msp_0546: [Clostridium] sp. CAG:245 & CIM:MAG 941 [41%, 53%, 31%, 2.0e-02]
msp_0554	0.00017	-0.444156	0.63	0.81	0.45	Anaerostipes hadrus 2	msp_0554: Anaerostipes hadrus 2 [63%, 81%, 45%, 1.7e-04]
msp_0563	0.027	-0.292764	0.86	0.91	0.81	unclassified Murimonas	msp_0563: unclassified Murimonas [86%, 91%, 81%, 2.7e-02]
msp_0591	0.0096	-0.333024	0.89	0.96	0.83	unclassified Enterocloster	msp_0591: unclassified Enterocloster [89%, 96%, 83%, 9.6e-03]
msp_0604	0.0042	-0.357328	0.75	0.87	0.64	Dorea sp. CAG:105	msp_0604: Dorea sp. CAG:105 [75%, 87%, 64%, 4.2e-03]
msp_0613	0.067	0.209462	0.33	0.21	0.44	unclassified Christensenellales UBA7102	msp_0613: unclassified Christensenellales UBA7102 [33%, 21%, 44%, 6.7e-02]
msp_0630	0.005	-0.335436	0.53	0.71	0.36	[Eubacterium] sp. CAG:161	msp_0630: [Eubacterium] sp. CAG:161 [53%, 71%, 36%, 5.0e-03]
msp_0663	0.076	0.13525	0.12	0.04	0.18	unclassified Oscillospirales 1 CAG-382	msp_0663: unclassified Oscillospirales 1 CAG-382 [12%, 4%, 18%, 7.6e-02]
msp_0683	0.069	0.137477	0.12	0.04	0.18	unclassified Monoglobales UBA1381	msp_0683: unclassified Monoglobales UBA1381 [12%, 4%, 18%, 6.9e-02]
msp_0742	0.0025	-0.37885	0.82	0.94	0.71	Streptococcus parasanguinis	msp_0742: Streptococcus parasanguinis [82%, 94%, 71%, 2.5e-03]
msp_0763	0.0025	-0.380705	0.9	0.96	0.84	[Oscillibacter] sp. ER4	msp_0763: [Oscillibacter] sp. ER4 [90%, 96%, 84%, 2.5e-03]
msp_0772	0.0038	0.321707	0.39	0.24	0.53	[Lachnoclostridium] pacaense	msp_0772: [Lachnoclostridium] pacaense [39%, 24%, 53%, 3.8e-03]
msp_0780	0.00038	-0.430983	0.77	0.87	0.68	unclassified Hungatella	msp_0780: unclassified Hungatella [77%, 87%, 68%, 3.8e-04]
msp_0781	0.035	0.267718	0.55	0.44	0.65	unclassified Christensenellales CAG-74	msp_0781: unclassified Christensenellales CAG-74 [55%, 44%, 65%, 3.5e-02]
msp_0793	0.069	0.156401	0.16	0.07	0.23	unclassified Anaerovoracaceae CAG-145	msp_0793: unclassified Anaerovoracaceae CAG-145 [16%, 7%, 23%, 6.9e-02]
msp_0820	0.03	-0.289054	0.86	0.89	0.84	unclassified Hungatella	msp_0820: unclassified Hungatella [86%, 89%, 84%, 3.0e-02]
msp_0884	0.011	-0.302412	0.48	0.6	0.38	Veillonella atypica	msp_0884: Veillonella atypica [48%, 60%, 38%, 1.1e-02]
msp_0893	0.027	-0.293692	0.82	0.9	0.75	Faecalibacterium prausnitzii 2	msp_0893: Faecalibacterium prausnitzii 2 [82%, 90%, 75%, 2.7e-02]
msp_0898	8.3e-05	-0.478293	0.9	0.99	0.82	[Clostridium] sp. CAG:81	msp_0898: [Clostridium] sp. CAG:81 [90%, 99%, 82%, 8.3e-05]
msp_0903	0.0021	-0.387384	0.84	0.94	0.74	Oscillibacter sp. 57_20	msp_0903: Oscillibacter sp. 57_20 [84%, 94%, 74%, 2.1e-03]
msp_0906	0.022	-0.300928	0.88	0.99	0.79	[Clostridium] sp. 2789STDY5834924	msp_0906: [Clostridium] sp. 2789STDY5834924 [88%, 99%, 79%, 2.2e-02]
msp_0910	0.093	-0.178479	0.25	0.34	0.17	Bifidobacterium catenulatum	msp_0910: Bifidobacterium catenulatum [25%, 34%, 17%, 9.3e-02]
msp_0930	0.0011	-0.404453	0.94	0.99	0.9	unclassified Lachnospiraceae K UBA7182	msp_0930: unclassified Lachnospiraceae K UBA7182 [94%, 99%, 90%, 1.1e-03]
msp_0988	0.046	-0.15436	0.12	0.2	0.05	unclassified Oscillospiraceae CAG-129	msp_0988: unclassified Oscillospiraceae CAG-129 [12%, 20%, 5%, 4.6e-02]
msp_1012	0.035	0.273284	0.61	0.53	0.68	[Intestinimonas] massiliensis	msp_1012: [Intestinimonas] massiliensis [61%, 53%, 68%, 3.5e-02]
msp_1062	0.0028	-0.357328	0.54	0.7	0.4	unclassified Dysosmobacter - Oscillibacter	msp_1062: unclassified Dysosmobacter - Oscillibacter [54%, 70%, 40%, 2.8e-03]
msp_1126	0.067	-0.131725	0.1	0.17	0.04	Prevotella corporis	msp_1126: Prevotella corporis [10%, 17%, 4%, 6.7e-02]
msp_1143	0.0021	-0.388683	0.81	0.87	0.75	unclassified Dysosmobacter - Oscillibacter	msp_1143: unclassified Dysosmobacter - Oscillibacter [81%, 87%, 75%, 2.1e-03]
msp_1236	0.026	-0.296104	0.87	0.94	0.81	unclassified Hungatella	msp_1236: unclassified Hungatella [87%, 94%, 81%, 2.6e-02]
msp_1244	0.038	-0.276809	0.81	0.86	0.77	Collinsella aerofaciens	msp_1244: Collinsella aerofaciens [81%, 86%, 77%, 3.8e-02]
msp_1268	0.00043	0.330241	0.44	0.09	0.77	Lactobacillus acidophilus	msp_1268: Lactobacillus acidophilus [44%, 9%, 77%, 4.3e-04]
msp_1309	0.067	0.155102	0.15	0.07	0.22	unclassified Christensenellaceae	msp_1309: unclassified Christensenellaceae [15%, 7%, 22%, 6.7e-02]
msp_1323	0.014	-0.316141	0.88	0.89	0.88	unclassified Lawsonibacter	msp_1323: unclassified Lawsonibacter [88%, 89%, 88%, 1.4e-02]
msp_1342	0.032	-0.240816	0.44	0.46	0.43	unclassified Oscillospirales 5 CAG-110	msp_1342: unclassified Oscillospirales 5 CAG-110 [44%, 46%, 43%, 3.2e-02]
msp_1349	0.012	-0.322449	0.81	0.86	0.77	unclassified Negativibacillus	msp_1349: unclassified Negativibacillus [81%, 86%, 77%, 1.2e-02]
msp_1397c	0.027	0.217069	0.23	0.11	0.34	Catabacter hongkongensis	msp_1397c: Catabacter hongkongensis [23%, 11%, 34%, 2.7e-02]
msp_1403	0.054	-0.260668	0.76	0.87	0.65	Blautia sp. 2789STDY5834862	msp_1403: Blautia sp. 2789STDY5834862 [76%, 87%, 65%, 5.4e-02]
msp_1428	0.048	-0.261224	0.64	0.71	0.57	unclassified Lachnospiraceae K GCA-900066575	msp_1428: unclassified Lachnospiraceae K GCA-900066575 [64%, 71%, 57%, 4.8e-02]
msp_1444	0.01	0.258627	0.27	0.14	0.39	Ruminococcaceae bacterium D5	msp_1444: Ruminococcaceae bacterium D5 [27%, 14%, 39%, 1.0e-02]
msp_1469	0.089	-0.144156	0.14	0.21	0.08	unclassified Dysosmobacter - Oscillibacter	msp_1469: unclassified Dysosmobacter - Oscillibacter [14%, 21%, 8%, 8.9e-02]
msp_1477	0.014	0.16679	0.1	0.01	0.18	Streptococcus mutans	msp_1477: Streptococcus mutans [10%, 1%, 18%, 1.4e-02]
msp_1485	0.047	0.153247	0.12	0.04	0.19	unclassified Christensenellales CAG-74	msp_1485: unclassified Christensenellales CAG-74 [12%, 4%, 19%, 4.7e-02]
msp_1590c	0.047	0.216327	0.29	0.17	0.4	Holdemania sp. Marseille-P2844	msp_1590c: Holdemania sp. Marseille-P2844 [29%, 17%, 40%, 4.7e-02]
msp_1641	0.0038	-0.365863	0.94	0.99	0.9	unclassified Lachnospiraceae K UBA7182	msp_1641: unclassified Lachnospiraceae K UBA7182 [94%, 99%, 90%, 3.8e-03]
msp_1652	0.0096	0.25603	0.26	0.13	0.38	unclassified Intestinimonas	msp_1652: unclassified Intestinimonas [26%, 13%, 38%, 9.6e-03]
msp_1684	0.022	0.201113	0.18	0.07	0.27	[Faecalicatena] contorta	msp_1684: [Faecalicatena] contorta [18%, 7%, 27%, 2.2e-02]

## Sheet: 1d
	Drive for thinness	Bulimia	Body dissatisfaction	Low self-esteem	Personal alienation	Interpersonal insecurity	Interpersonal alienation	Interoceptive deficits	Emotional disregulation	Perfectionism	Ascetism	Maturity fears	Cliff.delta	Abs.cliff	Trend
msp_0006	0	0	0	0	0	0	0	0	0	0	0	-0.338411	-0.0905	0.0905	AN-enriched
msp_0040	0	0	0	0	0	0	0	0	0	-0.409329	0	0	0.0876	0.0876	HC-enriched
msp_0046	0	0	0	0.514948	0	0	0	0	0	0	0	0	0.0256	0.0256	HC-enriched
msp_0055	0	0	0	0	0	0	-0.440086	0	0	0	0	0	0.207	0.207	HC-enriched
msp_0063	0	0	0	0	0	0	0	0	0	0	0	0.383635	0	0	AN-enriched
msp_0128	0	0	0	0	0	0	0	0	0	0	0	0.515654	-0.19	0.19	AN-enriched
msp_0152	0	0	0	-0.479285	0	0	0	0	0	0	0	0	0.124	0.124	HC-enriched
msp_0153	0	0	0	0.445589	0	0	0	0.430268	0	0	0	0	-0.432	0.432	AN-enriched
msp_0199	0	0	0	0	0	0	0	0.368173	0	0	0.283183	0	-0.0442	0.0442	AN-enriched
msp_0210	0	0	0	0	-0.389012	0	-0.319543	0	0	0	0	0	-0.156	0.156	AN-enriched
msp_0246	-0.338327	0	0	0	0	0	0	0	0	0	0	0	-0.0779	0.0779	AN-enriched
msp_0270	0	0	0	0	-0.409074	0	0	0	-0.437542	0	-0.437302	0	-0.153	0.153	AN-enriched
msp_0292	0	0	0	0	0	0	0	0	0	0	0	0.276144	-0.0911	0.0911	AN-enriched
msp_0308	0	0	0	0	0	0	0	0	0	0.420738	0	0	0.0968	0.0968	HC-enriched
msp_0318	0	-0.496092	0	0	0	0	0	0	0	0	0	0	-0.137	0.137	AN-enriched
msp_0340	0	0	0	0	0	0	0	0	0	0	0	0.506438	-0.0879	0.0879	AN-enriched
msp_0347	0.502716	0	0	0	0	0	0	0	0	0	0	0	-0.375	0.375	AN-enriched
msp_0373	0	0	0	0	0	0	0	0	-0.436568	0	0	0	-0.0794	0.0794	AN-enriched
msp_0375	-0.348855	0	-0.396896	0	0	0	0	0	-0.40095	0	0	0	-0.028	0.028	AN-enriched
msp_0404	0	0	0	0	0	0	0	0	0	0	0	-0.506885	-0.0442	0.0442	AN-enriched
msp_0436	0	0	0	0	0	0.562571	0	0	0	0	0	0	0.157	0.157	HC-enriched
msp_0439	0	0	0	0	0	0.3823	0	0	0	0	0	0	-0.0833	0.0833	AN-enriched
msp_0455	0	0	-0.378817	0	0	0	0	0	0	-0.338413	-0.447591	0	-0.104	0.104	AN-enriched
msp_0473c	0	0	0	0	0	0	0	0	-0.469239	0	0	0	0.19	0.19	HC-enriched
msp_0515	0	0	0	0	0	0	0	0.365212	0	0	0	0	-0.143	0.143	AN-enriched
msp_0578	0	0	0.511497	0	0	0	0	0	0	0	0	0	-0.253	0.253	AN-enriched
msp_0620	-0.36268	0	0	0	0	0	0	0	0	0	0	0	-0.101	0.101	AN-enriched
msp_0639	0	0	0	0	0	0	-0.465304	0	0	0	0	0	-0.041	0.041	AN-enriched
msp_0679	0	-0.482873	0	0	0	0	0	0	0	0	0	0	0.0267	0.0267	HC-enriched
msp_0685	0	0	0	0	0	0	0	0	0	0	-0.341904	0	-0.0239	0.0239	AN-enriched
msp_0703	0	0	0	0	0	0	0	0.422402	0	0	0	0	-0.0384	0.0384	AN-enriched
msp_0887	0	0	0	0	0	0	0	0	0	0	0	0.361621	-0.0889	0.0889	AN-enriched
msp_0943	0	0	0	0	0	0	0	0	0	0	-0.39874	0	-0.123	0.123	AN-enriched
msp_0960	0	0.353323	0	0	0	0	0	0	0	0	0	0	-0.0792	0.0792	AN-enriched
msp_0963c	-0.374203	0	-0.311805	0	0	0	0	0	0	0	-0.296857	0	-0.0662	0.0662	AN-enriched
msp_1072	-0.334229	0	0	0	0	0	0	0	0	0	-0.300546	0	-0.0776	0.0776	AN-enriched
msp_1090	-0.402446	0	-0.350062	0	0	0	0	0	0	0	0	0	-0.0976	0.0976	AN-enriched
msp_1112	-0.33364	0	0	0	0	0	0	0	0	0	0	0	-0.062	0.062	AN-enriched
msp_1140	0	0	0	0	0	0	0	0	0	0	0	0.320039	-0.102	0.102	AN-enriched
msp_1160	0	0	0	0	0	0	0	0	0	0	0	-0.42948	-0.074	0.074	AN-enriched
msp_1185	0	0	0	0	0	0	0	0	-0.390726	0	0	0	-0.0891	0.0891	AN-enriched
msp_1268	0	0	0	0	0	0	-0.471071	0	0	0	0	0	-0.377	0.377	AN-enriched
msp_1291	0	0	0	-0.543546	0	0	0	0	0	0	0	0	0.0471	0.0471	HC-enriched
msp_1453	0	0	0	0	0	0	0	0.394346	0	0	0	0	-0.177	0.177	AN-enriched
msp_1465	-0.43216	0	0	0	0	0	0	0	0	0	0	0	-0.176	0.176	AN-enriched
msp_1492	0	-0.46728	0	0	0	0	0	0	0	0	0	0	-0.0592	0.0592	AN-enriched
msp_1519	0	0	0	0	0	0	0	0	0.293716	0	0	0	-0.0683	0.0683	AN-enriched
msp_1538	0	0	0	0	0	0	0	0	0	0.367305	0	0	-0.101	0.101	AN-enriched
msp_1567	0	0	0	-0.194089	0	0	0	0	0	0	0	0	-0.0252	0.0252	AN-enriched
msp_1643c	0	0	0	-0.500915	0	0	0	0	0	0	0	0	0.0536	0.0536	HC-enriched
Adjusted p values
	EDI3_DT	EDI3_B	EDI3_BD	EDI3_LSE	EDI3_PA	EDI3_II	EDI3_IA	EDI3_ID	EDI3_ED	EDI3_P	EDI3_A	EDI3_MF
msp_0006	0.939143	0.848353	0.921118	0.848353	0.848353	0.848353	0.886753	0.848353	0.848353	0.996746	0.848353	0.00644167
msp_0040	0.723302	0.848353	0.848353	0.848353	0.143014	0.848353	0.848353	0.848353	0.482576	0.0026142	0.0665178	0.886753
msp_0046	0.87694	0.939143	0.782002	0.00529593	0.848353	0.988422	0.992983	0.848353	0.848353	0.848353	0.804643	0.848353
msp_0055	0.848353	0.848353	0.884552	0.848353	0.848353	0.848353	0.0133509	0.848353	0.989194	0.848353	0.886753	0.939143
msp_0063	0.920546	0.848353	0.986314	0.848353	0.848353	0.899147	0.848353	0.848353	0.848353	0.976147	0.87694	0.0203222
msp_0128	0.939143	0.848353	0.938964	0.961286	0.848353	0.87694	0.939143	0.886753	0.886753	0.974047	0.996414	0.00344902
msp_0152	0.886753	0.848353	0.939143	0.0158014	0.848353	0.939143	0.87694	0.848353	0.939143	0.848353	0.848353	0.87694
msp_0153	0.848353	0.939143	0.143014	0.00659675	0.0856916	0.848353	0.848353	0.0161452	0.848353	0.848353	0.848353	0.70423
msp_0199	0.848353	0.848353	0.848353	0.482576	0.160025	0.848353	0.848353	0.000749648	0.581404	0.457582	0.0369353	0.848353
msp_0210	0.848353	0.848353	0.848353	0.848353	0.000445876	0.848353	0.00978251	0.302476	0.848353	0.848353	0.848353	0.848353
msp_0246	0.000604071	0.848353	0.0574379	0.87694	0.317981	0.848353	0.848353	0.848353	0.0751698	0.36094	0.134451	0.886753
msp_0270	0.364526	0.848353	0.209385	0.482576	0.0275093	0.862105	0.641264	0.278089	0.0158014	0.0713213	0.00652278	0.848353
msp_0292	0.87694	0.865594	0.968296	0.87694	0.848353	0.848353	0.94723	0.848353	0.992197	0.939143	0.939143	0.0153144
msp_0308	0.848353	0.962642	0.848353	0.848353	0.848353	0.886753	0.631363	0.848353	0.848353	0.000425756	0.54155	0.990841
msp_0318	0.848353	0.0127957	0.848353	0.848353	0.848353	0.970413	0.939143	0.848353	0.939143	0.618065	0.306759	0.848353
msp_0340	0.916338	0.905525	0.939143	0.886753	0.886753	0.886128	0.988948	0.939143	0.848353	0.974047	0.848353	0.00860827
msp_0347	0.000604071	0.886753	0.471516	0.848353	0.876909	0.848353	0.939143	0.848353	0.848353	0.848353	0.134451	0.886753
msp_0373	0.659073	0.848353	0.482576	0.87694	0.848353	0.848353	0.848353	0.613952	0.0284921	0.512817	0.54072	0.886753
msp_0375	0.0401684	0.960112	0.00659675	0.848353	0.848353	0.939143	0.848353	0.848353	0.0107542	0.848353	0.396382	0.848353
msp_0404	0.939143	0.848353	0.917312	0.848353	0.939143	0.939143	0.924183	0.87694	0.982691	0.939143	0.953938	0.00344902
msp_0436	0.848353	0.848353	0.848353	0.939143	0.916338	0.000445876	0.848353	0.848353	0.99355	0.848353	0.886753	0.939143
msp_0439	0.87694	0.989578	0.964948	0.958981	0.848353	0.00140752	0.97154	0.87694	0.939143	0.939143	0.939143	0.973666
msp_0455	0.0751698	0.886753	0.00344902	0.848353	0.641264	0.899232	0.87694	0.0590103	0.448373	0.0127957	0.000125165	0.848353
msp_0473c	0.886753	0.848353	0.87694	0.943444	0.939143	0.886753	0.886753	0.87694	0.0161452	0.886753	0.932742	0.945735
msp_0515	0.848353	0.848353	0.848353	0.111961	0.143014	0.482576	0.174065	0.00140752	0.713775	0.126582	0.317981	0.848353
msp_0578	0.0725675	0.891501	0.000822485	0.848353	0.848353	0.848353	0.87694	0.848353	0.848353	0.939143	0.848353	0.995436
msp_0620	0.000425756	0.848353	0.134451	0.939143	0.629217	0.848353	0.848353	0.848353	0.174065	0.482576	0.0712434	0.939143
msp_0639	0.939143	0.848353	0.87694	0.926201	0.589175	0.848353	0.0127957	0.848353	0.848353	0.848353	0.865245	0.848353
msp_0679	0.926299	0.00659675	0.886753	0.87694	0.848353	0.87694	0.87694	0.891501	0.939143	0.980532	0.87694	0.848353
msp_0685	0.134451	0.848353	0.136169	0.848353	0.302476	0.886753	0.848353	0.848353	0.848353	0.848353	0.0401684	0.858413
msp_0703	0.848353	0.848353	0.87694	0.598384	0.848353	0.848353	0.848353	0.00185729	0.848353	0.848353	0.926299	0.848353
msp_0887	0.87694	0.965119	0.938866	0.87694	0.848353	0.87694	0.973959	0.87694	0.886753	0.986533	0.962642	0.00463559
msp_0943	0.142954	0.848353	0.112368	0.848353	0.848353	0.978007	0.848353	0.182374	0.229788	0.0590103	0.00344902	0.848353
msp_0960	0.848353	0.0096584	0.939143	0.848353	0.848353	0.941348	0.963775	0.629217	0.87694	0.848353	0.848353	0.901248
msp_0963c	0.000604071	0.848353	0.017171	0.848353	0.50443	0.886753	0.848353	0.536256	0.126582	0.134451	0.0275093	0.939143
msp_1072	0.0018689	0.848353	0.134624	0.848353	0.581404	0.900532	0.848353	0.302476	0.0796131	0.0754553	0.0104745	0.992104
msp_1090	0.00133393	0.848353	0.017171	0.848353	0.848353	0.939143	0.886753	0.848353	0.848353	0.848353	0.250797	0.97149
msp_1112	0.000822485	0.848353	0.10013	0.848353	0.0901036	0.848353	0.848353	0.848353	0.178948	0.482576	0.133839	0.848353
msp_1140	0.848353	0.848353	0.848353	0.848353	0.848353	0.91367	0.941348	0.945883	0.941906	0.939143	0.886753	0.00659675
msp_1160	0.848353	0.848353	0.848353	0.862585	0.848353	0.848353	0.848353	0.848353	0.848353	0.848353	0.848353	0.00283821
msp_1185	0.848353	0.886753	0.0609532	0.848353	0.0573295	0.848353	0.848353	0.641264	0.0025043	0.0953765	0.589175	0.848353
msp_1268	0.939143	0.939143	0.848353	0.848353	0.482576	0.848353	0.00227767	0.848353	0.894027	0.848353	0.848353	0.978471
msp_1291	0.848353	0.848353	0.848353	0.0026142	0.848353	0.886753	0.931225	0.848353	0.938268	0.886753	0.848353	0.848353
msp_1453	0.848353	0.848353	0.228572	0.143014	0.848353	0.939143	0.848353	0.00659675	0.244026	0.848353	0.824235	0.807775
msp_1465	0.00283821	0.848353	0.0918024	0.848353	0.848353	0.891501	0.87694	0.848353	0.848353	0.514407	0.0574379	0.939143
msp_1492	0.87694	0.0114964	0.848353	0.848353	0.848353	0.901182	0.848353	0.886753	0.848353	0.87694	0.848353	0.476278
msp_1519	0.609534	0.966792	0.848353	0.848353	0.848353	0.939143	0.848353	0.848353	0.027805	0.848353	0.848353	0.939143
msp_1538	0.848353	0.848353	0.848353	0.641264	0.442862	0.939143	0.802111	0.848353	0.848353	0.000761602	0.143014	0.848353
msp_1567	0.87694	0.848353	0.848353	0.0389383	0.848353	0.939143	0.848353	0.848353	0.848353	0.848353	0.848353	0.886753
msp_1643c	0.848353	0.848353	0.848353	0.00131127	0.367677	0.939143	0.87694	0.848353	0.848353	0.848353	0.777173	0.848353
