# Supplementary material for: The gut microbiota contributes to the pathogenesis of anorexia nervosa in humans and mice
Source: Nat Microbiol. 2023 Apr 17;8(5):787–802. doi: 10.1038/s41564-023-01355-5 (PMC10159860; doi:10.1038/s41564-023-01355-5)
Supplement: Source Data Fig. 2 — Statistical source data. [file 41564_2023_1355_MOESM6_ESM.xlsx]

## Sheet: 2a and 2b
ID	Richness	Alpha diversity	Subgroup	Group
DKAN_01	7	0.0490903	AN-RS	AN
DKAN_02	12	1.74587	AN-RS	AN
DKAN_03	19	1.76445	AN-BP	AN
DKAN_04	31	2.98832	AN-RS	AN
DKAN_05	37	2.96546	AN-BP	AN
DKAN_06	5	0.324809	HC	HC
DKAN_07	15	1.60116	HC	HC
DKAN_08	22	2.19981	HC	HC
DKAN_09	5	0.182665	HC	HC
DKAN_10	14	2.32499	HC	HC
DKAN_11	16	2.28267	HC	HC
DKAN_12	11	1.47638	HC	HC
DKAN_13	3	0.476865	HC	HC
DKAN_14	7	1.4072	AN-RS	AN
DKAN_15	5	0.679071	AN-RS	AN
DKAN_16	15	2.0116	AN-RS	AN
DKAN_17	8	0.999785	AN-RS	AN
DKAN_18	18	2.41109	AN-RS	AN
DKAN_19	5	1.19547	AN-RS	AN
DKAN_20	10	0.831822	HC	HC
DKAN_21	14	2.28111	AN-RS	AN
DKAN_22	16	1.81418	AN-BP	AN
DKAN_23	4	0.787743	AN-RS	AN
DKAN_24	10	0.512924	HC	HC
DKAN_25	7	1.44986	HC	HC
DKAN_26	23	2.6456	HC	HC
DKAN_27	41	2.70001	HC	HC
DKAN_28	26	2.71147	AN-BP	AN
DKAN_29	6	1.02399	HC	HC
DKAN_30	18	2.44164	HC	HC
DKAN_31	32	2.88657	AN-RS	AN
DKAN_32	23	2.60104	AN-BP	AN
DKAN_33	82	3.44438	AN-RS	AN
DKAN_34	17	2.15178	AN-RS	AN
DKAN_35	5	0.106731	AN-BP	AN
DKAN_36	4	0.593103	AN-RS	AN
DKAN_37	10	0.194879	AN-RS	AN
DKAN_38	6	0.389683	AN-RS	AN
DKAN_39	8	1.54243	HC	HC
DKAN_40	22	2.5307	HC	HC
DKAN_41	9	0.314349	AN-RS	AN
DKAN_42	28	2.52095	AN-RS	AN
DKAN_43	12	0.205182	HC	HC
DKAN_44	16	0.546582	HC	HC
DKAN_45	10	0.287087	AN-RS	AN
DKAN_46	12	1.72638	AN-RS	AN
DKAN_47	16	2.50162	HC	HC
DKAN_48	27	2.76691	AN-RS	AN
DKAN_49	20	2.54581	AN-RS	AN
DKAN_50	6	0.134106	HC	HC
DKAN_51	19	2.32533	AN-RS	AN
DKAN_52	7	0.869244	AN-BP	AN
DKAN_53	6	0.964363	AN-RS	AN
DKAN_54	9	1.19729	AN-RS	AN
DKAN_55	9	1.97037	AN-BP	AN
DKAN_56	8	1.45094	AN-RS	AN
DKAN_57	9	1.38213	HC	HC
DKAN_58	4	0.813421	HC	HC
DKAN_59	41	2.72796	AN-RS	AN
DKAN_60	16	2.44911	AN-BP	AN
DKAN_61	4	0.20515	AN-RS	AN
DKAN_62	10	1.49349	AN-BP	AN
DKAN_63	29	2.53991	AN-RS	AN
DKAN_64	20	0.513349	AN-RS	AN
DKAN_65	5	1.00602	HC	HC
DKAN_66	53	2.70298	AN-RS	AN
DKAN_67	28	2.62929	HC	HC
DKAN_68	46	2.69524	AN-RS	AN
DKAN_69	32	2.70685	AN-RS	AN
DKAN_70	19	0.794484	AN-RS	AN
DKAN_71	5	1.55766	HC	HC
DKAN_72	4	1.15553	HC	HC
DKAN_73	42	2.95523	HC	HC
DKAN_74	6	0.206969	HC	HC
DKAN_75	4	0.0169759	HC	HC
DKAN_76	33	2.60154	AN-RS	AN
DKAN_77	5	1.114	AN-RS	AN
DKAN_78	33	2.73137	AN-BP	AN
DKAN_79	26	2.90813	AN-RS	AN
DKAN_80	34	2.69944	AN-BP	AN
DKAN_81	30	2.4885	AN-BP	AN
DKAN_82	26	0.305829	HC	HC
DKAN_83	4	0.91275	HC	HC
DKAN_84	31	2.6187	AN-RS	AN
DKAN_85	28	2.6041	AN-RS	AN
DKAN_86	6	1.13879	AN-BP	AN
DKAN_87	6	0.801841	HC	HC
DKAN_88	31	2.49773	AN-BP	AN
DKAN_89	37	2.63089	AN-RS	AN
DKAN_90	38	2.89463	AN-BP	AN
DKAN_91	63	2.90074	AN-BP	AN
DKAN_92	29	2.58505	AN-RS	AN
DKAN_93	32	2.56086	AN-RS	AN
DKAN_94	12	0.139224	HC	HC
DKAN_95	22	2.58917	AN-RS	AN
DKAN_96	7	1.03958	AN-RS	AN
DKAN_97	18	2.50336	AN-RS	AN
DKAN_98	67	2.77836	AN-RS	AN
DKAN_99	33	2.52425	AN-BP	AN
DKAN_100	15	2.08783	HC	HC
DKAN_101	5	1.00478	AN-RS	AN
DKAN_102	15	0.142965	AN-RS	AN
DKAN_103	12	0.0282916	HC	HC
DKAN_104	6	1.58463	AN-RS	AN
DKAN_105	21	1.90629	HC	HC
DKAN_106	6	1.68714	HC	HC
DKAN_107	11	0.153874	HC	HC
DKAN_108	6	1.44014	HC	HC
DKAN_109	3	1.00893	HC	HC
DKAN_110	20	2.5612	HC	HC
DKAN_111	9	1.39431	HC	HC
DKAN_112	4	1.08517	HC	HC
DKAN_113	19	0.974027	HC	HC
DKAN_114	3	0.693818	HC	HC
DKAN_115	10	1.41607	HC	HC
DKAN_116	4	0.950585	HC	HC
DKAN_117	40	2.61029	AN-BP	AN
DKAN_118	4	0.778469	HC	HC
DKAN_119	28	2.86057	AN-RS	AN
DKAN_120	8	1.22108	HC	HC
DKAN_121	6	1.06276	HC	HC
DKAN_122	7	0.0550961	HC	HC
DKAN_123	6	0.0582151	HC	HC
DKAN_124	4	0.01831	HC	HC
DKAN_125	4	0.363492	HC	HC
DKAN_126	37	2.69353	AN-RS	AN
DKAN_127	6	0.0411025	HC	HC
DKAN_128	15	2.07627	HC	HC
DKAN_129	4	0.476646	AN-RS	AN
DKAN_130	5	0.547155	AN-RS	AN
DKAN_131	16	2.35019	HC	HC
DKAN_132	22	2.52729	HC	HC
DKAN_133	14	2.27088	HC	HC
DKAN_134	8	0.986094	HC	HC
DKAN_135	14	0.0707142	HC	HC
DKAN_136	6	1.15283	AN-RS	AN
DKAN_137	29	2.78225	AN-BP	AN
DKAN_138	7	0.342244	AN-BP	AN
DKAN_139	8	1.44082	HC	HC
DKAN_140	25	2.64488	HC	HC
DKAN_141	6	0.900284	HC	HC
DKAN_142	34	2.72041	AN-RS	AN
DKAN_143	8	1.74876	HC	HC
DKAN_144	45	2.62991	HC	HC
DKAN_145	9	0.0240769	HC	HC
DKAN_146	7	1.10286	HC	HC
DKAN_147	8	0.0506345	HC	HC

## Sheet: 2c
Bacteriophage	q_value	cliff	Prevalence_all	Prevalence_HC	Prevalence_AN	Virus	Virus.annotation
Lactococcus.virus.c2	0.062	0.113729	0.07	0.01	0.13	Lactococcus virus c2	Lactococcus virus c2 [6.2e-02]
Streptococcus.virus.phiAbc2	0.0081	-0.311317	0.88	0.96	0.82	Streptococcus virus phiAbc2	Streptococcus virus phiAbc2 [8.1e-03]
Lactococcus.virus.712	0.00036	0.344712	0.3	0.11	0.47	Lactococcus virus 712	Lactococcus virus 712 [3.6e-04]
Lactococcus.virus.ASCC191	0.0025	0.285343	0.31	0.17	0.44	Lactococcus virus ASCC191	Lactococcus virus ASCC191 [2.5e-03]
Lactococcus.virus.Bibb29	0.0005	0.315028	0.27	0.1	0.43	Lactococcus virus Bibb29	Lactococcus virus Bibb29 [5.0e-04]
Lactococcus.virus.CB13	0.0024	0.281633	0.29	0.14	0.43	Lactococcus virus CB13	Lactococcus virus CB13 [2.4e-03]
Lactococcus.virus.CB14	0.0005	0.303896	0.24	0.09	0.39	Lactococcus virus CB14	Lactococcus virus CB14 [5.0e-04]
Lactococcus.virus.P008	0.00027	0.340631	0.24	0.07	0.4	Lactococcus virus P008	Lactococcus virus P008 [2.7e-04]
Lactococcus.virus.Sl4	0.00084	0.308349	0.29	0.14	0.43	Lactococcus virus Sl4	Lactococcus virus Sl4 [8.4e-04]
Lactococcus.virus.bIL170	0.00046	0.287941	0.2	0.06	0.34	Lactococcus virus bIL170	Lactococcus virus bIL170 [4.6e-04]
Lactococcus.virus.jj50	0.00042	0.25974	0.15	0.01	0.27	Lactococcus virus jj50	Lactococcus virus jj50 [4.2e-04]
Lactococcus.virus.sk1	0.00046	0.262709	0.16	0.03	0.29	Lactococcus virus sk1	Lactococcus virus sk1 [4.6e-04]
Lactococcus.phage.340	0.00027	0.323933	0.23	0.06	0.39	Lactococcus phage 340	Lactococcus phage 340 [2.7e-04]
Lactococcus.phage.50101	0.0011	0.247124	0.18	0.04	0.3	Lactococcus phage 50101	Lactococcus phage 50101 [1.1e-03]
Lactococcus.phage.63301	0.008	0.211317	0.18	0.07	0.29	Lactococcus phage 63301	Lactococcus phage 63301 [8.0e-03]
Lactococcus.phage.949	0.00077	0.249351	0.16	0.03	0.29	Lactococcus phage 949	Lactococcus phage 949 [7.7e-04]
Lactococcus.phage.P087	0.0028	0.168831	0.09	0	0.17	Lactococcus phage P087	Lactococcus phage P087 [2.8e-03]
Lactococcus.phage.P680	0.0043	0.283673	0.36	0.21	0.49	Lactococcus phage P680	Lactococcus phage P680 [4.3e-03]
Lactococcus.phage.TP901.1	0.00074	0.250835	0.16	0.03	0.29	Lactococcus phage TP901 1	Lactococcus phage TP901 1 [7.4e-04]
Lactococcus.phage.Tuc2009	0.00044	0.309647	0.24	0.07	0.39	Lactococcus phage Tuc2009	Lactococcus phage Tuc2009 [4.4e-04]
Lactococcus.phage.bIL286	0.00098	0.255844	0.18	0.04	0.31	Lactococcus phage bIL286	Lactococcus phage bIL286 [9.8e-04]
Lactococcus.phage.bIL309	0.00027	0.325046	0.23	0.06	0.39	Lactococcus phage bIL309	Lactococcus phage bIL309 [2.7e-04]
Lactococcus.phage.jm2	0.0011	0.298701	0.29	0.14	0.43	Lactococcus phage jm2	Lactococcus phage jm2 [1.1e-03]
Lactococcus.phage.jm3	0.0013	0.295362	0.29	0.14	0.43	Lactococcus phage jm3	Lactococcus phage jm3 [1.3e-03]
Lactococcus.phage.phi7	0.0083	0.263451	0.35	0.2	0.48	Lactococcus phage phi7	Lactococcus phage phi7 [8.3e-03]
Lactococcus.phage.phiLC3	0.00074	0.303154	0.27	0.11	0.4	Lactococcus phage phiLC3	Lactococcus phage phiLC3 [7.4e-04]
Leuconostoc.phage.Lmd1	0.0033	0.18256	0.11	0.01	0.19	Leuconostoc phage Lmd1	Leuconostoc phage Lmd1 [3.3e-03]
Leuconostoc.phage.P793	0.0011	0.248609	0.18	0.04	0.3	Leuconostoc phage P793	Leuconostoc phage P793 [1.1e-03]
Leuconostoc.phage.phiLN03	0.00027	0.25974	0.14	0	0.26	Leuconostoc phage phiLN03	Leuconostoc phage phiLN03 [2.7e-04]
Leuconostoc.phage.phiLN04	0.0019	0.181818	0.1	0	0.18	Leuconostoc phage phiLN04	Leuconostoc phage phiLN04 [1.9e-03]
Leuconostoc.phage.phiLN12	0.0024	0.212245	0.14	0.03	0.25	Leuconostoc phage phiLN12	Leuconostoc phage phiLN12 [2.4e-03]

## Sheet: 2d
Comparison between HC and AN
	Group	Value	Correlation
	HC	18	Positive correlation
	HC	201	Negative correlation
	AN	9	Positive correlation
	AN	75	Negative correlation
Comparision between two AN subtypes	Group	Value	Correlation
	AN-BP	131	Positive correlation
	AN-BP	33	Negative correlation
	AN-RS	7	Positive correlation
	AN-RS	37	Negative correlation
