# Supplementary material for: The gut microbiota contributes to the pathogenesis of anorexia nervosa in humans and mice
Source: Nat Microbiol. 2023 Apr 17;8(5):787–802. doi: 10.1038/s41564-023-01355-5 (PMC10159860; doi:10.1038/s41564-023-01355-5)
Supplement: Source Data Fig. 3 — Statistical source data. [file 41564_2023_1355_MOESM7_ESM.xlsx]

## Sheet: 3a
GBM_ID	q_value	cliff	Prevalence_all	Prevalence_HC	Prevalence_AN	gbm	gbm.annotation
MGB001	0.0004	0.423006	0.75	0.64	0.84	Serotonin synthesis I	Serotonin synthesis I [4.0e-04]
MGB007	0.028	-0.254917	1	1	1	Glutamate synthesis II	Glutamate synthesis II [2.8e-02]
MGB023	0.0025	0.349536	0.92	0.84	0.99	Dopamine degradation	Dopamine degradation [2.5e-03]
MGB039	0.0016	0.377551	1	1	1	g-Hydroxybutyric acid (GHB) degradation	g-Hydroxybutyric acid (GHB) degradation [1.6e-03]
MGB040	0.0065	-0.302412	1	1	1	Menaquinone synthesis (vitamin K2) I	Menaquinone synthesis (vitamin K2) I [6.5e-03]
MGB045	0.0065	0.301299	1	1	1	Acetate synthesis III	Acetate synthesis III [6.5e-03]
MGB049	0.0018	0.362338	1	1	1	Tryptophan degradation	Tryptophan degradation [1.8e-03]
MGB051	0.0057	0.313173	0.99	0.99	1	Glutamate degradation II	Glutamate degradation II [5.7e-03]
MGB052	0.0039	0.329499	1	1	1	Butyrate synthesis I	Butyrate synthesis I [3.9e-03]
MGB054	0.0061	0.308349	1	1	1	Propionate synthesis II	Propionate synthesis II [6.1e-03]
MGB055	0.0031	0.339703	1	1	1	Propionate synthesis III	Propionate synthesis III [3.1e-03]
MGB056	0.0016	0.3718	1	1	1	Propionate degradation I	Propionate degradation I [1.6e-03]

## Sheet: 3b
GBM	BMI	S.C_reactive_protein	P.insulin	P.glucose	HOMA.IR
Acetate synthesis III	-0.274484	0	-0.225989	-0.216132	-0.240318
Serotonin synthesis I	-0.298216	-0.379715	0	-0.254528	-0.24712
Serotonin synthesis II	-0.286787	-0.270046	0	-0.239264	0
g-Hydroxybutyric acid (GHB) degradation	0	0	0	0	-0.224893
Glutamate degradation II	0	-0.24463	-0.294559	-0.253111	-0.299057
Dopamine degradation	-0.270123	0	0	0	0
Propionate synthesis III	-0.25578	0	0	0	0
Propionate synthesis II	-0.208765	0	-0.260392	-0.245847	-0.284595
Propionate degradation I	0	-0.235822	0	0	0
Adjusted p values
GBM	BMI	S.C_reactive_protein	P.insulin	P.glucose	HOMA.IR
Acetate synthesis III	0.0111383		0.039061	0.039061	0.0287457
Serotonin synthesis I	0.0111383	0.00201846		0.0311243	0.039061
Serotonin synthesis II	0.012173	0.0190715		0.039061
g-Hydroxybutyric acid (GHB) degradation					0.039061
Glutamate degradation II		0.0190715	0.0111383	0.0175546	0.0111383
Dopamine degradation	0.012171
Propionate synthesis III	0.0161568
Propionate synthesis II	0.039061		0.0175546	0.0190715	0.0111383
Propionate degradation I		0.0249079
