# Supplementary material for: The gut microbiota contributes to the pathogenesis of anorexia nervosa in humans and mice
Source: Nat Microbiol. 2023 Apr 17;8(5):787–802. doi: 10.1038/s41564-023-01355-5 (PMC10159860; doi:10.1038/s41564-023-01355-5)
Supplement: Source Data Fig. 4 — Statistical source data. [file 41564_2023_1355_MOESM8_ESM.xlsx]

## Sheet: 4a
Species	Variable	Value
[Eubacterium] rectale	Deletion SVs number	128
[Eubacterium] siraeum	Deletion SVs number	75
[Ruminococcus] torques	Deletion SVs number	111
Acidaminococcus intestini	Deletion SVs number	11
Akkermansia muciniphila	Deletion SVs number	30
Alistipes communis	Deletion SVs number	45
Alistipes putredinis	Deletion SVs number	52
Alistipes shahii	Deletion SVs number	126
Anaerobutyricum hallii	Deletion SVs number	69
Anaerostipes hadrus	Deletion SVs number	104
bacterium LF-3	Deletion SVs number	109
Bacteroides caccae	Deletion SVs number	58
Bacteroides coprocola	Deletion SVs number	115
Bacteroides massiliensis	Deletion SVs number	96
Bacteroides uniformis	Deletion SVs number	87
Bacteroides xylanisolvens	Deletion SVs number	187
Barnesiella intestinihominis	Deletion SVs number	51
Bifidobacterium adolescentis	Deletion SVs number	45
Bifidobacterium angulatum	Deletion SVs number	16
Bifidobacterium bifidum	Deletion SVs number	22
Bifidobacterium longum	Deletion SVs number	108
Bifidobacterium pseudocatenulatum	Deletion SVs number	59
Blautia obeum	Deletion SVs number	110
Blautia wexlerae	Deletion SVs number	197
Butyrivibrio crossotus	Deletion SVs number	70
Clostridium sp. L2-50	Deletion SVs number	54
Collinsella sp. 4_8_47FAA	Deletion SVs number	145
Coprococcus catus	Deletion SVs number	145
Coprococcus comes	Deletion SVs number	85
Dorea formicigenerans	Deletion SVs number	241
Dorea longicatena	Deletion SVs number	210
Escherichia coli	Deletion SVs number	108
Eubacterium ventriosum	Deletion SVs number	86
Faecalibacterium prausnitzii	Deletion SVs number	78
Holdemanella biformis	Deletion SVs number	137
Lachnospira eligens	Deletion SVs number	72
Lachnospiraceae bacterium 3_1_46FAA	Deletion SVs number	39
Lactobacillus ruminis	Deletion SVs number	53
Megamonas rupellensis	Deletion SVs number	36
Methanobrevibacter smithii	Deletion SVs number	41
Oscillibacter sp. ER4	Deletion SVs number	152
Parabacteroides distasonis	Deletion SVs number	110
Parabacteroides merdae	Deletion SVs number	47
Paraprevotella clara	Deletion SVs number	117
Phascolarctobacterium sp. CAG_207	Deletion SVs number	46
Phascolarctobacterium sp. CAG_266	Deletion SVs number	43
Phascolarctobacterium succinatutens	Deletion SVs number	81
Prevotella copri	Deletion SVs number	179
Roseburia hominis	Deletion SVs number	77
Roseburia intestinalis	Deletion SVs number	137
Ruminococcus bicirculans	Deletion SVs number	97
Ruminococcus bromii	Deletion SVs number	68
Ruminococcus callidus	Deletion SVs number	77
Ruminococcus lactaris	Deletion SVs number	65
Ruminococcus sp. SR1/5	Deletion SVs number	81
Sutterella wadsworthensis	Deletion SVs number	68
[Eubacterium] rectale	Variable SVs number	47
[Eubacterium] siraeum	Variable SVs number	69
[Ruminococcus] torques	Variable SVs number	65
Acidaminococcus intestini	Variable SVs number	27
Akkermansia muciniphila	Variable SVs number	61
Alistipes communis	Variable SVs number	18
Alistipes putredinis	Variable SVs number	11
Alistipes shahii	Variable SVs number	50
Anaerobutyricum hallii	Variable SVs number	48
Anaerostipes hadrus	Variable SVs number	33
bacterium LF-3	Variable SVs number	30
Bacteroides caccae	Variable SVs number	75
Bacteroides coprocola	Variable SVs number	28
Bacteroides massiliensis	Variable SVs number	40
Bacteroides uniformis	Variable SVs number	18
Bacteroides xylanisolvens	Variable SVs number	49
Barnesiella intestinihominis	Variable SVs number	12
Bifidobacterium adolescentis	Variable SVs number	5
Bifidobacterium angulatum	Variable SVs number	14
Bifidobacterium bifidum	Variable SVs number	44
Bifidobacterium longum	Variable SVs number	44
Bifidobacterium pseudocatenulatum	Variable SVs number	24
Blautia obeum	Variable SVs number	73
Blautia wexlerae	Variable SVs number	57
Butyrivibrio crossotus	Variable SVs number	16
Clostridium sp. L2-50	Variable SVs number	23
Collinsella sp. 4_8_47FAA	Variable SVs number	28
Coprococcus catus	Variable SVs number	80
Coprococcus comes	Variable SVs number	76
Dorea formicigenerans	Variable SVs number	109
Dorea longicatena	Variable SVs number	59
Escherichia coli	Variable SVs number	48
Eubacterium ventriosum	Variable SVs number	72
Faecalibacterium prausnitzii	Variable SVs number	15
Holdemanella biformis	Variable SVs number	34
Lachnospira eligens	Variable SVs number	29
Lachnospiraceae bacterium 3_1_46FAA	Variable SVs number	55
Lactobacillus ruminis	Variable SVs number	47
Megamonas rupellensis	Variable SVs number	28
Methanobrevibacter smithii	Variable SVs number	19
Oscillibacter sp. ER4	Variable SVs number	33
Parabacteroides distasonis	Variable SVs number	55
Parabacteroides merdae	Variable SVs number	46
Paraprevotella clara	Variable SVs number	40
Phascolarctobacterium sp. CAG_207	Variable SVs number	34
Phascolarctobacterium sp. CAG_266	Variable SVs number	44
Phascolarctobacterium succinatutens	Variable SVs number	34
Prevotella copri	Variable SVs number	24
Roseburia hominis	Variable SVs number	104
Roseburia intestinalis	Variable SVs number	96
Ruminococcus bicirculans	Variable SVs number	10
Ruminococcus bromii	Variable SVs number	12
Ruminococcus callidus	Variable SVs number	43
Ruminococcus lactaris	Variable SVs number	77
Ruminococcus sp. SR1/5	Variable SVs number	42
Sutterella wadsworthensis	Variable SVs number	49

## Sheet: 4b
Items	Categories	Value
SVs number	Deletion SV	5056
SVs number	Variable SV	2423

## Sheet: 4c
From	To	Distance	Group
DKAN_01	DKAN_02	0.545824	AN
DKAN_01	DKAN_03	0.553764	AN
DKAN_02	DKAN_03	0.608265	AN
DKAN_01	DKAN_04	0.581359	AN
DKAN_02	DKAN_04	0.732468	AN
DKAN_03	DKAN_04	0.5605	AN
DKAN_01	DKAN_05	0.545697	AN
DKAN_02	DKAN_05	0.623093	AN
DKAN_03	DKAN_05	0.5568	AN
DKAN_04	DKAN_05	0.604721	AN
DKAN_06	DKAN_07	0.566944	HC
DKAN_06	DKAN_08	0.592855	HC
DKAN_07	DKAN_08	0.473073	HC
DKAN_06	DKAN_09	0.552735	HC
DKAN_07	DKAN_09	0.557959	HC
DKAN_08	DKAN_09	0.50447	HC
DKAN_06	DKAN_10	0.57759	HC
DKAN_07	DKAN_10	0.565054	HC
DKAN_08	DKAN_10	0.532118	HC
DKAN_09	DKAN_10	0.538497	HC
DKAN_06	DKAN_11	0.605158	HC
DKAN_07	DKAN_11	0.477418	HC
DKAN_08	DKAN_11	0.55622	HC
DKAN_09	DKAN_11	0.553446	HC
DKAN_10	DKAN_11	0.595278	HC
DKAN_06	DKAN_12	0.630134	HC
DKAN_07	DKAN_12	0.526691	HC
DKAN_08	DKAN_12	0.52012	HC
DKAN_09	DKAN_12	0.590781	HC
DKAN_10	DKAN_12	0.581204	HC
DKAN_11	DKAN_12	0.544709	HC
DKAN_06	DKAN_13	0.585503	HC
DKAN_07	DKAN_13	0.502398	HC
DKAN_08	DKAN_13	0.542816	HC
DKAN_09	DKAN_13	0.494636	HC
DKAN_10	DKAN_13	0.534153	HC
DKAN_11	DKAN_13	0.558307	HC
DKAN_12	DKAN_13	0.490907	HC
DKAN_01	DKAN_14	0.542716	AN
DKAN_02	DKAN_14	0.520533	AN
DKAN_03	DKAN_14	0.543711	AN
DKAN_04	DKAN_14	0.56056	AN
DKAN_05	DKAN_14	0.592451	AN
DKAN_01	DKAN_15	0.533074	AN
DKAN_02	DKAN_15	0.542455	AN
DKAN_03	DKAN_15	0.535474	AN
DKAN_04	DKAN_15	0.481445	AN
DKAN_05	DKAN_15	0.570335	AN
DKAN_14	DKAN_15	0.539808	AN
DKAN_01	DKAN_16	0.506023	AN
DKAN_02	DKAN_16	0.60656	AN
DKAN_03	DKAN_16	0.60503	AN
DKAN_04	DKAN_16	0.677807	AN
DKAN_05	DKAN_16	0.62725	AN
DKAN_14	DKAN_16	0.479595	AN
DKAN_15	DKAN_16	0.618402	AN
DKAN_01	DKAN_17	0.505568	AN
DKAN_02	DKAN_17	0.574958	AN
DKAN_03	DKAN_17	0.579053	AN
DKAN_04	DKAN_17	0.525026	AN
DKAN_05	DKAN_17	0.575472	AN
DKAN_14	DKAN_17	0.575785	AN
DKAN_15	DKAN_17	0.544643	AN
DKAN_16	DKAN_17	0.60831	AN
DKAN_01	DKAN_18	0.558533	AN
DKAN_02	DKAN_18	0.63796	AN
DKAN_03	DKAN_18	0.591539	AN
DKAN_04	DKAN_18	0.438939	AN
DKAN_05	DKAN_18	0.597181	AN
DKAN_14	DKAN_18	0.539197	AN
DKAN_15	DKAN_18	0.560452	AN
DKAN_16	DKAN_18	0.615702	AN
DKAN_17	DKAN_18	0.577289	AN
DKAN_01	DKAN_19	0.577538	AN
DKAN_02	DKAN_19	0.510843	AN
DKAN_03	DKAN_19	0.521637	AN
DKAN_04	DKAN_19	0.690233	AN
DKAN_05	DKAN_19	0.58882	AN
DKAN_14	DKAN_19	0.553041	AN
DKAN_15	DKAN_19	0.603232	AN
DKAN_16	DKAN_19	0.513699	AN
DKAN_17	DKAN_19	0.559562	AN
DKAN_18	DKAN_19	0.556051	AN
DKAN_06	DKAN_20	0.586238	HC
DKAN_07	DKAN_20	0.561868	HC
DKAN_08	DKAN_20	0.595531	HC
DKAN_09	DKAN_20	0.535798	HC
DKAN_10	DKAN_20	0.554125	HC
DKAN_11	DKAN_20	0.606715	HC
DKAN_12	DKAN_20	0.610432	HC
DKAN_13	DKAN_20	0.586865	HC
DKAN_01	DKAN_21	0.582196	AN
DKAN_02	DKAN_21	0.502254	AN
DKAN_03	DKAN_21	0.569064	AN
DKAN_04	DKAN_21	0.57614	AN
DKAN_05	DKAN_21	0.603797	AN
DKAN_14	DKAN_21	0.577421	AN
DKAN_15	DKAN_21	0.567239	AN
DKAN_16	DKAN_21	0.621573	AN
DKAN_17	DKAN_21	0.592482	AN
DKAN_18	DKAN_21	0.561157	AN
DKAN_19	DKAN_21	0.554388	AN
DKAN_01	DKAN_22	0.578842	AN
DKAN_02	DKAN_22	0.594677	AN
DKAN_03	DKAN_22	0.573637	AN
DKAN_04	DKAN_22	0.53028	AN
DKAN_05	DKAN_22	0.636553	AN
DKAN_14	DKAN_22	0.583964	AN
DKAN_15	DKAN_22	0.551538	AN
DKAN_16	DKAN_22	0.658057	AN
DKAN_17	DKAN_22	0.555364	AN
DKAN_18	DKAN_22	0.563656	AN
DKAN_19	DKAN_22	0.645751	AN
DKAN_21	DKAN_22	0.602618	AN
DKAN_01	DKAN_23	0.516603	AN
DKAN_02	DKAN_23	0.606978	AN
DKAN_03	DKAN_23	0.555493	AN
DKAN_04	DKAN_23	0.540205	AN
DKAN_05	DKAN_23	0.551841	AN
DKAN_14	DKAN_23	0.581776	AN
DKAN_15	DKAN_23	0.590321	AN
DKAN_16	DKAN_23	0.560915	AN
DKAN_17	DKAN_23	0.555773	AN
DKAN_18	DKAN_23	0.573214	AN
DKAN_19	DKAN_23	0.547205	AN
DKAN_21	DKAN_23	0.627055	AN
DKAN_22	DKAN_23	0.606614	AN
DKAN_06	DKAN_24	0.587682	HC
DKAN_07	DKAN_24	0.576835	HC
DKAN_08	DKAN_24	0.583386	HC
DKAN_09	DKAN_24	0.58796	HC
DKAN_10	DKAN_24	0.61034	HC
DKAN_11	DKAN_24	0.588806	HC
DKAN_12	DKAN_24	0.610007	HC
DKAN_13	DKAN_24	0.586649	HC
DKAN_20	DKAN_24	0.616254	HC
DKAN_06	DKAN_25	0.59446	HC
DKAN_07	DKAN_25	0.449246	HC
DKAN_08	DKAN_25	0.489505	HC
DKAN_09	DKAN_25	0.545932	HC
DKAN_10	DKAN_25	0.53773	HC
DKAN_11	DKAN_25	0.546906	HC
DKAN_12	DKAN_25	0.490927	HC
DKAN_13	DKAN_25	0.486853	HC
DKAN_20	DKAN_25	0.579229	HC
DKAN_24	DKAN_25	0.585939	HC
DKAN_06	DKAN_26	0.651115	HC
DKAN_07	DKAN_26	0.522191	HC
DKAN_08	DKAN_26	0.584704	HC
DKAN_09	DKAN_26	0.579815	HC
DKAN_10	DKAN_26	0.633381	HC
DKAN_11	DKAN_26	0.546422	HC
DKAN_12	DKAN_26	0.589989	HC
DKAN_13	DKAN_26	0.617379	HC
DKAN_20	DKAN_26	0.6381	HC
DKAN_24	DKAN_26	0.650796	HC
DKAN_25	DKAN_26	0.584891	HC
DKAN_06	DKAN_27	0.594655	HC
DKAN_07	DKAN_27	0.532957	HC
DKAN_08	DKAN_27	0.572724	HC
DKAN_09	DKAN_27	0.556287	HC
DKAN_10	DKAN_27	0.540424	HC
DKAN_11	DKAN_27	0.57478	HC
DKAN_12	DKAN_27	0.584539	HC
DKAN_13	DKAN_27	0.556577	HC
DKAN_20	DKAN_27	0.602418	HC
DKAN_24	DKAN_27	0.591357	HC
DKAN_25	DKAN_27	0.574948	HC
DKAN_26	DKAN_27	0.567585	HC
DKAN_01	DKAN_28	0.560848	AN
DKAN_02	DKAN_28	0.559046	AN
DKAN_03	DKAN_28	0.542285	AN
DKAN_04	DKAN_28	0.574768	AN
DKAN_05	DKAN_28	0.594262	AN
DKAN_14	DKAN_28	0.56352	AN
DKAN_15	DKAN_28	0.574564	AN
DKAN_16	DKAN_28	0.624585	AN
DKAN_17	DKAN_28	0.589105	AN
DKAN_18	DKAN_28	0.582898	AN
DKAN_19	DKAN_28	0.55053	AN
DKAN_21	DKAN_28	0.597588	AN
DKAN_22	DKAN_28	0.55864	AN
DKAN_23	DKAN_28	0.580638	AN
DKAN_06	DKAN_29	0.602759	HC
DKAN_07	DKAN_29	0.524737	HC
DKAN_08	DKAN_29	0.536352	HC
DKAN_09	DKAN_29	0.531984	HC
DKAN_10	DKAN_29	0.513809	HC
DKAN_11	DKAN_29	0.572334	HC
DKAN_12	DKAN_29	0.546974	HC
DKAN_13	DKAN_29	0.51496	HC
DKAN_20	DKAN_29	0.591488	HC
DKAN_24	DKAN_29	0.594529	HC
DKAN_25	DKAN_29	0.505832	HC
DKAN_26	DKAN_29	0.593935	HC
DKAN_27	DKAN_29	0.550291	HC
DKAN_06	DKAN_30	0.582675	HC
DKAN_07	DKAN_30	0.497986	HC
DKAN_08	DKAN_30	0.540204	HC
DKAN_09	DKAN_30	0.538574	HC
DKAN_10	DKAN_30	0.555712	HC
DKAN_11	DKAN_30	0.546798	HC
DKAN_12	DKAN_30	0.580514	HC
DKAN_13	DKAN_30	0.549907	HC
DKAN_20	DKAN_30	0.587591	HC
DKAN_24	DKAN_30	0.588679	HC
DKAN_25	DKAN_30	0.553661	HC
DKAN_26	DKAN_30	0.565196	HC
DKAN_27	DKAN_30	0.559745	HC
DKAN_29	DKAN_30	0.514663	HC
DKAN_01	DKAN_31	0.554942	AN
DKAN_02	DKAN_31	0.577103	AN
DKAN_03	DKAN_31	0.55095	AN
DKAN_04	DKAN_31	0.591204	AN
DKAN_05	DKAN_31	0.604599	AN
DKAN_14	DKAN_31	0.555023	AN
DKAN_15	DKAN_31	0.598615	AN
DKAN_16	DKAN_31	0.620355	AN
DKAN_17	DKAN_31	0.610096	AN
DKAN_18	DKAN_31	0.637348	AN
DKAN_19	DKAN_31	0.553774	AN
DKAN_21	DKAN_31	0.553429	AN
DKAN_22	DKAN_31	0.625298	AN
DKAN_23	DKAN_31	0.555359	AN
DKAN_28	DKAN_31	0.555104	AN
DKAN_01	DKAN_32	0.557982	AN
DKAN_02	DKAN_32	0.602764	AN
DKAN_03	DKAN_32	0.593779	AN
DKAN_04	DKAN_32	0.626362	AN
DKAN_05	DKAN_32	0.562137	AN
DKAN_14	DKAN_32	0.57744	AN
DKAN_15	DKAN_32	0.587493	AN
DKAN_16	DKAN_32	0.560965	AN
DKAN_17	DKAN_32	0.584528	AN
DKAN_18	DKAN_32	0.612855	AN
DKAN_19	DKAN_32	0.502204	AN
DKAN_21	DKAN_32	0.567661	AN
DKAN_22	DKAN_32	0.636279	AN
DKAN_23	DKAN_32	0.603848	AN
DKAN_28	DKAN_32	0.602707	AN
DKAN_31	DKAN_32	0.528338	AN
DKAN_01	DKAN_33	0.585855	AN
DKAN_02	DKAN_33	0.561035	AN
DKAN_03	DKAN_33	0.58031	AN
DKAN_04	DKAN_33	0.717788	AN
DKAN_05	DKAN_33	0.591573	AN
DKAN_14	DKAN_33	0.567869	AN
DKAN_15	DKAN_33	0.646438	AN
DKAN_16	DKAN_33	0.559284	AN
DKAN_17	DKAN_33	0.621183	AN
DKAN_18	DKAN_33	0.554205	AN
DKAN_19	DKAN_33	0.559113	AN
DKAN_21	DKAN_33	0.543011	AN
DKAN_22	DKAN_33	0.634375	AN
DKAN_23	DKAN_33	0.578755	AN
DKAN_28	DKAN_33	0.581697	AN
DKAN_31	DKAN_33	0.607421	AN
DKAN_32	DKAN_33	0.591274	AN
DKAN_01	DKAN_34	0.497042	AN
DKAN_02	DKAN_34	0.528472	AN
DKAN_03	DKAN_34	0.530838	AN
DKAN_04	DKAN_34	0.536017	AN
DKAN_05	DKAN_34	0.564735	AN
DKAN_14	DKAN_34	0.545269	AN
DKAN_15	DKAN_34	0.533012	AN
DKAN_16	DKAN_34	0.428734	AN
DKAN_17	DKAN_34	0.53643	AN
DKAN_18	DKAN_34	0.537356	AN
DKAN_19	DKAN_34	0.528661	AN
DKAN_21	DKAN_34	0.562124	AN
DKAN_22	DKAN_34	0.570065	AN
DKAN_23	DKAN_34	0.560615	AN
DKAN_28	DKAN_34	0.546956	AN
DKAN_31	DKAN_34	0.53796	AN
DKAN_32	DKAN_34	0.529331	AN
DKAN_33	DKAN_34	0.554613	AN
DKAN_01	DKAN_35	0.537583	AN
DKAN_02	DKAN_35	0.589836	AN
DKAN_03	DKAN_35	0.597148	AN
DKAN_04	DKAN_35	0.460151	AN
DKAN_05	DKAN_35	0.61525	AN
DKAN_14	DKAN_35	0.578177	AN
DKAN_15	DKAN_35	0.570081	AN
DKAN_16	DKAN_35	0.603233	AN
DKAN_17	DKAN_35	0.586469	AN
DKAN_18	DKAN_35	0.587454	AN
DKAN_19	DKAN_35	0.571044	AN
DKAN_21	DKAN_35	0.570157	AN
DKAN_22	DKAN_35	0.613632	AN
DKAN_23	DKAN_35	0.612364	AN
DKAN_28	DKAN_35	0.59516	AN
DKAN_31	DKAN_35	0.585385	AN
DKAN_32	DKAN_35	0.575645	AN
DKAN_33	DKAN_35	0.592733	AN
DKAN_34	DKAN_35	0.494964	AN
DKAN_01	DKAN_36	0.580169	AN
DKAN_02	DKAN_36	0.590253	AN
DKAN_03	DKAN_36	0.548845	AN
DKAN_04	DKAN_36	0.553765	AN
DKAN_05	DKAN_36	0.604419	AN
DKAN_14	DKAN_36	0.474483	AN
DKAN_15	DKAN_36	0.556413	AN
DKAN_16	DKAN_36	0.578327	AN
DKAN_17	DKAN_36	0.551393	AN
DKAN_18	DKAN_36	0.582472	AN
DKAN_19	DKAN_36	0.61004	AN
DKAN_21	DKAN_36	0.568113	AN
DKAN_22	DKAN_36	0.557951	AN
DKAN_23	DKAN_36	0.558297	AN
DKAN_28	DKAN_36	0.545977	AN
DKAN_31	DKAN_36	0.545436	AN
DKAN_32	DKAN_36	0.586746	AN
DKAN_33	DKAN_36	0.655716	AN
DKAN_34	DKAN_36	0.551031	AN
DKAN_35	DKAN_36	0.562673	AN
DKAN_01	DKAN_37	0.596121	AN
DKAN_02	DKAN_37	0.641203	AN
DKAN_03	DKAN_37	0.61039	AN
DKAN_04	DKAN_37	0.545187	AN
DKAN_05	DKAN_37	0.591486	AN
DKAN_14	DKAN_37	0.612652	AN
DKAN_15	DKAN_37	0.608108	AN
DKAN_16	DKAN_37	0.669042	AN
DKAN_17	DKAN_37	0.57581	AN
DKAN_18	DKAN_37	0.568751	AN
DKAN_19	DKAN_37	0.615416	AN
DKAN_21	DKAN_37	0.608389	AN
DKAN_22	DKAN_37	0.584588	AN
DKAN_23	DKAN_37	0.56582	AN
DKAN_28	DKAN_37	0.589838	AN
DKAN_31	DKAN_37	0.584602	AN
DKAN_32	DKAN_37	0.626804	AN
DKAN_33	DKAN_37	0.58514	AN
DKAN_34	DKAN_37	0.586738	AN
DKAN_35	DKAN_37	0.621385	AN
DKAN_36	DKAN_37	0.581001	AN
DKAN_01	DKAN_38	0.574691	AN
DKAN_02	DKAN_38	0.622921	AN
DKAN_03	DKAN_38	0.651418	AN
DKAN_04	DKAN_38	0.523116	AN
DKAN_05	DKAN_38	0.607614	AN
DKAN_14	DKAN_38	0.599017	AN
DKAN_15	DKAN_38	0.594566	AN
DKAN_16	DKAN_38	0.648141	AN
DKAN_17	DKAN_38	0.574501	AN
DKAN_18	DKAN_38	0.567633	AN
DKAN_19	DKAN_38	0.700028	AN
DKAN_21	DKAN_38	0.640882	AN
DKAN_22	DKAN_38	0.571852	AN
DKAN_23	DKAN_38	0.570565	AN
DKAN_28	DKAN_38	0.606415	AN
DKAN_31	DKAN_38	0.678492	AN
DKAN_32	DKAN_38	0.702802	AN
DKAN_33	DKAN_38	0.633234	AN
DKAN_34	DKAN_38	0.571123	AN
DKAN_35	DKAN_38	0.585137	AN
DKAN_36	DKAN_38	0.582405	AN
DKAN_37	DKAN_38	0.561335	AN
DKAN_06	DKAN_39	0.629717	HC
DKAN_07	DKAN_39	0.577734	HC
DKAN_08	DKAN_39	0.603146	HC
DKAN_09	DKAN_39	0.645253	HC
DKAN_10	DKAN_39	0.586078	HC
DKAN_11	DKAN_39	0.574224	HC
DKAN_12	DKAN_39	0.699494	HC
DKAN_13	DKAN_39	0.610692	HC
DKAN_20	DKAN_39	0.665273	HC
DKAN_24	DKAN_39	0.636803	HC
DKAN_25	DKAN_39	0.605278	HC
DKAN_26	DKAN_39	0.619221	HC
DKAN_27	DKAN_39	0.658326	HC
DKAN_29	DKAN_39	0.655233	HC
DKAN_30	DKAN_39	0.608194	HC
DKAN_06	DKAN_40	0.582858	HC
DKAN_07	DKAN_40	0.551593	HC
DKAN_08	DKAN_40	0.521442	HC
DKAN_09	DKAN_40	0.537927	HC
DKAN_10	DKAN_40	0.549999	HC
DKAN_11	DKAN_40	0.578883	HC
DKAN_12	DKAN_40	0.525557	HC
DKAN_13	DKAN_40	0.60296	HC
DKAN_20	DKAN_40	0.591113	HC
DKAN_24	DKAN_40	0.576104	HC
DKAN_25	DKAN_40	0.538628	HC
DKAN_26	DKAN_40	0.614852	HC
DKAN_27	DKAN_40	0.576327	HC
DKAN_29	DKAN_40	0.566906	HC
DKAN_30	DKAN_40	0.568471	HC
DKAN_39	DKAN_40	0.647794	HC
DKAN_01	DKAN_41	0.562688	AN
DKAN_02	DKAN_41	0.611361	AN
DKAN_03	DKAN_41	0.525922	AN
DKAN_04	DKAN_41	0.567232	AN
DKAN_05	DKAN_41	0.614791	AN
DKAN_14	DKAN_41	0.569681	AN
DKAN_15	DKAN_41	0.56002	AN
DKAN_16	DKAN_41	0.670962	AN
DKAN_17	DKAN_41	0.557274	AN
DKAN_18	DKAN_41	0.577515	AN
DKAN_19	DKAN_41	0.55829	AN
DKAN_21	DKAN_41	0.508605	AN
DKAN_22	DKAN_41	0.508314	AN
DKAN_23	DKAN_41	0.611966	AN
DKAN_28	DKAN_41	0.589666	AN
DKAN_31	DKAN_41	0.606276	AN
DKAN_32	DKAN_41	0.608101	AN
DKAN_33	DKAN_41	0.60081	AN
DKAN_34	DKAN_41	0.56294	AN
DKAN_35	DKAN_41	0.575869	AN
DKAN_36	DKAN_41	0.566973	AN
DKAN_37	DKAN_41	0.572764	AN
DKAN_38	DKAN_41	0.599313	AN
DKAN_01	DKAN_42	0.562188	AN
DKAN_02	DKAN_42	0.582799	AN
DKAN_03	DKAN_42	0.526965	AN
DKAN_04	DKAN_42	0.527118	AN
DKAN_05	DKAN_42	0.593935	AN
DKAN_14	DKAN_42	0.566503	AN
DKAN_15	DKAN_42	0.554091	AN
DKAN_16	DKAN_42	0.619627	AN
DKAN_17	DKAN_42	0.56091	AN
DKAN_18	DKAN_42	0.580011	AN
DKAN_19	DKAN_42	0.533916	AN
DKAN_21	DKAN_42	0.520093	AN
DKAN_22	DKAN_42	0.602082	AN
DKAN_23	DKAN_42	0.591793	AN
DKAN_28	DKAN_42	0.574373	AN
DKAN_31	DKAN_42	0.543024	AN
DKAN_32	DKAN_42	0.538747	AN
DKAN_33	DKAN_42	0.584266	AN
DKAN_34	DKAN_42	0.503367	AN
DKAN_35	DKAN_42	0.570197	AN
DKAN_36	DKAN_42	0.555906	AN
DKAN_37	DKAN_42	0.57857	AN
DKAN_38	DKAN_42	0.584993	AN
DKAN_41	DKAN_42	0.528907	AN
DKAN_06	DKAN_43	0.530302	HC
DKAN_07	DKAN_43	0.496422	HC
DKAN_08	DKAN_43	0.508576	HC
DKAN_09	DKAN_43	0.548406	HC
DKAN_10	DKAN_43	0.538194	HC
DKAN_11	DKAN_43	0.550471	HC
DKAN_12	DKAN_43	0.555625	HC
DKAN_13	DKAN_43	0.518504	HC
DKAN_20	DKAN_43	0.572331	HC
DKAN_24	DKAN_43	0.586649	HC
DKAN_25	DKAN_43	0.4857	HC
DKAN_26	DKAN_43	0.550937	HC
DKAN_27	DKAN_43	0.538669	HC
DKAN_29	DKAN_43	0.522206	HC
DKAN_30	DKAN_43	0.530602	HC
DKAN_39	DKAN_43	0.632791	HC
DKAN_40	DKAN_43	0.570765	HC
DKAN_06	DKAN_44	0.612825	HC
DKAN_07	DKAN_44	0.521761	HC
DKAN_08	DKAN_44	0.519766	HC
DKAN_09	DKAN_44	0.558236	HC
DKAN_10	DKAN_44	0.521428	HC
DKAN_11	DKAN_44	0.543087	HC
DKAN_12	DKAN_44	0.541527	HC
DKAN_13	DKAN_44	0.523817	HC
DKAN_20	DKAN_44	0.640384	HC
DKAN_24	DKAN_44	0.561696	HC
DKAN_25	DKAN_44	0.544374	HC
DKAN_26	DKAN_44	0.671323	HC
DKAN_27	DKAN_44	0.580809	HC
DKAN_29	DKAN_44	0.534939	HC
DKAN_30	DKAN_44	0.525461	HC
DKAN_39	DKAN_44	0.631672	HC
DKAN_40	DKAN_44	0.570804	HC
DKAN_43	DKAN_44	0.560593	HC
DKAN_01	DKAN_45	0.544674	AN
DKAN_02	DKAN_45	0.54998	AN
DKAN_03	DKAN_45	0.555496	AN
DKAN_04	DKAN_45	0.641745	AN
DKAN_05	DKAN_45	0.598694	AN
DKAN_14	DKAN_45	0.537207	AN
DKAN_15	DKAN_45	0.534355	AN
DKAN_16	DKAN_45	0.592761	AN
DKAN_17	DKAN_45	0.561281	AN
DKAN_18	DKAN_45	0.548687	AN
DKAN_19	DKAN_45	0.501482	AN
DKAN_21	DKAN_45	0.549761	AN
DKAN_22	DKAN_45	0.554238	AN
DKAN_23	DKAN_45	0.579878	AN
DKAN_28	DKAN_45	0.553835	AN
DKAN_31	DKAN_45	0.517915	AN
DKAN_32	DKAN_45	0.527761	AN
DKAN_33	DKAN_45	0.535022	AN
DKAN_34	DKAN_45	0.489412	AN
DKAN_35	DKAN_45	0.550863	AN
DKAN_36	DKAN_45	0.53249	AN
DKAN_37	DKAN_45	0.562791	AN
DKAN_38	DKAN_45	0.597512	AN
DKAN_41	DKAN_45	0.532506	AN
DKAN_42	DKAN_45	0.569287	AN
DKAN_01	DKAN_46	0.598001	AN
DKAN_02	DKAN_46	0.642204	AN
DKAN_03	DKAN_46	0.597828	AN
DKAN_04	DKAN_46	0.56502	AN
DKAN_05	DKAN_46	0.621223	AN
DKAN_14	DKAN_46	0.644794	AN
DKAN_15	DKAN_46	0.616754	AN
DKAN_16	DKAN_46	0.707643	AN
DKAN_17	DKAN_46	0.598613	AN
DKAN_18	DKAN_46	0.578793	AN
DKAN_19	DKAN_46	0.684305	AN
DKAN_21	DKAN_46	0.650606	AN
DKAN_22	DKAN_46	0.584098	AN
DKAN_23	DKAN_46	0.617354	AN
DKAN_28	DKAN_46	0.58039	AN
DKAN_31	DKAN_46	0.646148	AN
DKAN_32	DKAN_46	0.657722	AN
DKAN_33	DKAN_46	0.585818	AN
DKAN_34	DKAN_46	0.619404	AN
DKAN_35	DKAN_46	0.638444	AN
DKAN_36	DKAN_46	0.580021	AN
DKAN_37	DKAN_46	0.581884	AN
DKAN_38	DKAN_46	0.574262	AN
DKAN_41	DKAN_46	0.554022	AN
DKAN_42	DKAN_46	0.63273	AN
DKAN_45	DKAN_46	0.644205	AN
DKAN_06	DKAN_47	0.579295	HC
DKAN_07	DKAN_47	0.494631	HC
DKAN_08	DKAN_47	0.537493	HC
DKAN_09	DKAN_47	0.544455	HC
DKAN_10	DKAN_47	0.533228	HC
DKAN_11	DKAN_47	0.551841	HC
DKAN_12	DKAN_47	0.541942	HC
DKAN_13	DKAN_47	0.472482	HC
DKAN_20	DKAN_47	0.571338	HC
DKAN_24	DKAN_47	0.557875	HC
DKAN_25	DKAN_47	0.494358	HC
DKAN_26	DKAN_47	0.612146	HC
DKAN_27	DKAN_47	0.558065	HC
DKAN_29	DKAN_47	0.506232	HC
DKAN_30	DKAN_47	0.570903	HC
DKAN_39	DKAN_47	0.643087	HC
DKAN_40	DKAN_47	0.578674	HC
DKAN_43	DKAN_47	0.54541	HC
DKAN_44	DKAN_47	0.542187	HC
DKAN_01	DKAN_48	0.548574	AN
DKAN_02	DKAN_48	0.550934	AN
DKAN_03	DKAN_48	0.555708	AN
DKAN_04	DKAN_48	0.532213	AN
DKAN_05	DKAN_48	0.5573	AN
DKAN_14	DKAN_48	0.562989	AN
DKAN_15	DKAN_48	0.562949	AN
DKAN_16	DKAN_48	0.635512	AN
DKAN_17	DKAN_48	0.5631	AN
DKAN_18	DKAN_48	0.560452	AN
DKAN_19	DKAN_48	0.588887	AN
DKAN_21	DKAN_48	0.573674	AN
DKAN_22	DKAN_48	0.572705	AN
DKAN_23	DKAN_48	0.543964	AN
DKAN_28	DKAN_48	0.553442	AN
DKAN_31	DKAN_48	0.529961	AN
DKAN_32	DKAN_48	0.594518	AN
DKAN_33	DKAN_48	0.59152	AN
DKAN_34	DKAN_48	0.521347	AN
DKAN_35	DKAN_48	0.582005	AN
DKAN_36	DKAN_48	0.55495	AN
DKAN_37	DKAN_48	0.551347	AN
DKAN_38	DKAN_48	0.580804	AN
DKAN_41	DKAN_48	0.529335	AN
DKAN_42	DKAN_48	0.544034	AN
DKAN_45	DKAN_48	0.55934	AN
DKAN_46	DKAN_48	0.55512	AN
DKAN_01	DKAN_49	0.566	AN
DKAN_02	DKAN_49	0.547164	AN
DKAN_03	DKAN_49	0.541591	AN
DKAN_04	DKAN_49	0.549272	AN
DKAN_05	DKAN_49	0.568878	AN
DKAN_14	DKAN_49	0.521144	AN
DKAN_15	DKAN_49	0.556065	AN
DKAN_16	DKAN_49	0.546534	AN
DKAN_17	DKAN_49	0.571579	AN
DKAN_18	DKAN_49	0.52002	AN
DKAN_19	DKAN_49	0.572183	AN
DKAN_21	DKAN_49	0.592827	AN
DKAN_22	DKAN_49	0.560075	AN
DKAN_23	DKAN_49	0.457835	AN
DKAN_28	DKAN_49	0.575639	AN
DKAN_31	DKAN_49	0.475984	AN
DKAN_32	DKAN_49	0.574949	AN
DKAN_33	DKAN_49	0.566993	AN
DKAN_34	DKAN_49	0.5337	AN
DKAN_35	DKAN_49	0.504065	AN
DKAN_36	DKAN_49	0.491322	AN
DKAN_37	DKAN_49	0.554688	AN
DKAN_38	DKAN_49	0.4881	AN
DKAN_41	DKAN_49	0.545408	AN
DKAN_42	DKAN_49	0.583571	AN
DKAN_45	DKAN_49	0.575098	AN
DKAN_46	DKAN_49	0.578309	AN
DKAN_48	DKAN_49	0.547005	AN
DKAN_06	DKAN_50	0.619855	HC
DKAN_07	DKAN_50	0.65925	HC
DKAN_08	DKAN_50	0.613935	HC
DKAN_09	DKAN_50	0.563729	HC
DKAN_10	DKAN_50	0.551959	HC
DKAN_11	DKAN_50	0.631689	HC
DKAN_12	DKAN_50	0.674432	HC
DKAN_13	DKAN_50	0.588492	HC
DKAN_20	DKAN_50	0.610144	HC
DKAN_24	DKAN_50	0.615955	HC
DKAN_25	DKAN_50	0.635663	HC
DKAN_26	DKAN_50	0.628151	HC
DKAN_27	DKAN_50	0.649981	HC
DKAN_29	DKAN_50	0.630186	HC
DKAN_30	DKAN_50	0.628918	HC
DKAN_39	DKAN_50	0.635938	HC
DKAN_40	DKAN_50	0.599788	HC
DKAN_43	DKAN_50	0.617653	HC
DKAN_44	DKAN_50	0.617482	HC
DKAN_47	DKAN_50	0.606614	HC
DKAN_01	DKAN_51	0.551821	AN
DKAN_02	DKAN_51	0.591547	AN
DKAN_03	DKAN_51	0.581123	AN
DKAN_04	DKAN_51	0.596876	AN
DKAN_05	DKAN_51	0.575802	AN
DKAN_14	DKAN_51	0.560146	AN
DKAN_15	DKAN_51	0.594434	AN
DKAN_16	DKAN_51	0.602467	AN
DKAN_17	DKAN_51	0.572216	AN
DKAN_18	DKAN_51	0.547322	AN
DKAN_19	DKAN_51	0.553564	AN
DKAN_21	DKAN_51	0.586643	AN
DKAN_22	DKAN_51	0.551003	AN
DKAN_23	DKAN_51	0.555277	AN
DKAN_28	DKAN_51	0.56547	AN
DKAN_31	DKAN_51	0.609537	AN
DKAN_32	DKAN_51	0.605204	AN
DKAN_33	DKAN_51	0.567177	AN
DKAN_34	DKAN_51	0.553355	AN
DKAN_35	DKAN_51	0.602243	AN
DKAN_36	DKAN_51	0.583132	AN
DKAN_37	DKAN_51	0.58588	AN
DKAN_38	DKAN_51	0.591234	AN
DKAN_41	DKAN_51	0.564788	AN
DKAN_42	DKAN_51	0.592384	AN
DKAN_45	DKAN_51	0.529845	AN
DKAN_46	DKAN_51	0.603084	AN
DKAN_48	DKAN_51	0.59105	AN
DKAN_49	DKAN_51	0.542928	AN
DKAN_01	DKAN_52	0.55561	AN
DKAN_02	DKAN_52	0.522417	AN
DKAN_03	DKAN_52	0.553473	AN
DKAN_04	DKAN_52	0.675812	AN
DKAN_05	DKAN_52	0.554894	AN
DKAN_14	DKAN_52	0.502862	AN
DKAN_15	DKAN_52	0.589139	AN
DKAN_16	DKAN_52	0.547666	AN
DKAN_17	DKAN_52	0.515339	AN
DKAN_18	DKAN_52	0.591973	AN
DKAN_19	DKAN_52	0.495356	AN
DKAN_21	DKAN_52	0.503623	AN
DKAN_22	DKAN_52	0.574788	AN
DKAN_23	DKAN_52	0.570976	AN
DKAN_28	DKAN_52	0.580249	AN
DKAN_31	DKAN_52	0.557976	AN
DKAN_32	DKAN_52	0.549435	AN
DKAN_33	DKAN_52	0.531567	AN
DKAN_34	DKAN_52	0.48606	AN
DKAN_35	DKAN_52	0.594355	AN
DKAN_36	DKAN_52	0.582062	AN
DKAN_37	DKAN_52	0.598922	AN
DKAN_38	DKAN_52	0.57826	AN
DKAN_41	DKAN_52	0.591529	AN
DKAN_42	DKAN_52	0.557558	AN
DKAN_45	DKAN_52	0.535258	AN
DKAN_46	DKAN_52	0.632921	AN
DKAN_48	DKAN_52	0.572946	AN
DKAN_49	DKAN_52	0.542707	AN
DKAN_51	DKAN_52	0.539054	AN
DKAN_01	DKAN_53	0.464555	AN
DKAN_02	DKAN_53	0.492205	AN
DKAN_03	DKAN_53	0.504519	AN
DKAN_04	DKAN_53	0.49278	AN
DKAN_05	DKAN_53	0.563214	AN
DKAN_14	DKAN_53	0.513444	AN
DKAN_15	DKAN_53	0.427426	AN
DKAN_16	DKAN_53	0.541835	AN
DKAN_17	DKAN_53	0.50648	AN
DKAN_18	DKAN_53	0.503071	AN
DKAN_19	DKAN_53	0.563654	AN
DKAN_21	DKAN_53	0.581714	AN
DKAN_22	DKAN_53	0.538331	AN
DKAN_23	DKAN_53	0.529706	AN
DKAN_28	DKAN_53	0.559803	AN
DKAN_31	DKAN_53	0.568886	AN
DKAN_32	DKAN_53	0.563577	AN
DKAN_33	DKAN_53	0.585892	AN
DKAN_34	DKAN_53	0.482989	AN
DKAN_35	DKAN_53	0.550887	AN
DKAN_36	DKAN_53	0.516012	AN
DKAN_37	DKAN_53	0.55743	AN
DKAN_38	DKAN_53	0.523708	AN
DKAN_41	DKAN_53	0.519328	AN
DKAN_42	DKAN_53	0.530963	AN
DKAN_45	DKAN_53	0.485114	AN
DKAN_46	DKAN_53	0.5883	AN
DKAN_48	DKAN_53	0.532078	AN
DKAN_49	DKAN_53	0.505039	AN
DKAN_51	DKAN_53	0.542173	AN
DKAN_52	DKAN_53	0.545975	AN
DKAN_01	DKAN_54	0.545213	AN
DKAN_02	DKAN_54	0.568091	AN
DKAN_03	DKAN_54	0.561197	AN
DKAN_04	DKAN_54	0.544708	AN
DKAN_05	DKAN_54	0.601215	AN
DKAN_14	DKAN_54	0.487796	AN
DKAN_15	DKAN_54	0.546678	AN
DKAN_16	DKAN_54	0.617584	AN
DKAN_17	DKAN_54	0.55455	AN
DKAN_18	DKAN_54	0.581667	AN
DKAN_19	DKAN_54	0.522495	AN
DKAN_21	DKAN_54	0.558529	AN
DKAN_22	DKAN_54	0.573341	AN
DKAN_23	DKAN_54	0.55616	AN
DKAN_28	DKAN_54	0.563952	AN
DKAN_31	DKAN_54	0.585572	AN
DKAN_32	DKAN_54	0.564026	AN
DKAN_33	DKAN_54	0.613153	AN
DKAN_34	DKAN_54	0.527837	AN
DKAN_35	DKAN_54	0.577227	AN
DKAN_36	DKAN_54	0.538772	AN
DKAN_37	DKAN_54	0.62136	AN
DKAN_38	DKAN_54	0.596774	AN
DKAN_41	DKAN_54	0.590512	AN
DKAN_42	DKAN_54	0.557533	AN
DKAN_45	DKAN_54	0.572982	AN
DKAN_46	DKAN_54	0.603969	AN
DKAN_48	DKAN_54	0.550065	AN
DKAN_49	DKAN_54	0.534118	AN
DKAN_51	DKAN_54	0.615995	AN
DKAN_52	DKAN_54	0.553921	AN
DKAN_53	DKAN_54	0.518057	AN
DKAN_01	DKAN_55	0.572977	AN
DKAN_02	DKAN_55	0.545825	AN
DKAN_03	DKAN_55	0.554525	AN
DKAN_04	DKAN_55	0.6009	AN
DKAN_05	DKAN_55	0.595497	AN
DKAN_14	DKAN_55	0.562075	AN
DKAN_15	DKAN_55	0.585725	AN
DKAN_16	DKAN_55	0.54152	AN
DKAN_17	DKAN_55	0.599229	AN
DKAN_18	DKAN_55	0.583066	AN
DKAN_19	DKAN_55	0.545177	AN
DKAN_21	DKAN_55	0.550824	AN
DKAN_22	DKAN_55	0.62838	AN
DKAN_23	DKAN_55	0.588708	AN
DKAN_28	DKAN_55	0.57864	AN
DKAN_31	DKAN_55	0.51514	AN
DKAN_32	DKAN_55	0.583294	AN
DKAN_33	DKAN_55	0.543346	AN
DKAN_34	DKAN_55	0.575308	AN
DKAN_35	DKAN_55	0.609797	AN
DKAN_36	DKAN_55	0.589632	AN
DKAN_37	DKAN_55	0.60499	AN
DKAN_38	DKAN_55	0.602611	AN
DKAN_41	DKAN_55	0.588466	AN
DKAN_42	DKAN_55	0.550808	AN
DKAN_45	DKAN_55	0.583481	AN
DKAN_46	DKAN_55	0.64562	AN
DKAN_48	DKAN_55	0.573857	AN
DKAN_49	DKAN_55	0.574241	AN
DKAN_51	DKAN_55	0.578841	AN
DKAN_52	DKAN_55	0.550728	AN
DKAN_53	DKAN_55	0.562279	AN
DKAN_54	DKAN_55	0.539928	AN
DKAN_01	DKAN_56	0.618162	AN
DKAN_02	DKAN_56	0.598919	AN
DKAN_03	DKAN_56	0.557143	AN
DKAN_04	DKAN_56	0.690561	AN
DKAN_05	DKAN_56	0.583653	AN
DKAN_14	DKAN_56	0.627405	AN
DKAN_15	DKAN_56	0.561215	AN
DKAN_16	DKAN_56	0.599874	AN
DKAN_17	DKAN_56	0.585267	AN
DKAN_18	DKAN_56	0.567483	AN
DKAN_19	DKAN_56	0.579831	AN
DKAN_21	DKAN_56	0.600792	AN
DKAN_22	DKAN_56	0.609213	AN
DKAN_23	DKAN_56	0.601276	AN
DKAN_28	DKAN_56	0.610008	AN
DKAN_31	DKAN_56	0.616614	AN
DKAN_32	DKAN_56	0.60014	AN
DKAN_33	DKAN_56	0.601685	AN
DKAN_34	DKAN_56	0.57746	AN
DKAN_35	DKAN_56	0.61747	AN
DKAN_36	DKAN_56	0.657304	AN
DKAN_37	DKAN_56	0.61781	AN
DKAN_38	DKAN_56	0.659426	AN
DKAN_41	DKAN_56	0.587915	AN
DKAN_42	DKAN_56	0.604057	AN
DKAN_45	DKAN_56	0.56547	AN
DKAN_46	DKAN_56	0.631807	AN
DKAN_48	DKAN_56	0.567634	AN
DKAN_49	DKAN_56	0.625232	AN
DKAN_51	DKAN_56	0.60604	AN
DKAN_52	DKAN_56	0.591382	AN
DKAN_53	DKAN_56	0.598556	AN
DKAN_54	DKAN_56	0.636806	AN
DKAN_55	DKAN_56	0.620436	AN
DKAN_06	DKAN_57	0.566523	HC
DKAN_07	DKAN_57	0.51601	HC
DKAN_08	DKAN_57	0.5199	HC
DKAN_09	DKAN_57	0.497814	HC
DKAN_10	DKAN_57	0.517082	HC
DKAN_11	DKAN_57	0.551974	HC
DKAN_12	DKAN_57	0.603873	HC
DKAN_13	DKAN_57	0.530756	HC
DKAN_20	DKAN_57	0.564792	HC
DKAN_24	DKAN_57	0.621343	HC
DKAN_25	DKAN_57	0.534289	HC
DKAN_26	DKAN_57	0.590457	HC
DKAN_27	DKAN_57	0.557416	HC
DKAN_29	DKAN_57	0.544932	HC
DKAN_30	DKAN_57	0.548941	HC
DKAN_39	DKAN_57	0.615458	HC
DKAN_40	DKAN_57	0.562733	HC
DKAN_43	DKAN_57	0.569246	HC
DKAN_44	DKAN_57	0.551019	HC
DKAN_47	DKAN_57	0.531435	HC
DKAN_50	DKAN_57	0.596824	HC
DKAN_06	DKAN_58	0.611426	HC
DKAN_07	DKAN_58	0.512378	HC
DKAN_08	DKAN_58	0.496021	HC
DKAN_09	DKAN_58	0.551166	HC
DKAN_10	DKAN_58	0.529362	HC
DKAN_11	DKAN_58	0.560589	HC
DKAN_12	DKAN_58	0.534092	HC
DKAN_13	DKAN_58	0.550141	HC
DKAN_20	DKAN_58	0.61846	HC
DKAN_24	DKAN_58	0.57118	HC
DKAN_25	DKAN_58	0.504613	HC
DKAN_26	DKAN_58	0.611699	HC
DKAN_27	DKAN_58	0.554132	HC
DKAN_29	DKAN_58	0.520464	HC
DKAN_30	DKAN_58	0.523112	HC
DKAN_39	DKAN_58	0.662909	HC
DKAN_40	DKAN_58	0.567356	HC
DKAN_43	DKAN_58	0.605083	HC
DKAN_44	DKAN_58	0.55358	HC
DKAN_47	DKAN_58	0.509944	HC
DKAN_50	DKAN_58	0.648564	HC
DKAN_57	DKAN_58	0.540019	HC
DKAN_01	DKAN_59	0.533916	AN
DKAN_02	DKAN_59	0.626572	AN
DKAN_03	DKAN_59	0.621769	AN
DKAN_04	DKAN_59	0.747265	AN
DKAN_05	DKAN_59	0.590633	AN
DKAN_14	DKAN_59	0.60231	AN
DKAN_15	DKAN_59	0.686129	AN
DKAN_16	DKAN_59	0.579982	AN
DKAN_17	DKAN_59	0.597212	AN
DKAN_18	DKAN_59	0.619444	AN
DKAN_19	DKAN_59	0.580527	AN
DKAN_21	DKAN_59	0.632293	AN
DKAN_22	DKAN_59	0.680342	AN
DKAN_23	DKAN_59	0.615166	AN
DKAN_28	DKAN_59	0.662867	AN
DKAN_31	DKAN_59	0.636558	AN
DKAN_32	DKAN_59	0.64258	AN
DKAN_33	DKAN_59	0.543024	AN
DKAN_34	DKAN_59	0.607549	AN
DKAN_35	DKAN_59	0.623026	AN
DKAN_36	DKAN_59	0.638059	AN
DKAN_37	DKAN_59	0.665207	AN
DKAN_38	DKAN_59	0.691675	AN
DKAN_41	DKAN_59	0.674262	AN
DKAN_42	DKAN_59	0.604819	AN
DKAN_45	DKAN_59	0.628778	AN
DKAN_46	DKAN_59	0.674983	AN
DKAN_48	DKAN_59	0.604227	AN
DKAN_49	DKAN_59	0.649753	AN
DKAN_51	DKAN_59	0.612034	AN
DKAN_52	DKAN_59	0.554583	AN
DKAN_53	DKAN_59	0.627852	AN
DKAN_54	DKAN_59	0.593054	AN
DKAN_55	DKAN_59	0.613853	AN
DKAN_56	DKAN_59	0.572891	AN
DKAN_01	DKAN_60	0.600751	AN
DKAN_02	DKAN_60	0.546449	AN
DKAN_03	DKAN_60	0.621865	AN
DKAN_04	DKAN_60	0.665527	AN
DKAN_05	DKAN_60	0.586402	AN
DKAN_14	DKAN_60	0.554323	AN
DKAN_15	DKAN_60	0.616466	AN
DKAN_16	DKAN_60	0.596369	AN
DKAN_17	DKAN_60	0.578702	AN
DKAN_18	DKAN_60	0.656647	AN
DKAN_19	DKAN_60	0.504278	AN
DKAN_21	DKAN_60	0.533646	AN
DKAN_22	DKAN_60	0.599573	AN
DKAN_23	DKAN_60	0.608105	AN
DKAN_28	DKAN_60	0.563915	AN
DKAN_31	DKAN_60	0.605459	AN
DKAN_32	DKAN_60	0.595596	AN
DKAN_33	DKAN_60	0.570693	AN
DKAN_34	DKAN_60	0.566838	AN
DKAN_35	DKAN_60	0.649882	AN
DKAN_36	DKAN_60	0.574866	AN
DKAN_37	DKAN_60	0.648174	AN
DKAN_38	DKAN_60	0.594849	AN
DKAN_41	DKAN_60	0.63034	AN
DKAN_42	DKAN_60	0.555212	AN
DKAN_45	DKAN_60	0.596801	AN
DKAN_46	DKAN_60	0.628449	AN
DKAN_48	DKAN_60	0.632293	AN
DKAN_49	DKAN_60	0.541621	AN
DKAN_51	DKAN_60	0.576659	AN
DKAN_52	DKAN_60	0.544525	AN
DKAN_53	DKAN_60	0.614822	AN
DKAN_54	DKAN_60	0.588918	AN
DKAN_55	DKAN_60	0.562915	AN
DKAN_56	DKAN_60	0.602714	AN
DKAN_59	DKAN_60	0.645446	AN
DKAN_01	DKAN_61	0.547962	AN
DKAN_02	DKAN_61	0.611806	AN
DKAN_03	DKAN_61	0.583432	AN
DKAN_04	DKAN_61	0.563795	AN
DKAN_05	DKAN_61	0.587789	AN
DKAN_14	DKAN_61	0.585772	AN
DKAN_15	DKAN_61	0.578537	AN
DKAN_16	DKAN_61	0.608038	AN
DKAN_17	DKAN_61	0.574767	AN
DKAN_18	DKAN_61	0.546634	AN
DKAN_19	DKAN_61	0.606707	AN
DKAN_21	DKAN_61	0.592538	AN
DKAN_22	DKAN_61	0.580948	AN
DKAN_23	DKAN_61	0.570646	AN
DKAN_28	DKAN_61	0.589327	AN
DKAN_31	DKAN_61	0.605225	AN
DKAN_32	DKAN_61	0.60803	AN
DKAN_33	DKAN_61	0.61509	AN
DKAN_34	DKAN_61	0.526498	AN
DKAN_35	DKAN_61	0.567529	AN
DKAN_36	DKAN_61	0.551801	AN
DKAN_37	DKAN_61	0.612452	AN
DKAN_38	DKAN_61	0.558642	AN
DKAN_41	DKAN_61	0.532863	AN
DKAN_42	DKAN_61	0.580069	AN
DKAN_45	DKAN_61	0.607052	AN
DKAN_46	DKAN_61	0.580185	AN
DKAN_48	DKAN_61	0.551116	AN
DKAN_49	DKAN_61	0.540382	AN
DKAN_51	DKAN_61	0.597638	AN
DKAN_52	DKAN_61	0.58148	AN
DKAN_53	DKAN_61	0.543637	AN
DKAN_54	DKAN_61	0.589911	AN
DKAN_55	DKAN_61	0.590834	AN
DKAN_56	DKAN_61	0.614672	AN
DKAN_59	DKAN_61	0.597092	AN
DKAN_60	DKAN_61	0.615595	AN
DKAN_01	DKAN_62	0.490012	AN
DKAN_02	DKAN_62	0.60847	AN
DKAN_03	DKAN_62	0.596963	AN
DKAN_04	DKAN_62	0.538172	AN
DKAN_05	DKAN_62	0.594153	AN
DKAN_14	DKAN_62	0.520111	AN
DKAN_15	DKAN_62	0.589712	AN
DKAN_16	DKAN_62	0.468044	AN
DKAN_17	DKAN_62	0.562057	AN
DKAN_18	DKAN_62	0.585261	AN
DKAN_19	DKAN_62	0.542557	AN
DKAN_21	DKAN_62	0.574326	AN
DKAN_22	DKAN_62	0.624018	AN
DKAN_23	DKAN_62	0.489297	AN
DKAN_28	DKAN_62	0.587965	AN
DKAN_31	DKAN_62	0.551561	AN
DKAN_32	DKAN_62	0.558038	AN
DKAN_33	DKAN_62	0.598357	AN
DKAN_34	DKAN_62	0.528225	AN
DKAN_35	DKAN_62	0.562495	AN
DKAN_36	DKAN_62	0.552591	AN
DKAN_37	DKAN_62	0.598677	AN
DKAN_38	DKAN_62	0.599955	AN
DKAN_41	DKAN_62	0.645205	AN
DKAN_42	DKAN_62	0.565912	AN
DKAN_45	DKAN_62	0.587981	AN
DKAN_46	DKAN_62	0.68776	AN
DKAN_48	DKAN_62	0.568046	AN
DKAN_49	DKAN_62	0.468233	AN
DKAN_51	DKAN_62	0.52886	AN
DKAN_52	DKAN_62	0.550348	AN
DKAN_53	DKAN_62	0.517658	AN
DKAN_54	DKAN_62	0.566398	AN
DKAN_55	DKAN_62	0.562535	AN
DKAN_56	DKAN_62	0.603753	AN
DKAN_59	DKAN_62	0.591717	AN
DKAN_60	DKAN_62	0.513015	AN
DKAN_61	DKAN_62	0.61559	AN
DKAN_01	DKAN_63	0.562481	AN
DKAN_02	DKAN_63	0.582022	AN
DKAN_03	DKAN_63	0.544086	AN
DKAN_04	DKAN_63	0.573798	AN
DKAN_05	DKAN_63	0.514031	AN
DKAN_14	DKAN_63	0.579278	AN
DKAN_15	DKAN_63	0.591656	AN
DKAN_16	DKAN_63	0.643436	AN
DKAN_17	DKAN_63	0.549971	AN
DKAN_18	DKAN_63	0.549929	AN
DKAN_19	DKAN_63	0.538738	AN
DKAN_21	DKAN_63	0.538898	AN
DKAN_22	DKAN_63	0.576325	AN
DKAN_23	DKAN_63	0.546998	AN
DKAN_28	DKAN_63	0.55917	AN
DKAN_31	DKAN_63	0.56802	AN
DKAN_32	DKAN_63	0.574343	AN
DKAN_33	DKAN_63	0.552597	AN
DKAN_34	DKAN_63	0.519592	AN
DKAN_35	DKAN_63	0.581437	AN
DKAN_36	DKAN_63	0.575755	AN
DKAN_37	DKAN_63	0.553981	AN
DKAN_38	DKAN_63	0.556691	AN
DKAN_41	DKAN_63	0.555461	AN
DKAN_42	DKAN_63	0.56511	AN
DKAN_45	DKAN_63	0.564282	AN
DKAN_46	DKAN_63	0.575203	AN
DKAN_48	DKAN_63	0.518929	AN
DKAN_49	DKAN_63	0.530649	AN
DKAN_51	DKAN_63	0.57446	AN
DKAN_52	DKAN_63	0.549153	AN
DKAN_53	DKAN_63	0.537938	AN
DKAN_54	DKAN_63	0.546621	AN
DKAN_55	DKAN_63	0.552582	AN
DKAN_56	DKAN_63	0.549428	AN
DKAN_59	DKAN_63	0.601969	AN
DKAN_60	DKAN_63	0.573291	AN
DKAN_61	DKAN_63	0.563932	AN
DKAN_62	DKAN_63	0.548556	AN
DKAN_01	DKAN_64	0.579627	AN
DKAN_02	DKAN_64	0.548037	AN
DKAN_03	DKAN_64	0.537991	AN
DKAN_05	DKAN_64	0.587703	AN
DKAN_14	DKAN_64	0.541358	AN
DKAN_15	DKAN_64	0.565072	AN
DKAN_16	DKAN_64	0.575748	AN
DKAN_17	DKAN_64	0.55668	AN
DKAN_18	DKAN_64	0.54945	AN
DKAN_19	DKAN_64	0.498487	AN
DKAN_21	DKAN_64	0.523905	AN
DKAN_22	DKAN_64	0.617198	AN
DKAN_23	DKAN_64	0.574019	AN
DKAN_28	DKAN_64	0.579815	AN
DKAN_31	DKAN_64	0.616089	AN
DKAN_32	DKAN_64	0.594443	AN
DKAN_33	DKAN_64	0.577581	AN
DKAN_34	DKAN_64	0.508317	AN
DKAN_35	DKAN_64	0.582491	AN
DKAN_36	DKAN_64	0.609896	AN
DKAN_37	DKAN_64	0.603073	AN
DKAN_38	DKAN_64	0.679986	AN
DKAN_41	DKAN_64	0.570985	AN
DKAN_42	DKAN_64	0.541343	AN
DKAN_45	DKAN_64	0.507439	AN
DKAN_46	DKAN_64	0.693353	AN
DKAN_48	DKAN_64	0.545052	AN
DKAN_49	DKAN_64	0.613459	AN
DKAN_51	DKAN_64	0.566549	AN
DKAN_52	DKAN_64	0.542692	AN
DKAN_53	DKAN_64	0.584223	AN
DKAN_54	DKAN_64	0.625959	AN
DKAN_55	DKAN_64	0.588617	AN
DKAN_56	DKAN_64	0.554777	AN
DKAN_59	DKAN_64	0.558687	AN
DKAN_60	DKAN_64	0.542219	AN
DKAN_61	DKAN_64	0.588536	AN
DKAN_62	DKAN_64	0.581158	AN
DKAN_63	DKAN_64	0.589064	AN
DKAN_06	DKAN_65	0.608537	HC
DKAN_07	DKAN_65	0.550042	HC
DKAN_08	DKAN_65	0.570665	HC
DKAN_09	DKAN_65	0.560191	HC
DKAN_10	DKAN_65	0.607121	HC
DKAN_11	DKAN_65	0.576574	HC
DKAN_12	DKAN_65	0.593927	HC
DKAN_13	DKAN_65	0.566491	HC
DKAN_20	DKAN_65	0.596247	HC
DKAN_24	DKAN_65	0.632975	HC
DKAN_25	DKAN_65	0.575138	HC
DKAN_26	DKAN_65	0.580476	HC
DKAN_27	DKAN_65	0.578152	HC
DKAN_29	DKAN_65	0.579152	HC
DKAN_30	DKAN_65	0.561978	HC
DKAN_39	DKAN_65	0.657184	HC
DKAN_40	DKAN_65	0.579943	HC
DKAN_43	DKAN_65	0.552925	HC
DKAN_44	DKAN_65	0.59142	HC
DKAN_47	DKAN_65	0.565957	HC
DKAN_50	DKAN_65	0.619933	HC
DKAN_57	DKAN_65	0.575647	HC
DKAN_58	DKAN_65	0.595139	HC
DKAN_01	DKAN_66	0.522131	AN
DKAN_02	DKAN_66	0.591807	AN
DKAN_03	DKAN_66	0.570095	AN
DKAN_04	DKAN_66	0.408025	AN
DKAN_05	DKAN_66	0.509105	AN
DKAN_14	DKAN_66	0.556673	AN
DKAN_15	DKAN_66	0.535892	AN
DKAN_16	DKAN_66	0.644682	AN
DKAN_17	DKAN_66	0.534672	AN
DKAN_18	DKAN_66	0.630271	AN
DKAN_19	DKAN_66	0.551658	AN
DKAN_21	DKAN_66	0.578625	AN
DKAN_22	DKAN_66	0.619631	AN
DKAN_23	DKAN_66	0.582434	AN
DKAN_28	DKAN_66	0.583929	AN
DKAN_31	DKAN_66	0.557893	AN
DKAN_32	DKAN_66	0.525983	AN
DKAN_33	DKAN_66	0.594683	AN
DKAN_34	DKAN_66	0.443676	AN
DKAN_35	DKAN_66	0.564143	AN
DKAN_36	DKAN_66	0.543899	AN
DKAN_37	DKAN_66	0.573299	AN
DKAN_38	DKAN_66	0.654838	AN
DKAN_41	DKAN_66	0.637479	AN
DKAN_42	DKAN_66	0.538408	AN
DKAN_45	DKAN_66	0.520063	AN
DKAN_46	DKAN_66	0.653364	AN
DKAN_48	DKAN_66	0.603704	AN
DKAN_49	DKAN_66	0.5541	AN
DKAN_51	DKAN_66	0.612491	AN
DKAN_52	DKAN_66	0.553806	AN
DKAN_53	DKAN_66	0.531362	AN
DKAN_54	DKAN_66	0.54144	AN
DKAN_55	DKAN_66	0.569289	AN
DKAN_56	DKAN_66	0.562962	AN
DKAN_59	DKAN_66	0.599517	AN
DKAN_60	DKAN_66	0.605804	AN
DKAN_61	DKAN_66	0.57164	AN
DKAN_62	DKAN_66	0.530577	AN
DKAN_63	DKAN_66	0.526018	AN
DKAN_64	DKAN_66	0.480376	AN
DKAN_06	DKAN_67	0.595799	HC
DKAN_07	DKAN_67	0.638376	HC
DKAN_08	DKAN_67	0.627825	HC
DKAN_09	DKAN_67	0.613747	HC
DKAN_10	DKAN_67	0.540824	HC
DKAN_11	DKAN_67	0.666247	HC
DKAN_12	DKAN_67	0.701484	HC
DKAN_13	DKAN_67	0.577243	HC
DKAN_20	DKAN_67	0.621118	HC
DKAN_24	DKAN_67	0.615406	HC
DKAN_25	DKAN_67	0.556099	HC
DKAN_26	DKAN_67	0.658958	HC
DKAN_27	DKAN_67	0.682686	HC
DKAN_29	DKAN_67	0.573634	HC
DKAN_30	DKAN_67	0.598878	HC
DKAN_39	DKAN_67	0.573877	HC
DKAN_40	DKAN_67	0.605096	HC
DKAN_43	DKAN_67	0.595094	HC
DKAN_44	DKAN_67	0.646129	HC
DKAN_47	DKAN_67	0.549645	HC
DKAN_50	DKAN_67	0.599186	HC
DKAN_57	DKAN_67	0.60808	HC
DKAN_58	DKAN_67	0.695488	HC
DKAN_65	DKAN_67	0.625849	HC
DKAN_01	DKAN_68	0.559404	AN
DKAN_02	DKAN_68	0.586782	AN
DKAN_03	DKAN_68	0.625966	AN
DKAN_05	DKAN_68	0.562394	AN
DKAN_14	DKAN_68	0.570735	AN
DKAN_15	DKAN_68	0.598631	AN
DKAN_16	DKAN_68	0.643383	AN
DKAN_17	DKAN_68	0.618875	AN
DKAN_18	DKAN_68	0.608306	AN
DKAN_19	DKAN_68	0.527705	AN
DKAN_21	DKAN_68	0.560337	AN
DKAN_22	DKAN_68	0.644004	AN
DKAN_23	DKAN_68	0.56138	AN
DKAN_28	DKAN_68	0.604907	AN
DKAN_31	DKAN_68	0.498557	AN
DKAN_32	DKAN_68	0.567463	AN
DKAN_33	DKAN_68	0.560046	AN
DKAN_34	DKAN_68	0.545959	AN
DKAN_35	DKAN_68	0.614143	AN
DKAN_36	DKAN_68	0.628272	AN
DKAN_37	DKAN_68	0.592464	AN
DKAN_38	DKAN_68	0.61847	AN
DKAN_41	DKAN_68	0.650365	AN
DKAN_42	DKAN_68	0.610997	AN
DKAN_45	DKAN_68	0.617165	AN
DKAN_46	DKAN_68	0.645451	AN
DKAN_48	DKAN_68	0.623136	AN
DKAN_49	DKAN_68	0.511343	AN
DKAN_51	DKAN_68	0.570874	AN
DKAN_52	DKAN_68	0.534007	AN
DKAN_53	DKAN_68	0.628476	AN
DKAN_54	DKAN_68	0.635849	AN
DKAN_55	DKAN_68	0.543119	AN
DKAN_56	DKAN_68	0.581909	AN
DKAN_59	DKAN_68	0.58265	AN
DKAN_60	DKAN_68	0.614371	AN
DKAN_61	DKAN_68	0.669102	AN
DKAN_62	DKAN_68	0.588084	AN
DKAN_63	DKAN_68	0.549655	AN
DKAN_64	DKAN_68	0.550058	AN
DKAN_66	DKAN_68	0.616401	AN
DKAN_01	DKAN_69	0.568139	AN
DKAN_02	DKAN_69	0.573282	AN
DKAN_03	DKAN_69	0.577197	AN
DKAN_04	DKAN_69	0.588198	AN
DKAN_05	DKAN_69	0.526783	AN
DKAN_14	DKAN_69	0.570986	AN
DKAN_15	DKAN_69	0.599423	AN
DKAN_16	DKAN_69	0.596684	AN
DKAN_17	DKAN_69	0.570684	AN
DKAN_18	DKAN_69	0.57647	AN
DKAN_19	DKAN_69	0.59059	AN
DKAN_21	DKAN_69	0.598044	AN
DKAN_22	DKAN_69	0.600456	AN
DKAN_23	DKAN_69	0.555574	AN
DKAN_28	DKAN_69	0.577332	AN
DKAN_31	DKAN_69	0.578942	AN
DKAN_32	DKAN_69	0.58233	AN
DKAN_33	DKAN_69	0.541109	AN
DKAN_34	DKAN_69	0.574563	AN
DKAN_35	DKAN_69	0.598817	AN
DKAN_36	DKAN_69	0.586078	AN
DKAN_37	DKAN_69	0.495417	AN
DKAN_38	DKAN_69	0.65415	AN
DKAN_41	DKAN_69	0.586475	AN
DKAN_42	DKAN_69	0.567532	AN
DKAN_45	DKAN_69	0.590346	AN
DKAN_46	DKAN_69	0.61444	AN
DKAN_48	DKAN_69	0.5247	AN
DKAN_49	DKAN_69	0.562796	AN
DKAN_51	DKAN_69	0.587958	AN
DKAN_52	DKAN_69	0.563916	AN
DKAN_53	DKAN_69	0.57313	AN
DKAN_54	DKAN_69	0.578024	AN
DKAN_55	DKAN_69	0.590383	AN
DKAN_56	DKAN_69	0.609832	AN
DKAN_59	DKAN_69	0.594804	AN
DKAN_60	DKAN_69	0.589729	AN
DKAN_61	DKAN_69	0.616252	AN
DKAN_62	DKAN_69	0.577452	AN
DKAN_63	DKAN_69	0.561385	AN
DKAN_64	DKAN_69	0.567071	AN
DKAN_66	DKAN_69	0.586661	AN
DKAN_68	DKAN_69	0.565945	AN
DKAN_01	DKAN_70	0.516722	AN
DKAN_02	DKAN_70	0.579935	AN
DKAN_03	DKAN_70	0.550109	AN
DKAN_04	DKAN_70	0.560707	AN
DKAN_05	DKAN_70	0.540312	AN
DKAN_14	DKAN_70	0.580287	AN
DKAN_15	DKAN_70	0.557359	AN
DKAN_16	DKAN_70	0.572538	AN
DKAN_17	DKAN_70	0.537562	AN
DKAN_18	DKAN_70	0.575793	AN
DKAN_19	DKAN_70	0.558313	AN
DKAN_21	DKAN_70	0.54586	AN
DKAN_22	DKAN_70	0.578685	AN
DKAN_23	DKAN_70	0.506679	AN
DKAN_28	DKAN_70	0.569652	AN
DKAN_31	DKAN_70	0.542422	AN
DKAN_32	DKAN_70	0.520604	AN
DKAN_33	DKAN_70	0.584213	AN
DKAN_34	DKAN_70	0.463511	AN
DKAN_35	DKAN_70	0.544723	AN
DKAN_36	DKAN_70	0.56359	AN
DKAN_37	DKAN_70	0.591516	AN
DKAN_38	DKAN_70	0.543004	AN
DKAN_41	DKAN_70	0.568102	AN
DKAN_42	DKAN_70	0.52027	AN
DKAN_45	DKAN_70	0.49951	AN
DKAN_46	DKAN_70	0.604426	AN
DKAN_48	DKAN_70	0.558714	AN
DKAN_49	DKAN_70	0.505704	AN
DKAN_51	DKAN_70	0.580652	AN
DKAN_52	DKAN_70	0.546387	AN
DKAN_53	DKAN_70	0.500066	AN
DKAN_54	DKAN_70	0.541418	AN
DKAN_55	DKAN_70	0.561202	AN
DKAN_56	DKAN_70	0.567699	AN
DKAN_59	DKAN_70	0.555526	AN
DKAN_60	DKAN_70	0.561193	AN
DKAN_61	DKAN_70	0.518388	AN
DKAN_62	DKAN_70	0.526893	AN
DKAN_63	DKAN_70	0.503609	AN
DKAN_64	DKAN_70	0.568905	AN
DKAN_66	DKAN_70	0.505874	AN
DKAN_68	DKAN_70	0.566414	AN
DKAN_69	DKAN_70	0.558997	AN
DKAN_06	DKAN_71	0.542271	HC
DKAN_07	DKAN_71	0.492914	HC
DKAN_08	DKAN_71	0.553284	HC
DKAN_09	DKAN_71	0.537029	HC
DKAN_10	DKAN_71	0.536329	HC
DKAN_11	DKAN_71	0.5398	HC
DKAN_12	DKAN_71	0.560166	HC
DKAN_13	DKAN_71	0.51988	HC
DKAN_20	DKAN_71	0.601872	HC
DKAN_24	DKAN_71	0.570165	HC
DKAN_25	DKAN_71	0.52595	HC
DKAN_26	DKAN_71	0.533276	HC
DKAN_27	DKAN_71	0.527371	HC
DKAN_29	DKAN_71	0.537427	HC
DKAN_30	DKAN_71	0.538455	HC
DKAN_39	DKAN_71	0.633813	HC
DKAN_40	DKAN_71	0.567626	HC
DKAN_43	DKAN_71	0.545079	HC
DKAN_44	DKAN_71	0.555234	HC
DKAN_47	DKAN_71	0.554523	HC
DKAN_50	DKAN_71	0.643126	HC
DKAN_57	DKAN_71	0.532869	HC
DKAN_58	DKAN_71	0.548676	HC
DKAN_65	DKAN_71	0.557105	HC
DKAN_67	DKAN_71	0.651074	HC
DKAN_06	DKAN_72	0.590105	HC
DKAN_07	DKAN_72	0.596213	HC
DKAN_08	DKAN_72	0.574171	HC
DKAN_09	DKAN_72	0.566528	HC
DKAN_10	DKAN_72	0.554724	HC
DKAN_11	DKAN_72	0.635394	HC
DKAN_12	DKAN_72	0.59653	HC
DKAN_13	DKAN_72	0.57447	HC
DKAN_20	DKAN_72	0.586406	HC
DKAN_24	DKAN_72	0.615508	HC
DKAN_25	DKAN_72	0.557118	HC
DKAN_26	DKAN_72	0.660205	HC
DKAN_27	DKAN_72	0.603244	HC
DKAN_29	DKAN_72	0.569133	HC
DKAN_30	DKAN_72	0.584473	HC
DKAN_39	DKAN_72	0.627314	HC
DKAN_40	DKAN_72	0.603032	HC
DKAN_43	DKAN_72	0.565863	HC
DKAN_44	DKAN_72	0.578023	HC
DKAN_47	DKAN_72	0.511493	HC
DKAN_50	DKAN_72	0.588164	HC
DKAN_57	DKAN_72	0.568498	HC
DKAN_58	DKAN_72	0.573438	HC
DKAN_65	DKAN_72	0.616021	HC
DKAN_67	DKAN_72	0.610235	HC
DKAN_71	DKAN_72	0.575244	HC
DKAN_06	DKAN_73	0.577469	HC
DKAN_07	DKAN_73	0.568374	HC
DKAN_08	DKAN_73	0.557077	HC
DKAN_09	DKAN_73	0.559136	HC
DKAN_10	DKAN_73	0.501035	HC
DKAN_11	DKAN_73	0.561826	HC
DKAN_12	DKAN_73	0.638185	HC
DKAN_13	DKAN_73	0.540598	HC
DKAN_20	DKAN_73	0.57975	HC
DKAN_24	DKAN_73	0.535545	HC
DKAN_25	DKAN_73	0.539005	HC
DKAN_26	DKAN_73	0.557505	HC
DKAN_27	DKAN_73	0.531873	HC
DKAN_29	DKAN_73	0.527818	HC
DKAN_30	DKAN_73	0.54937	HC
DKAN_39	DKAN_73	0.629387	HC
DKAN_40	DKAN_73	0.540435	HC
DKAN_43	DKAN_73	0.564917	HC
DKAN_44	DKAN_73	0.591712	HC
DKAN_47	DKAN_73	0.567918	HC
DKAN_50	DKAN_73	0.620835	HC
DKAN_57	DKAN_73	0.559169	HC
DKAN_58	DKAN_73	0.593585	HC
DKAN_65	DKAN_73	0.576971	HC
DKAN_67	DKAN_73	0.589599	HC
DKAN_71	DKAN_73	0.587861	HC
DKAN_72	DKAN_73	0.583521	HC
DKAN_06	DKAN_74	0.588751	HC
DKAN_07	DKAN_74	0.514922	HC
DKAN_08	DKAN_74	0.538693	HC
DKAN_09	DKAN_74	0.575496	HC
DKAN_10	DKAN_74	0.558336	HC
DKAN_11	DKAN_74	0.55268	HC
DKAN_12	DKAN_74	0.564986	HC
DKAN_13	DKAN_74	0.55798	HC
DKAN_20	DKAN_74	0.553022	HC
DKAN_24	DKAN_74	0.565711	HC
DKAN_25	DKAN_74	0.548944	HC
DKAN_26	DKAN_74	0.543072	HC
DKAN_27	DKAN_74	0.52934	HC
DKAN_29	DKAN_74	0.552889	HC
DKAN_30	DKAN_74	0.532905	HC
DKAN_39	DKAN_74	0.62691	HC
DKAN_40	DKAN_74	0.576116	HC
DKAN_43	DKAN_74	0.539706	HC
DKAN_44	DKAN_74	0.562442	HC
DKAN_47	DKAN_74	0.526851	HC
DKAN_50	DKAN_74	0.580672	HC
DKAN_57	DKAN_74	0.515696	HC
DKAN_58	DKAN_74	0.548006	HC
DKAN_65	DKAN_74	0.595418	HC
DKAN_67	DKAN_74	0.633738	HC
DKAN_71	DKAN_74	0.525563	HC
DKAN_72	DKAN_74	0.598622	HC
DKAN_73	DKAN_74	0.53721	HC
DKAN_06	DKAN_75	0.594963	HC
DKAN_07	DKAN_75	0.577463	HC
DKAN_08	DKAN_75	0.634274	HC
DKAN_09	DKAN_75	0.575463	HC
DKAN_10	DKAN_75	0.578962	HC
DKAN_11	DKAN_75	0.630471	HC
DKAN_12	DKAN_75	0.628731	HC
DKAN_13	DKAN_75	0.625182	HC
DKAN_20	DKAN_75	0.607002	HC
DKAN_24	DKAN_75	0.644037	HC
DKAN_25	DKAN_75	0.603698	HC
DKAN_26	DKAN_75	0.626635	HC
DKAN_27	DKAN_75	0.615631	HC
DKAN_29	DKAN_75	0.607306	HC
DKAN_30	DKAN_75	0.621408	HC
DKAN_39	DKAN_75	0.669889	HC
DKAN_40	DKAN_75	0.617565	HC
DKAN_43	DKAN_75	0.602338	HC
DKAN_44	DKAN_75	0.647569	HC
DKAN_47	DKAN_75	0.596016	HC
DKAN_50	DKAN_75	0.636954	HC
DKAN_57	DKAN_75	0.61282	HC
DKAN_58	DKAN_75	0.6133	HC
DKAN_65	DKAN_75	0.631894	HC
DKAN_67	DKAN_75	0.675473	HC
DKAN_71	DKAN_75	0.580462	HC
DKAN_72	DKAN_75	0.619937	HC
DKAN_73	DKAN_75	0.611571	HC
DKAN_74	DKAN_75	0.558691	HC
DKAN_01	DKAN_76	0.551537	AN
DKAN_02	DKAN_76	0.544207	AN
DKAN_03	DKAN_76	0.568928	AN
DKAN_05	DKAN_76	0.603557	AN
DKAN_14	DKAN_76	0.590787	AN
DKAN_15	DKAN_76	0.532685	AN
DKAN_16	DKAN_76	0.610223	AN
DKAN_17	DKAN_76	0.614194	AN
DKAN_18	DKAN_76	0.602721	AN
DKAN_19	DKAN_76	0.517275	AN
DKAN_21	DKAN_76	0.524403	AN
DKAN_22	DKAN_76	0.653264	AN
DKAN_23	DKAN_76	0.647343	AN
DKAN_28	DKAN_76	0.610478	AN
DKAN_31	DKAN_76	0.587112	AN
DKAN_32	DKAN_76	0.574531	AN
DKAN_33	DKAN_76	0.544667	AN
DKAN_34	DKAN_76	0.563044	AN
DKAN_35	DKAN_76	0.567218	AN
DKAN_36	DKAN_76	0.567951	AN
DKAN_37	DKAN_76	0.614659	AN
DKAN_38	DKAN_76	0.603867	AN
DKAN_41	DKAN_76	0.593795	AN
DKAN_42	DKAN_76	0.554696	AN
DKAN_45	DKAN_76	0.579947	AN
DKAN_46	DKAN_76	0.593886	AN
DKAN_48	DKAN_76	0.583537	AN
DKAN_49	DKAN_76	0.635292	AN
DKAN_51	DKAN_76	0.569131	AN
DKAN_52	DKAN_76	0.515819	AN
DKAN_53	DKAN_76	0.608444	AN
DKAN_54	DKAN_76	0.583204	AN
DKAN_55	DKAN_76	0.515657	AN
DKAN_56	DKAN_76	0.59214	AN
DKAN_59	DKAN_76	0.50972	AN
DKAN_60	DKAN_76	0.652691	AN
DKAN_61	DKAN_76	0.639147	AN
DKAN_62	DKAN_76	0.634841	AN
DKAN_63	DKAN_76	0.603442	AN
DKAN_64	DKAN_76	0.598883	AN
DKAN_66	DKAN_76	0.588562	AN
DKAN_68	DKAN_76	0.551262	AN
DKAN_69	DKAN_76	0.553041	AN
DKAN_70	DKAN_76	0.606747	AN
DKAN_01	DKAN_77	0.471673	AN
DKAN_02	DKAN_77	0.627833	AN
DKAN_03	DKAN_77	0.564709	AN
DKAN_04	DKAN_77	0.463091	AN
DKAN_05	DKAN_77	0.567274	AN
DKAN_14	DKAN_77	0.503485	AN
DKAN_15	DKAN_77	0.530836	AN
DKAN_16	DKAN_77	0.526538	AN
DKAN_17	DKAN_77	0.517407	AN
DKAN_18	DKAN_77	0.529165	AN
DKAN_19	DKAN_77	0.532509	AN
DKAN_21	DKAN_77	0.544297	AN
DKAN_22	DKAN_77	0.594869	AN
DKAN_23	DKAN_77	0.577975	AN
DKAN_28	DKAN_77	0.569178	AN
DKAN_31	DKAN_77	0.542633	AN
DKAN_32	DKAN_77	0.526407	AN
DKAN_33	DKAN_77	0.576054	AN
DKAN_34	DKAN_77	0.490627	AN
DKAN_35	DKAN_77	0.493055	AN
DKAN_36	DKAN_77	0.530363	AN
DKAN_37	DKAN_77	0.591124	AN
DKAN_38	DKAN_77	0.543748	AN
DKAN_41	DKAN_77	0.566338	AN
DKAN_42	DKAN_77	0.500732	AN
DKAN_45	DKAN_77	0.557826	AN
DKAN_46	DKAN_77	0.661055	AN
DKAN_48	DKAN_77	0.53979	AN
DKAN_49	DKAN_77	0.502018	AN
DKAN_51	DKAN_77	0.574143	AN
DKAN_52	DKAN_77	0.570258	AN
DKAN_53	DKAN_77	0.460963	AN
DKAN_54	DKAN_77	0.558443	AN
DKAN_55	DKAN_77	0.58912	AN
DKAN_56	DKAN_77	0.566602	AN
DKAN_59	DKAN_77	0.557546	AN
DKAN_60	DKAN_77	0.582201	AN
DKAN_61	DKAN_77	0.548024	AN
DKAN_62	DKAN_77	0.515415	AN
DKAN_63	DKAN_77	0.509718	AN
DKAN_64	DKAN_77	0.548301	AN
DKAN_66	DKAN_77	0.416916	AN
DKAN_68	DKAN_77	0.600902	AN
DKAN_69	DKAN_77	0.601722	AN
DKAN_70	DKAN_77	0.517962	AN
DKAN_76	DKAN_77	0.560246	AN
DKAN_01	DKAN_78	0.583911	AN
DKAN_02	DKAN_78	0.604884	AN
DKAN_03	DKAN_78	0.599164	AN
DKAN_04	DKAN_78	0.517545	AN
DKAN_05	DKAN_78	0.580118	AN
DKAN_14	DKAN_78	0.578194	AN
DKAN_15	DKAN_78	0.546294	AN
DKAN_16	DKAN_78	0.647695	AN
DKAN_17	DKAN_78	0.585662	AN
DKAN_18	DKAN_78	0.583713	AN
DKAN_19	DKAN_78	0.594048	AN
DKAN_21	DKAN_78	0.630628	AN
DKAN_22	DKAN_78	0.56144	AN
DKAN_23	DKAN_78	0.549034	AN
DKAN_28	DKAN_78	0.550996	AN
DKAN_31	DKAN_78	0.568504	AN
DKAN_32	DKAN_78	0.631718	AN
DKAN_33	DKAN_78	0.640994	AN
DKAN_34	DKAN_78	0.536932	AN
DKAN_35	DKAN_78	0.602353	AN
DKAN_36	DKAN_78	0.553754	AN
DKAN_37	DKAN_78	0.617362	AN
DKAN_38	DKAN_78	0.555076	AN
DKAN_41	DKAN_78	0.566898	AN
DKAN_42	DKAN_78	0.589932	AN
DKAN_45	DKAN_78	0.590405	AN
DKAN_46	DKAN_78	0.609083	AN
DKAN_48	DKAN_78	0.570951	AN
DKAN_49	DKAN_78	0.52699	AN
DKAN_51	DKAN_78	0.598187	AN
DKAN_52	DKAN_78	0.597657	AN
DKAN_53	DKAN_78	0.551802	AN
DKAN_54	DKAN_78	0.575252	AN
DKAN_55	DKAN_78	0.616313	AN
DKAN_56	DKAN_78	0.647481	AN
DKAN_59	DKAN_78	0.682069	AN
DKAN_60	DKAN_78	0.606805	AN
DKAN_61	DKAN_78	0.585567	AN
DKAN_62	DKAN_78	0.563853	AN
DKAN_63	DKAN_78	0.568537	AN
DKAN_64	DKAN_78	0.603939	AN
DKAN_66	DKAN_78	0.631596	AN
DKAN_68	DKAN_78	0.656479	AN
DKAN_69	DKAN_78	0.574197	AN
DKAN_70	DKAN_78	0.543953	AN
DKAN_76	DKAN_78	0.651572	AN
DKAN_77	DKAN_78	0.568786	AN
DKAN_01	DKAN_79	0.521957	AN
DKAN_02	DKAN_79	0.604516	AN
DKAN_03	DKAN_79	0.51988	AN
DKAN_04	DKAN_79	0.503264	AN
DKAN_05	DKAN_79	0.597341	AN
DKAN_14	DKAN_79	0.559325	AN
DKAN_15	DKAN_79	0.541765	AN
DKAN_16	DKAN_79	0.591841	AN
DKAN_17	DKAN_79	0.564679	AN
DKAN_18	DKAN_79	0.564829	AN
DKAN_19	DKAN_79	0.541574	AN
DKAN_21	DKAN_79	0.55155	AN
DKAN_22	DKAN_79	0.524616	AN
DKAN_23	DKAN_79	0.567563	AN
DKAN_28	DKAN_79	0.536975	AN
DKAN_31	DKAN_79	0.559218	AN
DKAN_32	DKAN_79	0.550503	AN
DKAN_33	DKAN_79	0.578987	AN
DKAN_34	DKAN_79	0.517554	AN
DKAN_35	DKAN_79	0.580644	AN
DKAN_36	DKAN_79	0.538297	AN
DKAN_37	DKAN_79	0.584311	AN
DKAN_38	DKAN_79	0.622531	AN
DKAN_41	DKAN_79	0.513942	AN
DKAN_42	DKAN_79	0.504065	AN
DKAN_45	DKAN_79	0.549466	AN
DKAN_46	DKAN_79	0.615745	AN
DKAN_48	DKAN_79	0.567202	AN
DKAN_49	DKAN_79	0.612859	AN
DKAN_51	DKAN_79	0.573485	AN
DKAN_52	DKAN_79	0.541808	AN
DKAN_53	DKAN_79	0.527479	AN
DKAN_54	DKAN_79	0.566589	AN
DKAN_55	DKAN_79	0.574851	AN
DKAN_56	DKAN_79	0.600961	AN
DKAN_59	DKAN_79	0.595505	AN
DKAN_60	DKAN_79	0.631151	AN
DKAN_61	DKAN_79	0.554501	AN
DKAN_62	DKAN_79	0.575157	AN
DKAN_63	DKAN_79	0.552041	AN
DKAN_64	DKAN_79	0.550905	AN
DKAN_66	DKAN_79	0.548948	AN
DKAN_68	DKAN_79	0.618003	AN
DKAN_69	DKAN_79	0.607366	AN
DKAN_70	DKAN_79	0.539241	AN
DKAN_76	DKAN_79	0.588754	AN
DKAN_77	DKAN_79	0.561831	AN
DKAN_78	DKAN_79	0.576042	AN
DKAN_01	DKAN_80	0.575298	AN
DKAN_02	DKAN_80	0.599222	AN
DKAN_03	DKAN_80	0.615595	AN
DKAN_04	DKAN_80	0.588052	AN
DKAN_05	DKAN_80	0.696961	AN
DKAN_14	DKAN_80	0.610523	AN
DKAN_15	DKAN_80	0.642277	AN
DKAN_16	DKAN_80	0.636817	AN
DKAN_17	DKAN_80	0.630676	AN
DKAN_18	DKAN_80	0.652999	AN
DKAN_19	DKAN_80	0.589029	AN
DKAN_21	DKAN_80	0.60576	AN
DKAN_22	DKAN_80	0.610752	AN
DKAN_23	DKAN_80	0.592432	AN
DKAN_28	DKAN_80	0.616347	AN
DKAN_31	DKAN_80	0.562944	AN
DKAN_32	DKAN_80	0.577994	AN
DKAN_33	DKAN_80	0.629496	AN
DKAN_34	DKAN_80	0.592355	AN
DKAN_35	DKAN_80	0.616908	AN
DKAN_36	DKAN_80	0.612846	AN
DKAN_37	DKAN_80	0.628583	AN
DKAN_38	DKAN_80	0.68165	AN
DKAN_41	DKAN_80	0.629718	AN
DKAN_42	DKAN_80	0.625969	AN
DKAN_45	DKAN_80	0.613614	AN
DKAN_46	DKAN_80	0.648893	AN
DKAN_48	DKAN_80	0.66105	AN
DKAN_49	DKAN_80	0.615219	AN
DKAN_51	DKAN_80	0.576255	AN
DKAN_52	DKAN_80	0.615928	AN
DKAN_53	DKAN_80	0.618915	AN
DKAN_54	DKAN_80	0.633182	AN
DKAN_55	DKAN_80	0.593419	AN
DKAN_56	DKAN_80	0.653484	AN
DKAN_59	DKAN_80	0.608774	AN
DKAN_60	DKAN_80	0.631737	AN
DKAN_61	DKAN_80	0.62447	AN
DKAN_62	DKAN_80	0.589595	AN
DKAN_63	DKAN_80	0.61974	AN
DKAN_64	DKAN_80	0.628842	AN
DKAN_66	DKAN_80	0.641265	AN
DKAN_68	DKAN_80	0.581844	AN
DKAN_69	DKAN_80	0.599636	AN
DKAN_70	DKAN_80	0.60166	AN
DKAN_76	DKAN_80	0.63335	AN
DKAN_77	DKAN_80	0.565541	AN
DKAN_78	DKAN_80	0.657913	AN
DKAN_79	DKAN_80	0.627899	AN
DKAN_01	DKAN_81	0.566637	AN
DKAN_02	DKAN_81	0.59704	AN
DKAN_03	DKAN_81	0.686464	AN
DKAN_05	DKAN_81	0.605771	AN
DKAN_14	DKAN_81	0.640043	AN
DKAN_15	DKAN_81	0.668838	AN
DKAN_16	DKAN_81	0.71315	AN
DKAN_17	DKAN_81	0.639028	AN
DKAN_18	DKAN_81	0.647855	AN
DKAN_19	DKAN_81	0.571689	AN
DKAN_21	DKAN_81	0.568649	AN
DKAN_22	DKAN_81	0.670003	AN
DKAN_23	DKAN_81	0.615221	AN
DKAN_28	DKAN_81	0.642754	AN
DKAN_31	DKAN_81	0.596529	AN
DKAN_32	DKAN_81	0.558022	AN
DKAN_33	DKAN_81	0.544352	AN
DKAN_34	DKAN_81	0.599174	AN
DKAN_35	DKAN_81	0.671912	AN
DKAN_36	DKAN_81	0.571127	AN
DKAN_37	DKAN_81	0.627215	AN
DKAN_38	DKAN_81	0.649421	AN
DKAN_41	DKAN_81	0.656747	AN
DKAN_42	DKAN_81	0.589368	AN
DKAN_45	DKAN_81	0.601438	AN
DKAN_46	DKAN_81	0.637344	AN
DKAN_48	DKAN_81	0.647636	AN
DKAN_49	DKAN_81	0.648133	AN
DKAN_51	DKAN_81	0.6243	AN
DKAN_52	DKAN_81	0.575819	AN
DKAN_53	DKAN_81	0.613891	AN
DKAN_54	DKAN_81	0.674862	AN
DKAN_55	DKAN_81	0.568489	AN
DKAN_56	DKAN_81	0.591848	AN
DKAN_59	DKAN_81	0.610921	AN
DKAN_60	DKAN_81	0.604054	AN
DKAN_61	DKAN_81	0.6447	AN
DKAN_62	DKAN_81	0.5864	AN
DKAN_63	DKAN_81	0.521447	AN
DKAN_64	DKAN_81	0.622664	AN
DKAN_66	DKAN_81	0.648578	AN
DKAN_68	DKAN_81	0.550341	AN
DKAN_69	DKAN_81	0.543923	AN
DKAN_70	DKAN_81	0.559127	AN
DKAN_76	DKAN_81	0.561641	AN
DKAN_77	DKAN_81	0.656751	AN
DKAN_78	DKAN_81	0.69321	AN
DKAN_79	DKAN_81	0.605937	AN
DKAN_80	DKAN_81	0.613477	AN
DKAN_06	DKAN_82	0.565198	HC
DKAN_07	DKAN_82	0.529659	HC
DKAN_08	DKAN_82	0.543829	HC
DKAN_09	DKAN_82	0.50845	HC
DKAN_10	DKAN_82	0.474908	HC
DKAN_11	DKAN_82	0.564275	HC
DKAN_12	DKAN_82	0.532986	HC
DKAN_13	DKAN_82	0.55355	HC
DKAN_20	DKAN_82	0.557627	HC
DKAN_24	DKAN_82	0.602685	HC
DKAN_25	DKAN_82	0.554423	HC
DKAN_26	DKAN_82	0.60372	HC
DKAN_27	DKAN_82	0.541683	HC
DKAN_29	DKAN_82	0.546586	HC
DKAN_30	DKAN_82	0.532212	HC
DKAN_39	DKAN_82	0.667124	HC
DKAN_40	DKAN_82	0.554761	HC
DKAN_43	DKAN_82	0.559499	HC
DKAN_44	DKAN_82	0.556861	HC
DKAN_47	DKAN_82	0.50598	HC
DKAN_50	DKAN_82	0.678594	HC
DKAN_57	DKAN_82	0.533574	HC
DKAN_58	DKAN_82	0.535521	HC
DKAN_65	DKAN_82	0.578039	HC
DKAN_67	DKAN_82	0.64664	HC
DKAN_71	DKAN_82	0.531144	HC
DKAN_72	DKAN_82	0.552738	HC
DKAN_73	DKAN_82	0.561895	HC
DKAN_74	DKAN_82	0.540177	HC
DKAN_75	DKAN_82	0.584309	HC
DKAN_06	DKAN_83	0.642758	HC
DKAN_07	DKAN_83	0.530677	HC
DKAN_08	DKAN_83	0.556042	HC
DKAN_09	DKAN_83	0.523055	HC
DKAN_10	DKAN_83	0.582478	HC
DKAN_11	DKAN_83	0.567076	HC
DKAN_12	DKAN_83	0.569026	HC
DKAN_13	DKAN_83	0.563322	HC
DKAN_20	DKAN_83	0.5922	HC
DKAN_24	DKAN_83	0.59588	HC
DKAN_25	DKAN_83	0.548328	HC
DKAN_26	DKAN_83	0.559998	HC
DKAN_27	DKAN_83	0.556352	HC
DKAN_29	DKAN_83	0.563379	HC
DKAN_30	DKAN_83	0.549541	HC
DKAN_39	DKAN_83	0.549914	HC
DKAN_40	DKAN_83	0.618062	HC
DKAN_43	DKAN_83	0.522989	HC
DKAN_44	DKAN_83	0.556543	HC
DKAN_47	DKAN_83	0.593423	HC
DKAN_50	DKAN_83	0.629344	HC
DKAN_57	DKAN_83	0.563467	HC
DKAN_58	DKAN_83	0.556139	HC
DKAN_65	DKAN_83	0.598234	HC
DKAN_67	DKAN_83	0.585596	HC
DKAN_71	DKAN_83	0.52167	HC
DKAN_72	DKAN_83	0.62307	HC
DKAN_73	DKAN_83	0.574049	HC
DKAN_74	DKAN_83	0.545549	HC
DKAN_75	DKAN_83	0.604206	HC
DKAN_82	DKAN_83	0.586745	HC
DKAN_01	DKAN_84	0.577119	AN
DKAN_02	DKAN_84	0.57781	AN
DKAN_03	DKAN_84	0.585256	AN
DKAN_04	DKAN_84	0.553555	AN
DKAN_05	DKAN_84	0.568839	AN
DKAN_14	DKAN_84	0.568687	AN
DKAN_15	DKAN_84	0.576138	AN
DKAN_16	DKAN_84	0.553544	AN
DKAN_17	DKAN_84	0.56498	AN
DKAN_18	DKAN_84	0.607912	AN
DKAN_19	DKAN_84	0.573049	AN
DKAN_21	DKAN_84	0.527653	AN
DKAN_22	DKAN_84	0.634752	AN
DKAN_23	DKAN_84	0.575973	AN
DKAN_28	DKAN_84	0.613618	AN
DKAN_31	DKAN_84	0.592457	AN
DKAN_32	DKAN_84	0.557685	AN
DKAN_33	DKAN_84	0.584795	AN
DKAN_34	DKAN_84	0.545378	AN
DKAN_35	DKAN_84	0.584847	AN
DKAN_36	DKAN_84	0.584568	AN
DKAN_37	DKAN_84	0.628065	AN
DKAN_38	DKAN_84	0.623163	AN
DKAN_41	DKAN_84	0.62975	AN
DKAN_42	DKAN_84	0.552793	AN
DKAN_45	DKAN_84	0.523141	AN
DKAN_46	DKAN_84	0.684731	AN
DKAN_48	DKAN_84	0.609362	AN
DKAN_49	DKAN_84	0.525524	AN
DKAN_51	DKAN_84	0.583017	AN
DKAN_52	DKAN_84	0.513921	AN
DKAN_53	DKAN_84	0.561737	AN
DKAN_54	DKAN_84	0.601893	AN
DKAN_55	DKAN_84	0.558088	AN
DKAN_56	DKAN_84	0.612872	AN
DKAN_59	DKAN_84	0.585848	AN
DKAN_60	DKAN_84	0.536955	AN
DKAN_61	DKAN_84	0.591647	AN
DKAN_62	DKAN_84	0.577121	AN
DKAN_63	DKAN_84	0.577884	AN
DKAN_64	DKAN_84	0.584257	AN
DKAN_66	DKAN_84	0.612417	AN
DKAN_68	DKAN_84	0.554327	AN
DKAN_69	DKAN_84	0.594441	AN
DKAN_70	DKAN_84	0.55388	AN
DKAN_76	DKAN_84	0.562035	AN
DKAN_77	DKAN_84	0.533823	AN
DKAN_78	DKAN_84	0.576795	AN
DKAN_79	DKAN_84	0.575563	AN
DKAN_80	DKAN_84	0.585555	AN
DKAN_81	DKAN_84	0.542974	AN
DKAN_01	DKAN_85	0.552912	AN
DKAN_02	DKAN_85	0.547381	AN
DKAN_03	DKAN_85	0.56799	AN
DKAN_04	DKAN_85	0.63713	AN
DKAN_05	DKAN_85	0.589561	AN
DKAN_14	DKAN_85	0.557231	AN
DKAN_15	DKAN_85	0.596161	AN
DKAN_16	DKAN_85	0.586163	AN
DKAN_17	DKAN_85	0.580502	AN
DKAN_18	DKAN_85	0.600756	AN
DKAN_19	DKAN_85	0.543034	AN
DKAN_21	DKAN_85	0.572969	AN
DKAN_22	DKAN_85	0.628017	AN
DKAN_23	DKAN_85	0.601291	AN
DKAN_28	DKAN_85	0.600366	AN
DKAN_31	DKAN_85	0.572327	AN
DKAN_32	DKAN_85	0.592151	AN
DKAN_33	DKAN_85	0.579715	AN
DKAN_34	DKAN_85	0.568278	AN
DKAN_35	DKAN_85	0.606231	AN
DKAN_36	DKAN_85	0.582127	AN
DKAN_37	DKAN_85	0.629644	AN
DKAN_38	DKAN_85	0.665581	AN
DKAN_41	DKAN_85	0.621702	AN
DKAN_42	DKAN_85	0.59675	AN
DKAN_45	DKAN_85	0.548532	AN
DKAN_46	DKAN_85	0.645346	AN
DKAN_48	DKAN_85	0.604	AN
DKAN_49	DKAN_85	0.560016	AN
DKAN_51	DKAN_85	0.594879	AN
DKAN_52	DKAN_85	0.520233	AN
DKAN_53	DKAN_85	0.553077	AN
DKAN_54	DKAN_85	0.58921	AN
DKAN_55	DKAN_85	0.576623	AN
DKAN_56	DKAN_85	0.607405	AN
DKAN_59	DKAN_85	0.595933	AN
DKAN_60	DKAN_85	0.568827	AN
DKAN_61	DKAN_85	0.606879	AN
DKAN_62	DKAN_85	0.550185	AN
DKAN_63	DKAN_85	0.565251	AN
DKAN_64	DKAN_85	0.581063	AN
DKAN_66	DKAN_85	0.617849	AN
DKAN_68	DKAN_85	0.586038	AN
DKAN_69	DKAN_85	0.565065	AN
DKAN_70	DKAN_85	0.548898	AN
DKAN_76	DKAN_85	0.553715	AN
DKAN_77	DKAN_85	0.5612	AN
DKAN_78	DKAN_85	0.64376	AN
DKAN_79	DKAN_85	0.542521	AN
DKAN_80	DKAN_85	0.632269	AN
DKAN_81	DKAN_85	0.597063	AN
DKAN_84	DKAN_85	0.43886	AN
DKAN_01	DKAN_86	0.575859	AN
DKAN_02	DKAN_86	0.566526	AN
DKAN_03	DKAN_86	0.592244	AN
DKAN_04	DKAN_86	0.590184	AN
DKAN_05	DKAN_86	0.580568	AN
DKAN_14	DKAN_86	0.601722	AN
DKAN_15	DKAN_86	0.589239	AN
DKAN_16	DKAN_86	0.578086	AN
DKAN_17	DKAN_86	0.604708	AN
DKAN_18	DKAN_86	0.588764	AN
DKAN_19	DKAN_86	0.582174	AN
DKAN_21	DKAN_86	0.594727	AN
DKAN_22	DKAN_86	0.625817	AN
DKAN_23	DKAN_86	0.596224	AN
DKAN_28	DKAN_86	0.624268	AN
DKAN_31	DKAN_86	0.63529	AN
DKAN_32	DKAN_86	0.60116	AN
DKAN_33	DKAN_86	0.573022	AN
DKAN_34	DKAN_86	0.542276	AN
DKAN_35	DKAN_86	0.590054	AN
DKAN_36	DKAN_86	0.615532	AN
DKAN_37	DKAN_86	0.63868	AN
DKAN_38	DKAN_86	0.624468	AN
DKAN_41	DKAN_86	0.617651	AN
DKAN_42	DKAN_86	0.584344	AN
DKAN_45	DKAN_86	0.566976	AN
DKAN_46	DKAN_86	0.634558	AN
DKAN_48	DKAN_86	0.56281	AN
DKAN_49	DKAN_86	0.597932	AN
DKAN_51	DKAN_86	0.600626	AN
DKAN_52	DKAN_86	0.521648	AN
DKAN_53	DKAN_86	0.582715	AN
DKAN_54	DKAN_86	0.627628	AN
DKAN_55	DKAN_86	0.598679	AN
DKAN_56	DKAN_86	0.573349	AN
DKAN_59	DKAN_86	0.56171	AN
DKAN_60	DKAN_86	0.559683	AN
DKAN_61	DKAN_86	0.620705	AN
DKAN_62	DKAN_86	0.601551	AN
DKAN_63	DKAN_86	0.574467	AN
DKAN_64	DKAN_86	0.549468	AN
DKAN_66	DKAN_86	0.570048	AN
DKAN_68	DKAN_86	0.574168	AN
DKAN_69	DKAN_86	0.563763	AN
DKAN_70	DKAN_86	0.594813	AN
DKAN_76	DKAN_86	0.563198	AN
DKAN_77	DKAN_86	0.592738	AN
DKAN_78	DKAN_86	0.596939	AN
DKAN_79	DKAN_86	0.597809	AN
DKAN_80	DKAN_86	0.604728	AN
DKAN_81	DKAN_86	0.623989	AN
DKAN_84	DKAN_86	0.589369	AN
DKAN_85	DKAN_86	0.577738	AN
DKAN_06	DKAN_87	0.560562	HC
DKAN_07	DKAN_87	0.532381	HC
DKAN_08	DKAN_87	0.546562	HC
DKAN_09	DKAN_87	0.540723	HC
DKAN_10	DKAN_87	0.564973	HC
DKAN_11	DKAN_87	0.606982	HC
DKAN_12	DKAN_87	0.532681	HC
DKAN_13	DKAN_87	0.565744	HC
DKAN_20	DKAN_87	0.567794	HC
DKAN_24	DKAN_87	0.615462	HC
DKAN_25	DKAN_87	0.537894	HC
DKAN_26	DKAN_87	0.583811	HC
DKAN_27	DKAN_87	0.50349	HC
DKAN_29	DKAN_87	0.510984	HC
DKAN_30	DKAN_87	0.557492	HC
DKAN_39	DKAN_87	0.622536	HC
DKAN_40	DKAN_87	0.538983	HC
DKAN_43	DKAN_87	0.545652	HC
DKAN_44	DKAN_87	0.578002	HC
DKAN_47	DKAN_87	0.545859	HC
DKAN_50	DKAN_87	0.626985	HC
DKAN_57	DKAN_87	0.543982	HC
DKAN_58	DKAN_87	0.556851	HC
DKAN_65	DKAN_87	0.610048	HC
DKAN_67	DKAN_87	0.5849	HC
DKAN_71	DKAN_87	0.51136	HC
DKAN_72	DKAN_87	0.518533	HC
DKAN_73	DKAN_87	0.513665	HC
DKAN_74	DKAN_87	0.577267	HC
DKAN_75	DKAN_87	0.568557	HC
DKAN_82	DKAN_87	0.547805	HC
DKAN_83	DKAN_87	0.627001	HC
DKAN_01	DKAN_88	0.493308	AN
DKAN_02	DKAN_88	0.654659	AN
DKAN_03	DKAN_88	0.602679	AN
DKAN_04	DKAN_88	0.591542	AN
DKAN_05	DKAN_88	0.604021	AN
DKAN_14	DKAN_88	0.553375	AN
DKAN_15	DKAN_88	0.648419	AN
DKAN_16	DKAN_88	0.534872	AN
DKAN_17	DKAN_88	0.594489	AN
DKAN_18	DKAN_88	0.630984	AN
DKAN_19	DKAN_88	0.599563	AN
DKAN_21	DKAN_88	0.640155	AN
DKAN_22	DKAN_88	0.652926	AN
DKAN_23	DKAN_88	0.583493	AN
DKAN_28	DKAN_88	0.602055	AN
DKAN_31	DKAN_88	0.594315	AN
DKAN_32	DKAN_88	0.538889	AN
DKAN_33	DKAN_88	0.640856	AN
DKAN_34	DKAN_88	0.51195	AN
DKAN_35	DKAN_88	0.600547	AN
DKAN_36	DKAN_88	0.622238	AN
DKAN_37	DKAN_88	0.655609	AN
DKAN_38	DKAN_88	0.632115	AN
DKAN_41	DKAN_88	0.613696	AN
DKAN_42	DKAN_88	0.622463	AN
DKAN_45	DKAN_88	0.589338	AN
DKAN_46	DKAN_88	0.660415	AN
DKAN_48	DKAN_88	0.625719	AN
DKAN_49	DKAN_88	0.597622	AN
DKAN_51	DKAN_88	0.630538	AN
DKAN_52	DKAN_88	0.580229	AN
DKAN_53	DKAN_88	0.546537	AN
DKAN_54	DKAN_88	0.625903	AN
DKAN_55	DKAN_88	0.653744	AN
DKAN_56	DKAN_88	0.590489	AN
DKAN_59	DKAN_88	0.490214	AN
DKAN_60	DKAN_88	0.597933	AN
DKAN_61	DKAN_88	0.601883	AN
DKAN_62	DKAN_88	0.553771	AN
DKAN_63	DKAN_88	0.518961	AN
DKAN_64	DKAN_88	0.604257	AN
DKAN_66	DKAN_88	0.503234	AN
DKAN_68	DKAN_88	0.623835	AN
DKAN_69	DKAN_88	0.609159	AN
[truncated: 3,338 more rows]

## Sheet: 4d
	Alistipes.communis	Alistipes.putredinis	Alistipes.shahii	Anaerostipes.hadrus	Bacteroides.caccae	Bacteroides.uniformis	Bacteroides.xylanisolvens	Barnesiella.intestinihominis	Faecalibacterium.prausnitzii	Lachnospira.eligens	Oscillibacter.sp	Parabacteroides.distasonis	Parabacteroides.merdae	X.Eubacterium..rectale
EDI3_DT	2	0	7	0	0	1	1	1	1	0	2	1	5	0
EDI3_B	0	0	3	0	5	2	2	0	3	1	3	3	3	3
EDI3_BD	1	1	0	4	5	3	2	2	0	1	2	3	6	0
EDI3_LSE	1	1	2	5	4	4	3	2	2	0	14	3	3	0
EDI3_PA	1	0	2	4	1	1	0	0	1	1	1	2	4	0
EDI3_II	0	1	4	2	1	1	0	0	0	2	1	4	3	3
EDI3_IA	0	3	14	7	1	0	1	2	1	0	2	2	2	0
EDI3_ID	0	1	0	0	0	3	6	4	3	0	1	0	1	2
EDI3_ED	0	2	5	4	0	2	0	0	0	0	0	6	1	0
EDI3_P	6	0	0	2	1	8	6	1	4	1	3	0	3	1
EDI3_A	3	0	1	1	4	2	2	1	0	0	2	1	4	2
EDI3_MF	0	0	4	2	2	3	4	0	0	0	1	2	11	1

## Sheet: 4e
	EDI3_DT	EDI3_B	EDI3_BD	EDI3_LSE	EDI3_PA	EDI3_II	EDI3_ID	EDI3_ED	EDI3_P	EDI3_A	EDI3_MF
Bacteroides.uniformis.3591_3597.3599_3610	0	0	0	-0.305478	-0.24908	0	0	0	0	0	0
Bacteroides.uniformis.2749_2750.and.12.segments	0	0	0	0	0	0	0	0	0	0	-0.292022
Bacteroides.uniformis.2765_2769.3625_3626	0	0	-0.246158	0	0	0	0	0	0	0	-0.288044
Bacteroides.uniformis.3886_3887.and.2.segments	0	0	0	0	0	0	-0.302122	0	0	0	0
Bacteroides.uniformis.2956_2957.and.12.segments	0	0	0	0	0	0	0	0	0	0	-0.230302
Bacteroides.uniformis.1707_1708.and.2.segments	0	0	0	-0.253329	0	0	0	0	0	0	0
Bacteroides.uniformis.3203_3204.3204_3205	0	0	0	-0.269513	0	0	0	0	-0.387797	0	0
Bacteroides.uniformis.3880_3881	0	0	0	0	0	0	-0.232532	0	-0.276784	-0.248845	0
Bacteroides.uniformis.217_218	0	0	0	0.453918	0	0	0	0	0	0	0
Bacteroides.uniformis.605_608.and.5.segments	0	0	0	0	0	0.428681	0	0	-0.417753	0	0
Bacteroides.uniformis.702_703.and.2.segments	0	0	0	0	0	0	0	0	-0.404689	0	0
Bacteroides.uniformis.829_832	0	0	0	0	0	0	0	0	-0.394964	0	0
Bacteroides.uniformis.2550_2553.and.5.segments	0	0	0	0	0	0	0	-0.379144	0	0	0
Bacteroides.uniformis.2584_2587.3613_3615	0	0	0	0	0	0	0	0	-0.589055	0	0
Bacteroides.uniformis.2588_2589	0	0	0	0	0	0	0	-0.566878	0	0	0
Bacteroides.uniformis.2942_2944	-0.432989	0	-0.512886	0	0	0	-0.386895	0	-0.432481	0	0
Bacteroides.uniformis.3065_3066	0	0.370551	0	0	0	0	0	0	0	0	0
Bacteroides.uniformis.3214_3215.and.10.segments	0	0	0	0	0	0	0	0	-0.42817	0	0
Bacteroides.uniformis.3212_3222	0	0.387715	0	0	0	0	0	0	0	0.421102	0
Bacteroides.uniformis.3300_3303.3303_3304	0	0	0.375214	0	0	0	0	0	0	0	0
Adjusted p values
	EDI3_DT	EDI3_B	EDI3_BD	EDI3_LSE	EDI3_PA	EDI3_II	EDI3_ID	EDI3_ED	EDI3_P	EDI3_A	EDI3_MF
Bacteroides.uniformis.3591_3597.3599_3610	0.709946	0.355868	0.257305	0.011074	0.036686	0.541936	0.415546	0.430579	0.311334	0.512821	0.084269
Bacteroides.uniformis.2749_2750.and.12.segments	0.655361	0.855678	0.100628	0.165803	0.187243	0.13695	0.844187	0.845826	0.417814	0.805618	0.008998
Bacteroides.uniformis.2765_2769.3625_3626	0.485737	0.328645	0.043516	0.104771	0.181578	0.335812	0.765951	0.609427	0.60949	0.865357	0.009865
Bacteroides.uniformis.3886_3887.and.2.segments	0.232236	0.467582	0.285594	0.215524	0.165355	0.408725	0.012052	0.161069	0.098806	0.059596	0.885467
Bacteroides.uniformis.2956_2957.and.12.segments	0.22482	0.526942	0.40172	0.977578	0.662386	0.371183	0.600872	0.398375	0.058563	0.37638	0.037635
Bacteroides.uniformis.1707_1708.and.2.segments	0.12221	0.891503	0.089498	0.03779	0.118503	0.719568	0.233574	0.699504	0.217038	0.396247	0.33322
Bacteroides.uniformis.3203_3204.3204_3205	0.812206	0.378698	0.394959	0.028685	0.12094	0.5899	0.258513	0.853478	0.001728	0.728159	0.208942
Bacteroides.uniformis.3880_3881	0.521431	0.091045	0.741777	0.08276	0.050472	0.839987	0.049184	0.949479	0.024471	0.0409	0.868567
Bacteroides.uniformis.217_218	0.902083	0.670066	0.413403	0.018039	0.180197	0.757521	0.814262	0.960968	0.994884	0.452298	0.328795
Bacteroides.uniformis.605_608.and.5.segments	0.297128	0.380645	0.938011	0.818851	0.682596	0.021157	0.590863	0.767782	0.025596	0.845162	0.810592
Bacteroides.uniformis.702_703.and.2.segments	0.466548	0.813259	0.27157	0.231989	0.300155	0.766941	0.213543	0.812998	0.0342	0.632215	0.504077
Bacteroides.uniformis.829_832	0.459587	0.597571	0.718039	0.65092	0.987166	0.507057	0.514767	0.356054	0.039626	0.517497	0.154299
Bacteroides.uniformis.2550_2553.and.5.segments	0.670499	0.472363	0.68831	0.800135	0.51827	0.343266	0.347698	0.046867	0.154127	0.943725	0.721872
Bacteroides.uniformis.2584_2587.3613_3615	0.441787	0.398186	0.772259	0.747909	0.508646	0.676465	0.951598	0.620113	0.010951	0.564392	0.606166
Bacteroides.uniformis.2588_2589	0.706353	0.188811	0.551719	0.640503	0.119631	0.462964	0.32973	0.003285	0.125933	0.888497	0.857967
Bacteroides.uniformis.2942_2944	0.020332	0.279121	0.004803	0.485928	0.214806	0.454069	0.034365	0.057538	0.023338	0.167723	0.790985
Bacteroides.uniformis.3065_3066	0.41895	0.046236	0.102207	0.103559	0.318623	0.649145	0.687379	0.975683	0.480948	0.89823	0.26703
Bacteroides.uniformis.3214_3215.and.10.segments	0.209766	0.375237	0.598306	0.918468	0.366948	0.80597	0.729384	0.37378	0.028952	0.177343	0.699006
Bacteroides.uniformis.3212_3222	0.249556	0.023859	0.468037	0.480846	0.711832	0.073213	0.139354	0.073724	0.781725	0.022794	0.917175
Bacteroides.uniformis.3300_3303.3303_3304	0.420782	0.921936	0.034371	0.213444	0.249359	0.27798	0.414232	0.83476	0.519635	0.800421	0.165748

## Sheet: 4g
Bacteroides.uniformis.3212_3222	ID	Variable	Score
1	DKAN_01	Bulimia	4
1	DKAN_02	Bulimia	1
1	DKAN_03	Bulimia	4
1	DKAN_05	Bulimia	4
0	DKAN_14	Bulimia	0
0	DKAN_15	Bulimia	0
1	DKAN_17	Bulimia	2
0	DKAN_18	Bulimia	1
1	DKAN_19	Bulimia	2
1	DKAN_21	Bulimia	18
1	DKAN_22	Bulimia	9
1	DKAN_23	Bulimia	0
1	DKAN_28	Bulimia	5
1	DKAN_31	Bulimia	0
1	DKAN_32	Bulimia	8
1	DKAN_33	Bulimia	8
1	DKAN_35	Bulimia	3
1	DKAN_36	Bulimia	1
1	DKAN_37	Bulimia	5
1	DKAN_42	Bulimia	0
1	DKAN_45	Bulimia	1
0	DKAN_46	Bulimia	0
1	DKAN_48	Bulimia	0
1	DKAN_49	Bulimia	13
0	DKAN_51	Bulimia	0
1	DKAN_52	Bulimia	13
1	DKAN_53	Bulimia	5
1	DKAN_54	Bulimia	11
0	DKAN_55	Bulimia	0
1	DKAN_56	Bulimia	5
0	DKAN_60	Bulimia	0
1	DKAN_61	Bulimia	15
1	DKAN_62	Bulimia	6
1	DKAN_63	Bulimia	7
0	DKAN_64	Bulimia	1
1	DKAN_66	Bulimia	0
1	DKAN_68	Bulimia	0
1	DKAN_69	Bulimia	1
1	DKAN_70	Bulimia	0
0	DKAN_76	Bulimia	10
1	DKAN_77	Bulimia	12
1	DKAN_78	Bulimia	17
0	DKAN_79	Bulimia	2
0	DKAN_80	Bulimia	4
1	DKAN_81	Bulimia	1
1	DKAN_84	Bulimia	0
0	DKAN_85	Bulimia	0
1	DKAN_86	Bulimia	32
0	DKAN_88	Bulimia	12
1	DKAN_89	Bulimia	0
1	DKAN_90	Bulimia	8
0	DKAN_91	Bulimia	1
1	DKAN_92	Bulimia	2
0	DKAN_93	Bulimia	1
1	DKAN_95	Bulimia	3
1	DKAN_96	Bulimia	2
1	DKAN_98	Bulimia	1
0	DKAN_99	Bulimia	10
0	DKAN_101	Bulimia	0
1	DKAN_104	Bulimia	12
0	DKAN_117	Bulimia	13
0	DKAN_119	Bulimia	2
0	DKAN_126	Bulimia	0
1	DKAN_130	Bulimia	9
1	DKAN_137	Bulimia	0
1	DKAN_138	Bulimia	13
0	DKAN_142	Bulimia	11
1	DKAN_01	Ascetism	12
1	DKAN_02	Ascetism	15
1	DKAN_03	Ascetism	7
1	DKAN_05	Ascetism	24
0	DKAN_14	Ascetism	15
0	DKAN_15	Ascetism	6
1	DKAN_17	Ascetism	14
0	DKAN_18	Ascetism	9
1	DKAN_19	Ascetism	3
1	DKAN_21	Ascetism	16
1	DKAN_22	Ascetism	16
1	DKAN_23	Ascetism	21
1	DKAN_28	Ascetism	16
1	DKAN_31	Ascetism	8
1	DKAN_32	Ascetism	7
1	DKAN_33	Ascetism	9
1	DKAN_35	Ascetism	3
1	DKAN_36	Ascetism	2
1	DKAN_37	Ascetism	3
1	DKAN_42	Ascetism	6
1	DKAN_45	Ascetism	11
0	DKAN_46	Ascetism	6
1	DKAN_48	Ascetism	5
1	DKAN_49	Ascetism	8
0	DKAN_51	Ascetism	9
1	DKAN_52	Ascetism	7
1	DKAN_53	Ascetism	9
1	DKAN_54	Ascetism	9
0	DKAN_55	Ascetism	2
1	DKAN_56	Ascetism	5
0	DKAN_60	Ascetism	2
1	DKAN_61	Ascetism	13
1	DKAN_62	Ascetism	16
1	DKAN_63	Ascetism	14
0	DKAN_64	Ascetism	4
1	DKAN_66	Ascetism	13
1	DKAN_68	Ascetism	4
1	DKAN_69	Ascetism	13
1	DKAN_70	Ascetism	6
0	DKAN_76	Ascetism	10
1	DKAN_77	Ascetism	13
1	DKAN_78	Ascetism	14
0	DKAN_79	Ascetism	1
0	DKAN_80	Ascetism	12
1	DKAN_81	Ascetism	15
1	DKAN_84	Ascetism	2
0	DKAN_85	Ascetism	3
1	DKAN_86	Ascetism	24
0	DKAN_88	Ascetism	15
1	DKAN_89	Ascetism	6
1	DKAN_90	Ascetism	15
0	DKAN_91	Ascetism	9
1	DKAN_92	Ascetism	16
0	DKAN_93	Ascetism	3
1	DKAN_95	Ascetism	27
1	DKAN_96	Ascetism	8
1	DKAN_98	Ascetism	12
0	DKAN_99	Ascetism	18
0	DKAN_101	Ascetism	5
1	DKAN_104	Ascetism	4
0	DKAN_117	Ascetism	13
0	DKAN_119	Ascetism	0
0	DKAN_126	Ascetism	11
1	DKAN_130	Ascetism	18
1	DKAN_137	Ascetism	5
1	DKAN_138	Ascetism	14
0	DKAN_142	Ascetism	13
