# Supplementary material for: The gut microbiota contributes to the pathogenesis of anorexia nervosa in humans and mice
Source: Nat Microbiol. 2023 Apr 17;8(5):787–802. doi: 10.1038/s41564-023-01355-5 (PMC10159860; doi:10.1038/s41564-023-01355-5)
Supplement: Source Data Fig. 6 — Statistical source data. [file 41564_2023_1355_MOESM10_ESM.xlsx]

## Sheet: 6a
Day	HC_T_1	HC_T_2	HC_T_3	HC_T_4	HC_T_5	HC_T_6	HC_T_7	HC_T_8	HC_T_9	HC_T_10		AN_T_1	AN_T_2	AN_T_3	AN_T_4	AN_T_5	AN_T_6	AN_T_7	AN_T_8	AN_T_9	AN_T_10
0	0	0	0	0	0	0	0	0	0	0		0	0	0	0	0	0	0	0	0	0
5	2.5	1.52091	-2.11268	-3.72881	-10.7438	-10.6299	-6.34921	-1.1194	-4.5977	-1.09489		-8	-9.19118	-4.33213	-1.74216	-17.8988	-14.0684	-11.284	-0.89286	-4.68085	-4.51389
10	4.64286	7.98479	-4.22535	0	-10.3306	-5.11811	-0.79365	7.46269	-1.14943	8.0292		-5.33333	-7.35294	-2.88809	-1.39373	-13.6187	-23.5741	-6.61479	-1.33929	-0.42553	-6.59722
15	5	9.12547	-5.98592	2.0339	-13.2231	1.5748	4.36508	8.58209	0	8.75912		-5.33333	-6.98529	-3.97112	-1.39373	-6.61479	-19.0114	3.89105	0	2.12766	-5.55556
20	8.57143	12.1673	-1.05634	5.42373	-7.85124	7.48032	14.2857	16.0448	4.21456	13.5037		-3	-3.30882	0.361011	2.78746	3.89105	-4.18251	8.17121	6.69643	5.53191	0.694444

## Sheet: 6b
Gene	HC-T										AN-T
Bdnf	0.974518	1.0069	0.979361	1.15389	1.03601	1.11417	1.22659	0.917842	0.907596	0.852604	1.15619	1.11109	1.21914	1.28008	1.10039	1.18473	1.22859	1.19796	1.18727	1.22286
Snca	0.89384	1.00413	0.92908	1.03516	0.977455	0.974386	1.00933	0.944538	1.10431	1.12253	1.29466	1.31314	1.34398	1.48376	1.31958	1.14947	1.31164	1.33472	1.30593	1.08694
Agrp	1.23433	1.24283	1.1351	1.40163	1.19704	1.36174	1.36429	1.35682	1.33404	1.34572	1.23833	1.22776	0.67462	1.12674	0.868373	0.938436	0.631192	1.06559	0.90428	1.00151
Htr1b	1.12242	0.887142	1.01941	1.06947	0.883909	1.166	0.969264	1.16122	0.885581	0.623319	1.15086	1.20144	1.2403	1.22983	1.19151	1.06068	1.23455	1.04784	1.17308	1.10803
Cartpt	0.630827	0.979503	0.659537	0.826263	0.522636	0.832764	0.638595	0.964071	0.948113	1.21974	1.15517	1.18134	1.35395	1.16612	1.17557	0.942028	1.20581	1.16326	0.762049	1.03426
Ghrl	1.01551	1.26932	1.13239	0.95551	1.11715	1.04893	0.823697	1.10871	1.29984	1.14287	0.909194	1.11199	0.804411	0.878478	0.765727	1.06222	0.968477	1.18084	0.71106	0.964524

## Sheet: 6c
Gene	HC-T										AN-T
Ucp1	1.0875	1.42734	1.03766	1.68568	0.988514	1.41748	0.647671	0.540862	0.743979	1.09682	4.20858	1.96337	2.87454	5.78908	0.33064	0.616996	0.819794	3.87268	9.4698	11.0298
Cidea	3.39168	0.638164	1.57135	0.638164	0.698339	2.26891	1.11111	0.45755	0.774856	0.738157	1.75564	0.791137	1.31221	3.23104	1.33978	2.23767	0.940826	0.620714	0.567228	0.853818
Elovl3	1.90264	0.492433	1.50316	0.462652	1.13918	3.72696	1.6449	0.437696	1.0196	0.492433	1.2466	1.66786	1.62225	2.59908	2.61716	10.4686	6.85901	4.494	4.46296	6.09658
Prdm16	3.7607	1.80375	0.426613	1.52732	0.927231	0.566835	0.603322	0.599155	0.986917	1.20664	3.2288	1.21504	2.36362	3.6075	0.693035	1.25499	0.790589	1.08335	0.702709	0.965499
Pgc1a	2.76063	0.512278	1.01748	0.404721	0.942785	1.17691	1.54221	0.955945	1.26138	0.832199	1.63014	0.685391	0.879649	3.02095	1.72309	3.2154	1.79626	2.16595	6.21175	5.40764

## Sheet: 6d
ASVs found in human donors	ASVs found in mouse recipients
ASV_001	ASV_001
ASV_002	ASV_002
ASV_003	ASV_003
ASV_004	ASV_004
ASV_005	ASV_005
ASV_006	ASV_006
ASV_007	ASV_007
ASV_008	ASV_008
ASV_009	ASV_009
ASV_010	ASV_010
ASV_011	ASV_011
ASV_012	ASV_012
ASV_013	ASV_013
ASV_014	ASV_014
ASV_015	ASV_015
ASV_016	ASV_016
ASV_017	ASV_017
ASV_018	ASV_018
ASV_019	ASV_019
ASV_020	ASV_020
ASV_021	ASV_021
ASV_023	ASV_022
ASV_024	ASV_024
ASV_026	ASV_025
ASV_028	ASV_026
ASV_029	ASV_027
ASV_030	ASV_028
ASV_031	ASV_029
ASV_032	ASV_030
ASV_033	ASV_031
ASV_034	ASV_032
ASV_035	ASV_034
ASV_037	ASV_035
ASV_038	ASV_036
ASV_041	ASV_037
ASV_045	ASV_038
ASV_048	ASV_039
ASV_049	ASV_040
ASV_052	ASV_041
ASV_055	ASV_042
ASV_057	ASV_043
ASV_058	ASV_044
ASV_059	ASV_045
ASV_061	ASV_046
ASV_062	ASV_047
ASV_063	ASV_049
ASV_065	ASV_050
ASV_066	ASV_051
ASV_070	ASV_053
ASV_071	ASV_054
ASV_072	ASV_055
ASV_076	ASV_056
ASV_080	ASV_057
ASV_081	ASV_058
ASV_082	ASV_059
ASV_083	ASV_060
ASV_084	ASV_061
ASV_086	ASV_062
ASV_089	ASV_063
ASV_092	ASV_064
ASV_093	ASV_065
ASV_094	ASV_066
ASV_095	ASV_067
ASV_096	ASV_068
ASV_097	ASV_069
ASV_098	ASV_070
ASV_101	ASV_072
ASV_102	ASV_073
ASV_104	ASV_074
ASV_106	ASV_075
ASV_114	ASV_077
ASV_115	ASV_078
ASV_116	ASV_079
ASV_118	ASV_080
ASV_119	ASV_081
ASV_120	ASV_083
ASV_121	ASV_084
ASV_124	ASV_086
ASV_125	ASV_087
ASV_131	ASV_088
ASV_132	ASV_089
ASV_133	ASV_090
ASV_136	ASV_091
ASV_137	ASV_092
ASV_142	ASV_093
ASV_144	ASV_096
ASV_146	ASV_097
ASV_148	ASV_099
ASV_150	ASV_100
ASV_152	ASV_101
ASV_153	ASV_102
ASV_155	ASV_103
ASV_156	ASV_104
ASV_157	ASV_105
ASV_158	ASV_107
ASV_161	ASV_108
ASV_162	ASV_109
ASV_163	ASV_110
ASV_170	ASV_111
ASV_171	ASV_112
ASV_172	ASV_113
ASV_175	ASV_114
ASV_177	ASV_115
ASV_179	ASV_116
ASV_181	ASV_117
ASV_182	ASV_118
ASV_184	ASV_122
ASV_185	ASV_123
ASV_189	ASV_124
ASV_190	ASV_127
ASV_191	ASV_128
ASV_192	ASV_129
ASV_194	ASV_130
ASV_196	ASV_132
ASV_197	ASV_133
ASV_198	ASV_134
ASV_202	ASV_135
ASV_205	ASV_136
ASV_206	ASV_137
ASV_208	ASV_138
ASV_213	ASV_139
ASV_221	ASV_140
ASV_222	ASV_141
ASV_223	ASV_142
ASV_225	ASV_143
ASV_234	ASV_144
ASV_235	ASV_145
ASV_236	ASV_146
ASV_237	ASV_147
ASV_240	ASV_148
ASV_241	ASV_149
ASV_242	ASV_150
ASV_254	ASV_151
ASV_262	ASV_153
ASV_268	ASV_154
ASV_270	ASV_156
ASV_271	ASV_157
ASV_272	ASV_158
ASV_278	ASV_159
ASV_286	ASV_160
ASV_287	ASV_162
ASV_288	ASV_163
ASV_289	ASV_164
ASV_290	ASV_165
ASV_292	ASV_166
ASV_299	ASV_167
ASV_300	ASV_168
ASV_303	ASV_169
ASV_310	ASV_170
ASV_316	ASV_171
ASV_324	ASV_172
ASV_325	ASV_173
ASV_328	ASV_174
ASV_334	ASV_176
ASV_335	ASV_177
ASV_338	ASV_178
ASV_341	ASV_179
ASV_342	ASV_180
ASV_345	ASV_181
ASV_347	ASV_182
ASV_350	ASV_183
ASV_352	ASV_184
ASV_353	ASV_185
ASV_511	ASV_186
ASV_535	ASV_187
ASV_622	ASV_188
ASV_719	ASV_190
	ASV_191
	ASV_193
	ASV_194
	ASV_195
	ASV_196
	ASV_197
	ASV_198
	ASV_199
	ASV_200
	ASV_201
	ASV_202
	ASV_203
	ASV_204
	ASV_205
	ASV_206
	ASV_207
	ASV_208
	ASV_210
	ASV_211
	ASV_212
	ASV_213
	ASV_214
	ASV_215
	ASV_216
	ASV_217
	ASV_218
	ASV_219
	ASV_221
	ASV_223
	ASV_225
	ASV_226
	ASV_227
	ASV_228
	ASV_229
	ASV_230
	ASV_231
	ASV_232
	ASV_233
	ASV_238
	ASV_239
	ASV_241
	ASV_243
	ASV_244
	ASV_245
	ASV_246
	ASV_247
	ASV_248
	ASV_249
	ASV_250
	ASV_251
	ASV_252
	ASV_253
	ASV_255
	ASV_256
	ASV_257
	ASV_258
	ASV_259
	ASV_261
	ASV_262
	ASV_263
	ASV_264
	ASV_265
	ASV_266
	ASV_267
	ASV_272
	ASV_273
	ASV_274
	ASV_275
	ASV_276
	ASV_277
	ASV_281
	ASV_282
	ASV_283
	ASV_284
	ASV_285
	ASV_286
	ASV_290
	ASV_291
	ASV_292
	ASV_293
	ASV_294
	ASV_295
	ASV_296
	ASV_297
	ASV_302
	ASV_303
	ASV_304
	ASV_305
	ASV_306
	ASV_307
	ASV_308
	ASV_309
	ASV_310
	ASV_311
	ASV_312
	ASV_313
	ASV_314
	ASV_315
	ASV_316
	ASV_320
	ASV_321
	ASV_322
	ASV_323
	ASV_326
	ASV_327
	ASV_328
	ASV_329
	ASV_330
	ASV_331
	ASV_333
	ASV_338
	ASV_339
	ASV_345
	ASV_346
	ASV_347
	ASV_348
	ASV_349
	ASV_356
	ASV_357
	ASV_358
	ASV_362
	ASV_370
	ASV_371
	ASV_372
	ASV_373
	ASV_383
	ASV_385
	ASV_386
	ASV_390
	ASV_393
	ASV_394
	ASV_405
	ASV_406
	ASV_407
	ASV_410
	ASV_432
	ASV_438
	ASV_439
	ASV_467
	ASV_472
	ASV_511
	ASV_523
	ASV_535
	ASV_595
	ASV_599
	ASV_602

## Sheet: 6e
ASV_ID	HC_Donor_1	HC_Donor_2	HC_Donor_3	AN_Donor_1	AN_Donor_2	AN_Donor_3			ASV_ID	CliffDelta_Recipients	Color	ASV_annotation
ASV_001	0.00492611	0.0129534	0	0	0	0			ASV_021	0.6	Yes	ASV_021: p_Bacteroidota|f_Bacteroidaceae|g_Bacteroides
ASV_002	0	0	0	0	0.0212766	0			ASV_049	0.56	Yes	ASV_049: p_Bacteroidota|f_Bacteroidaceae|g_Bacteroides
ASV_003	0	0	0	0.0138889	0	0			ASV_002	0.54	Yes	ASV_002: p_Bacteroidota|f_Bacteroidaceae|g_Bacteroides
ASV_004	0.00492611	0.015544	0	0	0	0			ASV_035	0.54	Yes	ASV_035: p_Bacteroidota|f_Bacteroidaceae|g_Bacteroides
ASV_005	0.00328407	0.00259067	0	0	0	0			ASV_013	0.52	Yes	ASV_013: p_Bacteroidota|f_Bacteroidaceae|g_Bacteroides
ASV_006	0.00492611	0.00777202	0	0	0	0			ASV_034	0.52	Yes	ASV_034: p_Bacteroidota|f_Bacteroidaceae|g_Bacteroides
ASV_007	0	0	0	0.0231481	0	0			ASV_032	0.5	Yes	ASV_032: p_Bacteroidota|f_Bacteroidaceae|g_Bacteroides
ASV_008	0.0180624	0.00777202	0	0	0	0			ASV_062	0.5	Yes	ASV_062: p_Bacteroidota|f_Bacteroidaceae|g_Bacteroides
ASV_009	0	0.00518135	0	0.00462963	0	0			ASV_065	0.5	Yes	ASV_065: p_Bacteroidota|f_Bacteroidaceae|g_Bacteroides
ASV_010	0.0114943	0.00777202	0	0	0	0			ASV_024	0.48	Yes	ASV_024: p_Bacteroidota|f_Bacteroidaceae|g_Bacteroides
ASV_011	0.00164204	0	0	0	0	0			ASV_014	0.4	Yes	ASV_014: p_Bacteroidota|f_Bacteroidaceae|g_Bacteroides
ASV_012	0.00164204	0.00518135	0	0	0	0			ASV_229	0.34	No	ASV_229: p_Bacteroidota|f_Bacteroidaceae|g_Bacteroides
ASV_013	0	0	0	0	0.0212766	0			ASV_072	0.23	No	ASV_072: p_Bacteroidota|f_Bacteroidaceae|g_Bacteroides
ASV_014	0	0	0	0	0.00945626	0			ASV_080	0.23	No	ASV_080: p_Bacteroidota|f_Bacteroidaceae|g_Bacteroides
ASV_015	0	0.0181347	0	0.0138889	0	0			ASV_096	0.23	No	ASV_096: p_Bacteroidota|f_Bacteroidaceae|g_Bacteroides
ASV_016	0	0	0	0.00231481	0	0			ASV_104	0.23	No	ASV_104: p_Bacteroidota|f_Bacteroidaceae|g_Bacteroides
ASV_017	0.0114943	0.0181347	0	0	0	0			ASV_115	0.23	No	ASV_115: p_Bacteroidota|f_Bacteroidaceae|g_Bacteroides
ASV_018	0	0	0	0.00694444	0	0			ASV_029	0.21	No	ASV_029: p_Bacteroidota|f_Bacteroidaceae|g_Bacteroides
ASV_019	0.00821018	0	0	0	0	0			ASV_066	0.21	No	ASV_066: p_Bacteroidota|f_Bacteroidaceae|g_Bacteroides
ASV_021	0	0	0	0	0.00472813	0			ASV_101	0.21	No	ASV_101: p_Bacteroidota|f_Bacteroidaceae|g_Bacteroides
ASV_022	0	0	0	0	0	0.0115385			ASV_031	0.19	No	ASV_031: p_Bacteroidota|f_Bacteroidaceae|g_Bacteroides
ASV_024	0	0	0	0	0.0165485	0			ASV_045	0.19	No	ASV_045: p_Bacteroidota|f_Bacteroidaceae|g_Bacteroides
ASV_026	0.00164204	0.00259067	0	0	0	0			ASV_102	0.19	No	ASV_102: p_Bacteroidota|f_Bacteroidaceae|g_Bacteroides
ASV_028	0	0	0	0.00231481	0	0			ASV_168	0.19	Yes	ASV_168: p_Verrucomicrobiota|f_Akkermansiaceae|g_Akkermansia
ASV_029	0.0246305	0	0	0	0	0			ASV_286	0.19	No	ASV_286: p_Bacteroidota|f_Bacteroidaceae|g_Bacteroides
ASV_030	0	0	0	0.00462963	0	0			ASV_041	0.17	No	ASV_041: p_Bacteroidota|f_Bacteroidaceae|g_Bacteroides
ASV_031	0.0246305	0	0	0	0	0			ASV_093	0.17	No	ASV_093: p_Bacteroidota|f_Bacteroidaceae|g_Bacteroides
ASV_032	0	0	0	0	0.0070922	0			ASV_194	0.17	No	ASV_194: p_Bacteroidota|f_Bacteroidaceae|g_Bacteroides
ASV_034	0	0	0	0	0.00472813	0			ASV_044	0.16	Yes	ASV_044: p_Verrucomicrobiota|f_Akkermansiaceae|g_Akkermansia
ASV_035	0	0	0	0	0.0070922	0			ASV_022	0.14	Yes	ASV_022: p_Verrucomicrobiota|f_Akkermansiaceae|g_Akkermansia
ASV_036	0	0	0.0234604	0	0	0.00384615			ASV_111	0.14	Yes	ASV_111: p_Verrucomicrobiota|f_Akkermansiaceae|g_Akkermansia
ASV_038	0	0	0	0.00694444	0	0			ASV_250	0.14	No	ASV_250: p_Verrucomicrobiota|f_Akkermansiaceae|g_Akkermansia
ASV_041	0	0	0.0117302	0	0	0			ASV_067	0.12	No	ASV_067: p_Verrucomicrobiota|f_Akkermansiaceae|g_Akkermansia
ASV_042	0	0	0.0293255	0	0	0.0134615			ASV_112	0.12	Yes	ASV_112: p_Verrucomicrobiota|f_Akkermansiaceae|g_Akkermansia
ASV_044	0	0	0	0	0	0.0192308			ASV_201	0.12	No	ASV_201: p_Verrucomicrobiota|f_Akkermansiaceae|g_Akkermansia
ASV_045	0.0246305	0	0	0	0	0			ASV_233	0.12	No	ASV_233: p_Verrucomicrobiota|f_Akkermansiaceae|g_Akkermansia
ASV_049	0	0	0	0	0.0141844	0			ASV_273	0.12	Yes	ASV_273: p_Verrucomicrobiota|f_Akkermansiaceae|g_Akkermansia
ASV_053	0	0	0	0	0	0.025			ASV_053	0.1	Yes	ASV_053: p_Verrucomicrobiota|f_Akkermansiaceae|g_Akkermansia
ASV_054	0	0	0.0351906	0	0	0.0134615			ASV_077	0.1	Yes	ASV_077: p_Verrucomicrobiota|f_Akkermansiaceae|g_Akkermansia
ASV_059	0	0.00259067	0	0	0	0			ASV_174	0.1	No	ASV_174: p_Verrucomicrobiota|f_Akkermansiaceae|g_Akkermansia
ASV_060	0	0	0	0	0	0.00961538			ASV_207	0.1	No	ASV_207: p_Verrucomicrobiota|f_Akkermansiaceae|g_Akkermansia
ASV_062	0	0	0	0	0.00472813	0			ASV_178	0.1	No	ASV_178: p_Verrucomicrobiota|f_Akkermansiaceae|g_Akkermansia
ASV_063	0.00328407	0	0	0	0	0			ASV_238	0.1	Yes	ASV_238: p_Verrucomicrobiota|f_Akkermansiaceae|g_Akkermansia
ASV_065	0	0	0	0	0.00945626	0			ASV_210	0.09	No	ASV_210: p_Verrucomicrobiota|f_Akkermansiaceae|g_Akkermansia
ASV_066	0.0131363	0	0	0	0	0			ASV_087	0.08	Yes	ASV_087: p_Verrucomicrobiota|f_Akkermansiaceae|g_Akkermansia
ASV_067	0	0	0.0293255	0	0	0			ASV_164	0.08	Yes	ASV_164: p_Verrucomicrobiota|f_Akkermansiaceae|g_Akkermansia
ASV_069	0.00328407	0	0	0	0	0			ASV_165	0.08	Yes	ASV_165: p_Verrucomicrobiota|f_Akkermansiaceae|g_Akkermansia
ASV_070	0	0	0	0.00925926	0	0			ASV_356	0.08	Yes	ASV_356: p_Verrucomicrobiota|f_Akkermansiaceae|g_Akkermansia
ASV_072	0	0	0.00293255	0	0	0			ASV_060	0.08	Yes	ASV_060: p_Verrucomicrobiota|f_Akkermansiaceae|g_Akkermansia
ASV_077	0	0	0	0	0	0.0230769			ASV_138	0.08	Yes	ASV_138: p_Verrucomicrobiota|f_Akkermansiaceae|g_Akkermansia
ASV_078	0	0	0.0205279	0	0	0.00961538			ASV_036	0.07	No	ASV_036: p_Verrucomicrobiota|f_Akkermansiaceae|g_Akkermansia
ASV_080	0.00985222	0	0	0	0	0			ASV_042	0.05	No	ASV_042: p_Verrucomicrobiota|f_Akkermansiaceae|g_Akkermansia
ASV_081	0	0	0	0.00462963	0	0			ASV_088	0.05	No	ASV_088: p_Verrucomicrobiota|f_Akkermansiaceae|g_Akkermansia
ASV_083	0	0	0	0	0.0070922	0			ASV_054	0.03	No	ASV_054: p_Verrucomicrobiota|f_Akkermansiaceae|g_Akkermansia
ASV_087	0	0	0	0	0	0.0192308			ASV_078	0.03	No	ASV_078: p_Verrucomicrobiota|f_Akkermansiaceae|g_Akkermansia
ASV_088	0	0	0.0234604	0	0	0.00961538			ASV_267	0.02	No	ASV_267: p_Verrucomicrobiota|f_Akkermansiaceae|g_Akkermansia
ASV_093	0.0131363	0	0	0	0	0			ASV_122	0.01	Yes	ASV_122: p_Verrucomicrobiota|f_Akkermansiaceae|g_Akkermansia
ASV_096	0.00821018	0	0	0	0	0			ASV_357	-0.01	Yes	ASV_357: p_Bacteroidota|f_Rikenellaceae|g_Alistipes
ASV_101	0.0164204	0	0	0	0	0			ASV_139	-0.03	Yes	ASV_139: p_Verrucomicrobiota|f_Akkermansiaceae|g_Akkermansia
ASV_102	0	0	0.0146628	0	0	0			ASV_083	-0.04	No	ASV_083: p_Bacteroidota|f_Tannerellaceae|g_Parabacteroides
ASV_104	0.0114943	0	0	0	0	0			ASV_070	-0.16	No	ASV_070: p_Bacteroidota|f_Bacteroidaceae|g_Bacteroides
ASV_111	0	0	0	0	0	0.0115385			ASV_059	-0.17	Yes	ASV_059: p_Bacteroidota|f_Bacteroidaceae|g_Bacteroides
ASV_112	0	0	0	0	0	0.00192308			ASV_069	-0.18	Yes	ASV_069: p_Verrucomicrobiota|f_Akkermansiaceae|g_Akkermansia
ASV_115	0.0114943	0	0	0	0	0			ASV_018	-0.19	No	ASV_018: p_Bacteroidota|f_Bacteroidaceae|g_Bacteroides
ASV_122	0	0	0.00879765	0	0	0.0115385			ASV_030	-0.22	No	ASV_030: p_Bacteroidota|f_Bacteroidaceae|g_Bacteroides
ASV_138	0	0	0	0	0	0.0192308			ASV_016	-0.24	No	ASV_016: p_Bacteroidota|f_Bacteroidaceae|g_Bacteroides
ASV_139	0	0	0.0117302	0	0	0.00192308			ASV_007	-0.26	No	ASV_007: p_Bacteroidota|f_Bacteroidaceae|g_Bacteroides
ASV_164	0	0	0.00879765	0	0	0.0211538			ASV_063	-0.26	Yes	ASV_063: p_Bacteroidota|f_Bacteroidaceae|g_Bacteroides
ASV_165	0	0	0	0	0	0.00769231			ASV_003	-0.28	No	ASV_003: p_Bacteroidota|f_Bacteroidaceae|g_Bacteroides
ASV_168	0	0	0	0	0	0.00384615			ASV_081	-0.3	No	ASV_081: p_Bacteroidota|f_Bacteroidaceae|g_Bacteroides
ASV_174	0	0	0.00293255	0	0	0			ASV_015	-0.31	Yes	ASV_015: p_Bacteroidota|f_Bacteroidaceae|g_Bacteroides
ASV_178	0	0	0.0175953	0	0	0			ASV_028	-0.32	No	ASV_028: p_Bacteroidota|f_Bacteroidaceae|g_Bacteroides
ASV_194	0.00656814	0	0	0	0	0			ASV_038	-0.32	No	ASV_038: p_Bacteroidota|f_Bacteroidaceae|g_Bacteroides
ASV_201	0	0	0.0058651	0	0	0			ASV_006	-0.38	Yes	ASV_006: p_Bacteroidota|f_Bacteroidaceae|g_Bacteroides
ASV_207	0	0	0.0058651	0	0	0			ASV_009	-0.4	Yes	ASV_009: p_Bacteroidota|f_Bacteroidaceae|g_Bacteroides
ASV_210	0	0	0.0205279	0	0	0.00192308			ASV_001	-0.4	Yes	ASV_001: p_Bacteroidota|f_Bacteroidaceae|g_Bacteroides
ASV_229	0	0	0.0058651	0	0	0			ASV_004	-0.42	Yes	ASV_004: p_Bacteroidota|f_Bacteroidaceae|g_Bacteroides
ASV_233	0	0	0.0058651	0	0	0			ASV_019	-0.46	Yes	ASV_019: p_Bacteroidota|f_Bacteroidaceae|g_Bacteroides
ASV_238	0	0	0.00879765	0	0	0.00961538			ASV_008	-0.52	Yes	ASV_008: p_Bacteroidota|f_Bacteroidaceae|g_Bacteroides
ASV_250	0	0	0.0058651	0	0	0			ASV_017	-0.54	Yes	ASV_017: p_Bacteroidota|f_Bacteroidaceae|g_Bacteroides
ASV_267	0	0	0.00293255	0	0	0			ASV_005	-0.56	Yes	ASV_005: p_Bacteroidota|f_Bacteroidaceae|g_Bacteroides
ASV_273	0	0	0	0	0	0.0115385			ASV_010	-0.56	Yes	ASV_010: p_Bacteroidota|f_Bacteroidaceae|g_Bacteroides
ASV_286	0	0	0.00293255	0	0	0			ASV_012	-0.56	Yes	ASV_012: p_Bacteroidota|f_Bacteroidaceae|g_Bacteroides
ASV_356	0	0	0	0	0	0.0134615			ASV_011	-0.6	Yes	ASV_011: p_Bacteroidota|f_Bacteroidaceae|g_Bacteroides
ASV_357	0	0.0129534	0	0	0	0			ASV_026	-0.64	Yes	ASV_026: p_Bacteroidota|f_Bacteroidaceae|g_Bacteroides
