# Supplementary material for: The gut microbiota contributes to the pathogenesis of anorexia nervosa in humans and mice
Source: Nat Microbiol. 2023 Apr 17;8(5):787–802. doi: 10.1038/s41564-023-01355-5 (PMC10159860; doi:10.1038/s41564-023-01355-5)
Supplement: Source Data Extended Data Fig. 2 — Statistical source data. [file 41564_2023_1355_MOESM11_ESM.xlsx]

## Sheet: 2a
Phylum	p	q	CliffDelta
Actinobacteriota	0.0175209	0.105126	-0.227458
Bacteroidota	0.017156	0.105126	-0.2282
Campylobacterota	0.249558	0.598939	-0.0597403
Cyanobacteria	0.886417	0.886417	0.012987
Desulfobacterota	0.0678128	0.271251	-0.174768
Eukaryota	0.73125	0.8775	-0.0252319
Euryarchaeota	0.557085	0.74278	0.0473098
Firmicutes	0.418705	0.71778	-0.077551
Proteobacteria	0.125041	0.375124	-0.146939
Spirochaetes	0.863072	0.886417	-0.0100186
unclassified	0.324695	0.649389	-0.0931354
Verrucomicrobiota	0.529418	0.74278	0.0602968

## Sheet: 2b and 2c
Family	p	q	CliffDelta
Acidaminococcaceae	0.740311	0.906751	-0.0307978
Acutalibacteraceae	0.089725	0.313125	-0.162523
Akkermansiaceae	0.49981	0.715006	0.064564
Alphaproteobacteria RF32 CAG-239	0.778629	0.911349	-0.0267161
Anaerotignaceae	0.0144235	0.148562	-0.233952
Anaerovoracaceae	0.0411478	0.213534	0.195547
Atopobiaceae	0.867385	0.954517	0.0111317
Bacilli ML615J-28 CAG-313	0.211891	0.467718	0.112987
Bacilli RF39 CAG-1000	0.748289	0.906751	-0.0282004
Bacilli RF39 CAG-302	0.328092	0.551374	-0.0834879
Bacilli RF39 CAG-433	0.0217479	0.173373	-0.176623
Bacilli RF39 CAG-611	0.704675	0.906751	0.0311688
Bacilli RF39 CAG-822	0.163106	0.454052	0.107421
Bacilli RF39 UBA5348	0.244747	0.494317	0.0764378
Bacilli RFN20 CAG-288	0.0235653	0.173373	-0.195547
Bacilli RFN20 CAG-449	0.843936	0.954517	0.0118738
Bacilli RFN20 CAG-826	0.366769	0.590269	0.0493506
Bacteroidaceae	0.645801	0.852788	-0.0441558
Barnesiellaceae	0.246972	0.494317	-0.110761
Bifidobacteriaceae	0.000283124	0.0145809	-0.34731
Brachyspiraceae	0.863072	0.954517	-0.0100186
Burkholderiaceae	0.0122263	0.139923	-0.239889
Butyricicoccaceae	0.202631	0.467718	-0.122078
Campylobacteraceae	0.249558	0.494317	-0.0597403
Christensenellaceae	0.00111847	0.0384007	0.293878
Christensenellales CAG-138	0.0384422	0.213534	0.195176
Christensenellales CAG-74	0.115776	0.367015	-0.150649
Christensenellales QALW01	0.217966	0.467718	0.111503
Christensenellales QAND01	0.0580991	0.230162	0.181447
Christensenellales UBA7102	0.213443	0.467718	0.111688
Clostridiaceae	0.870729	0.954517	-0.0155844
Clostridiales 1a	0.543426	0.766751	0.0324675
Clostridiales 1b	0.266433	0.498957	0.103525
Clostridiales 1c	0.177943	0.467718	0.106122
Clostridiales 1d	0.0359628	0.213534	0.165121
Clostridiales 1e	0.460762	0.691228	-0.0706865
Clostridiales 1h	0.761217	0.907691	0.0282004
Clostridiales 1i	0.329017	0.551374	0.0727273
Clostridiales 2a	0.435959	0.680361	-0.0742115
Clostridiales 2b	0.00652691	0.112045	-0.250464
Clostridiales 2c	0.463056	0.691228	0.0649351
Clostridiales 2e	0.919826	0.954517	-0.00871985
Clostridiales 2f	0.935271	0.954517	0.00426716
Clostridiales 2g	0.198215	0.467718	-0.0794063
Clostridiales 2h	0.935982	0.954517	0.00445269
Clostridiales 2i	0.18188	0.467718	0.0923933
Clostridiales 2j	0.460108	0.691228	0.0423006
Coriobacteriaceae	0.0549592	0.230162	-0.183488
Desulfovibrionaceae	0.0678128	0.249454	-0.174768
Dialisteraceae	0.193938	0.467718	-0.124119
Eggerthellaceae	0.0282858	0.183107	0.210019
Enterobacteriaceae	0.278218	0.502974	-0.103525
Erysipelatoclostridiaceae	0.278345	0.502974	0.103896
Erysipelotrichaceae	0.215277	0.467718	0.118738
Eukaryota	0.73125	0.906751	-0.0252319
Flavobacteriales UBA1820	0.261191	0.498198	0.0738404
Gastranaerophilaceae	0.886417	0.954517	0.012987
Helcococcaceae-Ezakiellaceae	0.317379	0.551374	-0.0606679
Lachnospiraceae	0.872514	0.954517	0.0139147
Lachnospiraceae A	0.0224595	0.173373	-0.218553
Lachnospiraceae B	0.0668598	0.249454	-0.17551
Lachnospiraceae C	4.53745e-05	0.00467357	-0.390353
Lachnospiraceae E	0.735043	0.906751	0.032282
Lachnospiraceae G	0.0443244	0.213534	-0.192579
Lachnospiraceae H	0.474247	0.697821	-0.0686456
Lachnospiraceae I	0.0464131	0.213534	-0.190724
Lachnospiraceae J	0.766691	0.907691	0.0285714
Lachnospiraceae K	0.491178	0.712554	-0.0660482
Lactobacillaceae	0.0078769	0.113185	0.233024
Marinifilaceae	0.00879105	0.113185	-0.250835
Methanobacteriaceae	0.557085	0.775402	0.0473098
Monoglobaceae	0.151449	0.433311	0.135436
Monoglobales UBA1381	0.123141	0.373044	-0.147681
Muribaculaceae	0.341723	0.55869	-0.0749536
Opitutales CAG-312	0.632437	0.845987	0.0315399
Oscillospiraceae	0.205393	0.467718	-0.121336
Oscillospirales 1 CAG-272	0.917628	0.954517	0.0100186
Oscillospirales 1 CAG-382	0.602455	0.827371	0.0458256
Oscillospirales 2	0.920536	0.954517	-0.00946197
Oscillospirales 3	0.331895	0.551374	-0.0790353
Oscillospirales 4	0.901218	0.954517	0.0120594
Oscillospirales 5	0.738715	0.906751	0.0320965
Oscillospirales 6	0.117587	0.367015	0.149907
Pasteurellaceae	0.101446	0.337063	-0.156215
Peptococcaceae	0.00421254	0.0867783	0.220223
Peptostreptococcaceae	0.0284438	0.183107	-0.209647
Prevotellaceae	0.0560603	0.230162	-0.180148
Rikenellaceae	0.982981	0.982981	0.00222635
Rikenellaceae 2	0.194704	0.467718	-0.07718
Ruminococcaceae	0.0451502	0.213534	-0.191837
Selenomonadaceae	0.255532	0.4966	0.0573284
Streptococcaceae	0.0912013	0.313125	-0.161781
Tannerellaceae	0.23144	0.486497	-0.114657
unclassified	0.324695	0.551374	-0.0931354
unclassified Acholeplasmatales	0.9529	0.962242	0.00315399
unclassified Coriobacteriales	0.0476824	0.213534	-0.133581
unclassified Haloplasmatales	0.887041	0.954517	-0.012987
unclassified Lachnospirales	0.427921	0.67809	0.0751391
unclassified Monoglobales 1	0.129618	0.381447	0.080705
unclassified Monoglobales 2	0.0190497	0.173373	0.2141
Veillonellaceae	0.0018179	0.0468109	-0.297959
Victivallaceae	0.717147	0.906751	0.0326531
Victivallales UBA1829	0.628341	0.845987	0.0371058

## Sheet: 2d
From	To	Distance	Group
DKAN_01	DKAN_02	0.759404	AN
DKAN_01	DKAN_03	0.711259	AN
DKAN_02	DKAN_03	0.721761	AN
DKAN_01	DKAN_04	0.703035	AN
DKAN_02	DKAN_04	0.765397	AN
DKAN_03	DKAN_04	0.712674	AN
DKAN_01	DKAN_05	0.68948	AN
DKAN_02	DKAN_05	0.709195	AN
DKAN_03	DKAN_05	0.722947	AN
DKAN_04	DKAN_05	0.760356	AN
DKAN_06	DKAN_07	0.541231	HC
DKAN_06	DKAN_08	0.615203	HC
DKAN_07	DKAN_08	0.631647	HC
DKAN_06	DKAN_09	0.638419	HC
DKAN_07	DKAN_09	0.6173	HC
DKAN_08	DKAN_09	0.66984	HC
DKAN_06	DKAN_10	0.61285	HC
DKAN_07	DKAN_10	0.666744	HC
DKAN_08	DKAN_10	0.627383	HC
DKAN_09	DKAN_10	0.678057	HC
DKAN_06	DKAN_11	0.64974	HC
DKAN_07	DKAN_11	0.657101	HC
DKAN_08	DKAN_11	0.700832	HC
DKAN_09	DKAN_11	0.645942	HC
DKAN_10	DKAN_11	0.728214	HC
DKAN_06	DKAN_12	0.703891	HC
DKAN_07	DKAN_12	0.68512	HC
DKAN_08	DKAN_12	0.720834	HC
DKAN_09	DKAN_12	0.74902	HC
DKAN_10	DKAN_12	0.677258	HC
DKAN_11	DKAN_12	0.759757	HC
DKAN_06	DKAN_13	0.632938	HC
DKAN_07	DKAN_13	0.642606	HC
DKAN_08	DKAN_13	0.638065	HC
DKAN_09	DKAN_13	0.706082	HC
DKAN_10	DKAN_13	0.570431	HC
DKAN_11	DKAN_13	0.711763	HC
DKAN_12	DKAN_13	0.665654	HC
DKAN_01	DKAN_14	0.725897	AN
DKAN_02	DKAN_14	0.665494	AN
DKAN_03	DKAN_14	0.634622	AN
DKAN_04	DKAN_14	0.787847	AN
DKAN_05	DKAN_14	0.681538	AN
DKAN_01	DKAN_15	0.686789	AN
DKAN_02	DKAN_15	0.725283	AN
DKAN_03	DKAN_15	0.607148	AN
DKAN_04	DKAN_15	0.74851	AN
DKAN_05	DKAN_15	0.694759	AN
DKAN_14	DKAN_15	0.594585	AN
DKAN_01	DKAN_16	0.773095	AN
DKAN_02	DKAN_16	0.730816	AN
DKAN_03	DKAN_16	0.749029	AN
DKAN_04	DKAN_16	0.827047	AN
DKAN_05	DKAN_16	0.699664	AN
DKAN_14	DKAN_16	0.700197	AN
DKAN_15	DKAN_16	0.706553	AN
DKAN_01	DKAN_17	0.656669	AN
DKAN_02	DKAN_17	0.716548	AN
DKAN_03	DKAN_17	0.688861	AN
DKAN_04	DKAN_17	0.772303	AN
DKAN_05	DKAN_17	0.655379	AN
DKAN_14	DKAN_17	0.653603	AN
DKAN_15	DKAN_17	0.581319	AN
DKAN_16	DKAN_17	0.72625	AN
DKAN_01	DKAN_18	0.718653	AN
DKAN_02	DKAN_18	0.731272	AN
DKAN_03	DKAN_18	0.570471	AN
DKAN_04	DKAN_18	0.708934	AN
DKAN_05	DKAN_18	0.717199	AN
DKAN_14	DKAN_18	0.634797	AN
DKAN_15	DKAN_18	0.588685	AN
DKAN_16	DKAN_18	0.785102	AN
DKAN_17	DKAN_18	0.716269	AN
DKAN_01	DKAN_19	0.617175	AN
DKAN_02	DKAN_19	0.803494	AN
DKAN_03	DKAN_19	0.70838	AN
DKAN_04	DKAN_19	0.729166	AN
DKAN_05	DKAN_19	0.732603	AN
DKAN_14	DKAN_19	0.77193	AN
DKAN_15	DKAN_19	0.728068	AN
DKAN_16	DKAN_19	0.803635	AN
DKAN_17	DKAN_19	0.716316	AN
DKAN_18	DKAN_19	0.739523	AN
DKAN_06	DKAN_20	0.626338	HC
DKAN_07	DKAN_20	0.647894	HC
DKAN_08	DKAN_20	0.633201	HC
DKAN_09	DKAN_20	0.618911	HC
DKAN_10	DKAN_20	0.671735	HC
DKAN_11	DKAN_20	0.686572	HC
DKAN_12	DKAN_20	0.765404	HC
DKAN_13	DKAN_20	0.66678	HC
DKAN_01	DKAN_21	0.707813	AN
DKAN_02	DKAN_21	0.721356	AN
DKAN_03	DKAN_21	0.679218	AN
DKAN_04	DKAN_21	0.732915	AN
DKAN_05	DKAN_21	0.698645	AN
DKAN_14	DKAN_21	0.668771	AN
DKAN_15	DKAN_21	0.63387	AN
DKAN_16	DKAN_21	0.716185	AN
DKAN_17	DKAN_21	0.616396	AN
DKAN_18	DKAN_21	0.665658	AN
DKAN_19	DKAN_21	0.743443	AN
DKAN_01	DKAN_22	0.676644	AN
DKAN_02	DKAN_22	0.697383	AN
DKAN_03	DKAN_22	0.615477	AN
DKAN_04	DKAN_22	0.729132	AN
DKAN_05	DKAN_22	0.697093	AN
DKAN_14	DKAN_22	0.608907	AN
DKAN_15	DKAN_22	0.628421	AN
DKAN_16	DKAN_22	0.728051	AN
DKAN_17	DKAN_22	0.633998	AN
DKAN_18	DKAN_22	0.615648	AN
DKAN_19	DKAN_22	0.758229	AN
DKAN_21	DKAN_22	0.603287	AN
DKAN_01	DKAN_23	0.719493	AN
DKAN_02	DKAN_23	0.728607	AN
DKAN_03	DKAN_23	0.676391	AN
DKAN_04	DKAN_23	0.788651	AN
DKAN_05	DKAN_23	0.671475	AN
DKAN_14	DKAN_23	0.621805	AN
DKAN_15	DKAN_23	0.648709	AN
DKAN_16	DKAN_23	0.714222	AN
DKAN_17	DKAN_23	0.686276	AN
DKAN_18	DKAN_23	0.676092	AN
DKAN_19	DKAN_23	0.759309	AN
DKAN_21	DKAN_23	0.663315	AN
DKAN_22	DKAN_23	0.620706	AN
DKAN_06	DKAN_24	0.599105	HC
DKAN_07	DKAN_24	0.627738	HC
DKAN_08	DKAN_24	0.617201	HC
DKAN_09	DKAN_24	0.632286	HC
DKAN_10	DKAN_24	0.660546	HC
DKAN_11	DKAN_24	0.631975	HC
DKAN_12	DKAN_24	0.709004	HC
DKAN_13	DKAN_24	0.68135	HC
DKAN_20	DKAN_24	0.634807	HC
DKAN_06	DKAN_25	0.622571	HC
DKAN_07	DKAN_25	0.637248	HC
DKAN_08	DKAN_25	0.625337	HC
DKAN_09	DKAN_25	0.703367	HC
DKAN_10	DKAN_25	0.591771	HC
DKAN_11	DKAN_25	0.732836	HC
DKAN_12	DKAN_25	0.667127	HC
DKAN_13	DKAN_25	0.550057	HC
DKAN_20	DKAN_25	0.677486	HC
DKAN_24	DKAN_25	0.696835	HC
DKAN_06	DKAN_26	0.698309	HC
DKAN_07	DKAN_26	0.72278	HC
DKAN_08	DKAN_26	0.724389	HC
DKAN_09	DKAN_26	0.637828	HC
DKAN_10	DKAN_26	0.734963	HC
DKAN_11	DKAN_26	0.693904	HC
DKAN_12	DKAN_26	0.824352	HC
DKAN_13	DKAN_26	0.763621	HC
DKAN_20	DKAN_26	0.712113	HC
DKAN_24	DKAN_26	0.692734	HC
DKAN_25	DKAN_26	0.712207	HC
DKAN_06	DKAN_27	0.718553	HC
DKAN_07	DKAN_27	0.734862	HC
DKAN_08	DKAN_27	0.749611	HC
DKAN_09	DKAN_27	0.744402	HC
DKAN_10	DKAN_27	0.78668	HC
DKAN_11	DKAN_27	0.772737	HC
DKAN_12	DKAN_27	0.859968	HC
DKAN_13	DKAN_27	0.760652	HC
DKAN_20	DKAN_27	0.707692	HC
DKAN_24	DKAN_27	0.744107	HC
DKAN_25	DKAN_27	0.75429	HC
DKAN_26	DKAN_27	0.673238	HC
DKAN_01	DKAN_28	0.737004	AN
DKAN_02	DKAN_28	0.763054	AN
DKAN_03	DKAN_28	0.664897	AN
DKAN_04	DKAN_28	0.781725	AN
DKAN_05	DKAN_28	0.732292	AN
DKAN_14	DKAN_28	0.70022	AN
DKAN_15	DKAN_28	0.708495	AN
DKAN_16	DKAN_28	0.752794	AN
DKAN_17	DKAN_28	0.743041	AN
DKAN_18	DKAN_28	0.705578	AN
DKAN_19	DKAN_28	0.770363	AN
DKAN_21	DKAN_28	0.746474	AN
DKAN_22	DKAN_28	0.71214	AN
DKAN_23	DKAN_28	0.717456	AN
DKAN_06	DKAN_29	0.6518	HC
DKAN_07	DKAN_29	0.680777	HC
DKAN_08	DKAN_29	0.633802	HC
DKAN_09	DKAN_29	0.680772	HC
DKAN_10	DKAN_29	0.621079	HC
DKAN_11	DKAN_29	0.760345	HC
DKAN_12	DKAN_29	0.71074	HC
DKAN_13	DKAN_29	0.628934	HC
DKAN_20	DKAN_29	0.693933	HC
DKAN_24	DKAN_29	0.690834	HC
DKAN_25	DKAN_29	0.621205	HC
DKAN_26	DKAN_29	0.765653	HC
DKAN_27	DKAN_29	0.7745	HC
DKAN_06	DKAN_30	0.627232	HC
DKAN_07	DKAN_30	0.642215	HC
DKAN_08	DKAN_30	0.658497	HC
DKAN_09	DKAN_30	0.657398	HC
DKAN_10	DKAN_30	0.602933	HC
DKAN_11	DKAN_30	0.75487	HC
DKAN_12	DKAN_30	0.683479	HC
DKAN_13	DKAN_30	0.616156	HC
DKAN_20	DKAN_30	0.673664	HC
DKAN_24	DKAN_30	0.720049	HC
DKAN_25	DKAN_30	0.585896	HC
DKAN_26	DKAN_30	0.723533	HC
DKAN_27	DKAN_30	0.788617	HC
DKAN_29	DKAN_30	0.595344	HC
DKAN_01	DKAN_31	0.654892	AN
DKAN_02	DKAN_31	0.758756	AN
DKAN_03	DKAN_31	0.682537	AN
DKAN_04	DKAN_31	0.708552	AN
DKAN_05	DKAN_31	0.735584	AN
DKAN_14	DKAN_31	0.699507	AN
DKAN_15	DKAN_31	0.624763	AN
DKAN_16	DKAN_31	0.786863	AN
DKAN_17	DKAN_31	0.638451	AN
DKAN_18	DKAN_31	0.7076	AN
DKAN_19	DKAN_31	0.727288	AN
DKAN_21	DKAN_31	0.698027	AN
DKAN_22	DKAN_31	0.695168	AN
DKAN_23	DKAN_31	0.705872	AN
DKAN_28	DKAN_31	0.74094	AN
DKAN_01	DKAN_32	0.599054	AN
DKAN_02	DKAN_32	0.757322	AN
DKAN_03	DKAN_32	0.735534	AN
DKAN_04	DKAN_32	0.748815	AN
DKAN_05	DKAN_32	0.718907	AN
DKAN_14	DKAN_32	0.712128	AN
DKAN_15	DKAN_32	0.699287	AN
DKAN_16	DKAN_32	0.738893	AN
DKAN_17	DKAN_32	0.648147	AN
DKAN_18	DKAN_32	0.748888	AN
DKAN_19	DKAN_32	0.657092	AN
DKAN_21	DKAN_32	0.701693	AN
DKAN_22	DKAN_32	0.690058	AN
DKAN_23	DKAN_32	0.709962	AN
DKAN_28	DKAN_32	0.760628	AN
DKAN_31	DKAN_32	0.67182	AN
DKAN_01	DKAN_33	0.692768	AN
DKAN_02	DKAN_33	0.713551	AN
DKAN_03	DKAN_33	0.743357	AN
DKAN_04	DKAN_33	0.775733	AN
DKAN_05	DKAN_33	0.689779	AN
DKAN_14	DKAN_33	0.692565	AN
DKAN_15	DKAN_33	0.696921	AN
DKAN_16	DKAN_33	0.737896	AN
DKAN_17	DKAN_33	0.66482	AN
DKAN_18	DKAN_33	0.726626	AN
DKAN_19	DKAN_33	0.741328	AN
DKAN_21	DKAN_33	0.715526	AN
DKAN_22	DKAN_33	0.706609	AN
DKAN_23	DKAN_33	0.684449	AN
DKAN_28	DKAN_33	0.732335	AN
DKAN_31	DKAN_33	0.755062	AN
DKAN_32	DKAN_33	0.72813	AN
DKAN_01	DKAN_34	0.624846	AN
DKAN_02	DKAN_34	0.742076	AN
DKAN_03	DKAN_34	0.698324	AN
DKAN_04	DKAN_34	0.718478	AN
DKAN_05	DKAN_34	0.725742	AN
DKAN_14	DKAN_34	0.731357	AN
DKAN_15	DKAN_34	0.691119	AN
DKAN_16	DKAN_34	0.787003	AN
DKAN_17	DKAN_34	0.706022	AN
DKAN_18	DKAN_34	0.704953	AN
DKAN_19	DKAN_34	0.688393	AN
DKAN_21	DKAN_34	0.700142	AN
DKAN_22	DKAN_34	0.685172	AN
DKAN_23	DKAN_34	0.706678	AN
DKAN_28	DKAN_34	0.742582	AN
DKAN_31	DKAN_34	0.660343	AN
DKAN_32	DKAN_34	0.618485	AN
DKAN_33	DKAN_34	0.73476	AN
DKAN_01	DKAN_35	0.670809	AN
DKAN_02	DKAN_35	0.732647	AN
DKAN_03	DKAN_35	0.627948	AN
DKAN_04	DKAN_35	0.73645	AN
DKAN_05	DKAN_35	0.707515	AN
DKAN_14	DKAN_35	0.634552	AN
DKAN_15	DKAN_35	0.623921	AN
DKAN_16	DKAN_35	0.756746	AN
DKAN_17	DKAN_35	0.640412	AN
DKAN_18	DKAN_35	0.657919	AN
DKAN_19	DKAN_35	0.71368	AN
DKAN_21	DKAN_35	0.620048	AN
DKAN_22	DKAN_35	0.635153	AN
DKAN_23	DKAN_35	0.68404	AN
DKAN_28	DKAN_35	0.677403	AN
DKAN_31	DKAN_35	0.678044	AN
DKAN_32	DKAN_35	0.681523	AN
DKAN_33	DKAN_35	0.709169	AN
DKAN_34	DKAN_35	0.620857	AN
DKAN_01	DKAN_36	0.649955	AN
DKAN_02	DKAN_36	0.724762	AN
DKAN_03	DKAN_36	0.674129	AN
DKAN_04	DKAN_36	0.726176	AN
DKAN_05	DKAN_36	0.711575	AN
DKAN_14	DKAN_36	0.664189	AN
DKAN_15	DKAN_36	0.667171	AN
DKAN_16	DKAN_36	0.75667	AN
DKAN_17	DKAN_36	0.672808	AN
DKAN_18	DKAN_36	0.701437	AN
DKAN_19	DKAN_36	0.714806	AN
DKAN_21	DKAN_36	0.661482	AN
DKAN_22	DKAN_36	0.665523	AN
DKAN_23	DKAN_36	0.692927	AN
DKAN_28	DKAN_36	0.721727	AN
DKAN_31	DKAN_36	0.645472	AN
DKAN_32	DKAN_36	0.65669	AN
DKAN_33	DKAN_36	0.748124	AN
DKAN_34	DKAN_36	0.687484	AN
DKAN_35	DKAN_36	0.645714	AN
DKAN_01	DKAN_37	0.74013	AN
DKAN_02	DKAN_37	0.709365	AN
DKAN_03	DKAN_37	0.681878	AN
DKAN_04	DKAN_37	0.805956	AN
DKAN_05	DKAN_37	0.673542	AN
DKAN_14	DKAN_37	0.633713	AN
DKAN_15	DKAN_37	0.690794	AN
DKAN_16	DKAN_37	0.693535	AN
DKAN_17	DKAN_37	0.703201	AN
DKAN_18	DKAN_37	0.682813	AN
DKAN_19	DKAN_37	0.79335	AN
DKAN_21	DKAN_37	0.689288	AN
DKAN_22	DKAN_37	0.685068	AN
DKAN_23	DKAN_37	0.665688	AN
DKAN_28	DKAN_37	0.655879	AN
DKAN_31	DKAN_37	0.764865	AN
DKAN_32	DKAN_37	0.745056	AN
DKAN_33	DKAN_37	0.709012	AN
DKAN_34	DKAN_37	0.74404	AN
DKAN_35	DKAN_37	0.671715	AN
DKAN_36	DKAN_37	0.684622	AN
DKAN_01	DKAN_38	0.815889	AN
DKAN_02	DKAN_38	0.758186	AN
DKAN_03	DKAN_38	0.793367	AN
DKAN_04	DKAN_38	0.842823	AN
DKAN_05	DKAN_38	0.765959	AN
DKAN_14	DKAN_38	0.790331	AN
DKAN_15	DKAN_38	0.826573	AN
DKAN_16	DKAN_38	0.800529	AN
DKAN_17	DKAN_38	0.815831	AN
DKAN_18	DKAN_38	0.786829	AN
DKAN_19	DKAN_38	0.82371	AN
DKAN_21	DKAN_38	0.796456	AN
DKAN_22	DKAN_38	0.78567	AN
DKAN_23	DKAN_38	0.765479	AN
DKAN_28	DKAN_38	0.703812	AN
DKAN_31	DKAN_38	0.855838	AN
DKAN_32	DKAN_38	0.823856	AN
DKAN_33	DKAN_38	0.802363	AN
DKAN_34	DKAN_38	0.797644	AN
DKAN_35	DKAN_38	0.785735	AN
DKAN_36	DKAN_38	0.809036	AN
DKAN_37	DKAN_38	0.748455	AN
DKAN_06	DKAN_39	0.726182	HC
DKAN_07	DKAN_39	0.740314	HC
DKAN_08	DKAN_39	0.777319	HC
DKAN_09	DKAN_39	0.697193	HC
DKAN_10	DKAN_39	0.78827	HC
DKAN_11	DKAN_39	0.768398	HC
DKAN_12	DKAN_39	0.826323	HC
DKAN_13	DKAN_39	0.797397	HC
DKAN_20	DKAN_39	0.737786	HC
DKAN_24	DKAN_39	0.730622	HC
DKAN_25	DKAN_39	0.778862	HC
DKAN_26	DKAN_39	0.695084	HC
DKAN_27	DKAN_39	0.710677	HC
DKAN_29	DKAN_39	0.789361	HC
DKAN_30	DKAN_39	0.7474	HC
DKAN_06	DKAN_40	0.555887	HC
DKAN_07	DKAN_40	0.610635	HC
DKAN_08	DKAN_40	0.604636	HC
DKAN_09	DKAN_40	0.67524	HC
DKAN_10	DKAN_40	0.621517	HC
DKAN_11	DKAN_40	0.711209	HC
DKAN_12	DKAN_40	0.676237	HC
DKAN_13	DKAN_40	0.609764	HC
DKAN_20	DKAN_40	0.635704	HC
DKAN_24	DKAN_40	0.627924	HC
DKAN_25	DKAN_40	0.564946	HC
DKAN_26	DKAN_40	0.708253	HC
DKAN_27	DKAN_40	0.744842	HC
DKAN_29	DKAN_40	0.662568	HC
DKAN_30	DKAN_40	0.616629	HC
DKAN_39	DKAN_40	0.774146	HC
DKAN_01	DKAN_41	0.665639	AN
DKAN_02	DKAN_41	0.748749	AN
DKAN_03	DKAN_41	0.647261	AN
DKAN_04	DKAN_41	0.757925	AN
DKAN_05	DKAN_41	0.754268	AN
DKAN_14	DKAN_41	0.655785	AN
DKAN_15	DKAN_41	0.627847	AN
DKAN_16	DKAN_41	0.723621	AN
DKAN_17	DKAN_41	0.656149	AN
DKAN_18	DKAN_41	0.672033	AN
DKAN_19	DKAN_41	0.742952	AN
DKAN_21	DKAN_41	0.670934	AN
DKAN_22	DKAN_41	0.62122	AN
DKAN_23	DKAN_41	0.685618	AN
DKAN_28	DKAN_41	0.685825	AN
DKAN_31	DKAN_41	0.680963	AN
DKAN_32	DKAN_41	0.706171	AN
DKAN_33	DKAN_41	0.719048	AN
DKAN_34	DKAN_41	0.689379	AN
DKAN_35	DKAN_41	0.644279	AN
DKAN_36	DKAN_41	0.679529	AN
DKAN_37	DKAN_41	0.680623	AN
DKAN_38	DKAN_41	0.782172	AN
DKAN_01	DKAN_42	0.634672	AN
DKAN_02	DKAN_42	0.758013	AN
DKAN_03	DKAN_42	0.684685	AN
DKAN_04	DKAN_42	0.685331	AN
DKAN_05	DKAN_42	0.743812	AN
DKAN_14	DKAN_42	0.713976	AN
DKAN_15	DKAN_42	0.645895	AN
DKAN_16	DKAN_42	0.766634	AN
DKAN_17	DKAN_42	0.672227	AN
DKAN_18	DKAN_42	0.671691	AN
DKAN_19	DKAN_42	0.728515	AN
DKAN_21	DKAN_42	0.659487	AN
DKAN_22	DKAN_42	0.673656	AN
DKAN_23	DKAN_42	0.739631	AN
DKAN_28	DKAN_42	0.715454	AN
DKAN_31	DKAN_42	0.613352	AN
DKAN_32	DKAN_42	0.673082	AN
DKAN_33	DKAN_42	0.751068	AN
DKAN_34	DKAN_42	0.665829	AN
DKAN_35	DKAN_42	0.669242	AN
DKAN_36	DKAN_42	0.64169	AN
DKAN_37	DKAN_42	0.750965	AN
DKAN_38	DKAN_42	0.829474	AN
DKAN_41	DKAN_42	0.684719	AN
DKAN_06	DKAN_43	0.590789	HC
DKAN_07	DKAN_43	0.637744	HC
DKAN_08	DKAN_43	0.672061	HC
DKAN_09	DKAN_43	0.650678	HC
DKAN_10	DKAN_43	0.64822	HC
DKAN_11	DKAN_43	0.692484	HC
DKAN_12	DKAN_43	0.747194	HC
DKAN_13	DKAN_43	0.697191	HC
DKAN_20	DKAN_43	0.640247	HC
DKAN_24	DKAN_43	0.684932	HC
DKAN_25	DKAN_43	0.659587	HC
DKAN_26	DKAN_43	0.663958	HC
DKAN_27	DKAN_43	0.726186	HC
DKAN_29	DKAN_43	0.671976	HC
DKAN_30	DKAN_43	0.621101	HC
DKAN_39	DKAN_43	0.750712	HC
DKAN_40	DKAN_43	0.629934	HC
DKAN_06	DKAN_44	0.604069	HC
DKAN_07	DKAN_44	0.628454	HC
DKAN_08	DKAN_44	0.63545	HC
DKAN_09	DKAN_44	0.658052	HC
DKAN_10	DKAN_44	0.664316	HC
DKAN_11	DKAN_44	0.663092	HC
DKAN_12	DKAN_44	0.736922	HC
DKAN_13	DKAN_44	0.684353	HC
DKAN_20	DKAN_44	0.656815	HC
DKAN_24	DKAN_44	0.638164	HC
DKAN_25	DKAN_44	0.640302	HC
DKAN_26	DKAN_44	0.687048	HC
DKAN_27	DKAN_44	0.72666	HC
DKAN_29	DKAN_44	0.72466	HC
DKAN_30	DKAN_44	0.704708	HC
DKAN_39	DKAN_44	0.766324	HC
DKAN_40	DKAN_44	0.612633	HC
DKAN_43	DKAN_44	0.61832	HC
DKAN_01	DKAN_45	0.670921	AN
DKAN_02	DKAN_45	0.771582	AN
DKAN_03	DKAN_45	0.711797	AN
DKAN_04	DKAN_45	0.766342	AN
DKAN_05	DKAN_45	0.694727	AN
DKAN_14	DKAN_45	0.718159	AN
DKAN_15	DKAN_45	0.675465	AN
DKAN_16	DKAN_45	0.728672	AN
DKAN_17	DKAN_45	0.642459	AN
DKAN_18	DKAN_45	0.744869	AN
DKAN_19	DKAN_45	0.716927	AN
DKAN_21	DKAN_45	0.650256	AN
DKAN_22	DKAN_45	0.701594	AN
DKAN_23	DKAN_45	0.719691	AN
DKAN_28	DKAN_45	0.74568	AN
DKAN_31	DKAN_45	0.687979	AN
DKAN_32	DKAN_45	0.638076	AN
DKAN_33	DKAN_45	0.72765	AN
DKAN_34	DKAN_45	0.664689	AN
DKAN_35	DKAN_45	0.674617	AN
DKAN_36	DKAN_45	0.663149	AN
DKAN_37	DKAN_45	0.712863	AN
DKAN_38	DKAN_45	0.82904	AN
DKAN_41	DKAN_45	0.739741	AN
DKAN_42	DKAN_45	0.645478	AN
DKAN_01	DKAN_46	0.746627	AN
DKAN_02	DKAN_46	0.817509	AN
DKAN_03	DKAN_46	0.678694	AN
DKAN_04	DKAN_46	0.78587	AN
DKAN_05	DKAN_46	0.762021	AN
DKAN_14	DKAN_46	0.734795	AN
DKAN_15	DKAN_46	0.769716	AN
DKAN_16	DKAN_46	0.794219	AN
DKAN_17	DKAN_46	0.762025	AN
DKAN_18	DKAN_46	0.695412	AN
DKAN_19	DKAN_46	0.768938	AN
DKAN_21	DKAN_46	0.761614	AN
DKAN_22	DKAN_46	0.73557	AN
DKAN_23	DKAN_46	0.73709	AN
DKAN_28	DKAN_46	0.706195	AN
DKAN_31	DKAN_46	0.766246	AN
DKAN_32	DKAN_46	0.763622	AN
DKAN_33	DKAN_46	0.774306	AN
DKAN_34	DKAN_46	0.719599	AN
DKAN_35	DKAN_46	0.721588	AN
DKAN_36	DKAN_46	0.759445	AN
DKAN_37	DKAN_46	0.726611	AN
DKAN_38	DKAN_46	0.754643	AN
DKAN_41	DKAN_46	0.693194	AN
DKAN_42	DKAN_46	0.789773	AN
DKAN_45	DKAN_46	0.76939	AN
DKAN_06	DKAN_47	0.670874	HC
DKAN_07	DKAN_47	0.68846	HC
DKAN_08	DKAN_47	0.646297	HC
DKAN_09	DKAN_47	0.718755	HC
DKAN_10	DKAN_47	0.579023	HC
DKAN_11	DKAN_47	0.73634	HC
DKAN_12	DKAN_47	0.706393	HC
DKAN_13	DKAN_47	0.564523	HC
DKAN_20	DKAN_47	0.698261	HC
DKAN_24	DKAN_47	0.661898	HC
DKAN_25	DKAN_47	0.598246	HC
DKAN_26	DKAN_47	0.73871	HC
DKAN_27	DKAN_47	0.765505	HC
DKAN_29	DKAN_47	0.595008	HC
DKAN_30	DKAN_47	0.614072	HC
DKAN_39	DKAN_47	0.789732	HC
DKAN_40	DKAN_47	0.632706	HC
DKAN_43	DKAN_47	0.667738	HC
DKAN_44	DKAN_47	0.640666	HC
DKAN_01	DKAN_48	0.748022	AN
DKAN_02	DKAN_48	0.733335	AN
DKAN_03	DKAN_48	0.647252	AN
DKAN_04	DKAN_48	0.803183	AN
DKAN_05	DKAN_48	0.712976	AN
DKAN_14	DKAN_48	0.615529	AN
DKAN_15	DKAN_48	0.638572	AN
DKAN_16	DKAN_48	0.694644	AN
DKAN_17	DKAN_48	0.675135	AN
DKAN_18	DKAN_48	0.632593	AN
DKAN_19	DKAN_48	0.78436	AN
DKAN_21	DKAN_48	0.656526	AN
DKAN_22	DKAN_48	0.639544	AN
DKAN_23	DKAN_48	0.647937	AN
DKAN_28	DKAN_48	0.69385	AN
DKAN_31	DKAN_48	0.705902	AN
DKAN_32	DKAN_48	0.751055	AN
DKAN_33	DKAN_48	0.721476	AN
DKAN_34	DKAN_48	0.749065	AN
DKAN_35	DKAN_48	0.652759	AN
DKAN_36	DKAN_48	0.717182	AN
DKAN_37	DKAN_48	0.641177	AN
DKAN_38	DKAN_48	0.804881	AN
DKAN_41	DKAN_48	0.640066	AN
DKAN_42	DKAN_48	0.760796	AN
DKAN_45	DKAN_48	0.746159	AN
DKAN_46	DKAN_48	0.720338	AN
DKAN_01	DKAN_49	0.744726	AN
DKAN_02	DKAN_49	0.795314	AN
DKAN_03	DKAN_49	0.705767	AN
DKAN_04	DKAN_49	0.697782	AN
DKAN_05	DKAN_49	0.794203	AN
DKAN_14	DKAN_49	0.797085	AN
DKAN_15	DKAN_49	0.732491	AN
DKAN_16	DKAN_49	0.832739	AN
DKAN_17	DKAN_49	0.819931	AN
DKAN_18	DKAN_49	0.690765	AN
DKAN_19	DKAN_49	0.749152	AN
DKAN_21	DKAN_49	0.778732	AN
DKAN_22	DKAN_49	0.743004	AN
DKAN_23	DKAN_49	0.780368	AN
DKAN_28	DKAN_49	0.761349	AN
DKAN_31	DKAN_49	0.776394	AN
DKAN_32	DKAN_49	0.742203	AN
DKAN_33	DKAN_49	0.789169	AN
DKAN_34	DKAN_49	0.772445	AN
DKAN_35	DKAN_49	0.704448	AN
DKAN_36	DKAN_49	0.748719	AN
DKAN_37	DKAN_49	0.798022	AN
DKAN_38	DKAN_49	0.807138	AN
DKAN_41	DKAN_49	0.734497	AN
DKAN_42	DKAN_49	0.698642	AN
DKAN_45	DKAN_49	0.786374	AN
DKAN_46	DKAN_49	0.753421	AN
DKAN_48	DKAN_49	0.779543	AN
DKAN_06	DKAN_50	0.736305	HC
DKAN_07	DKAN_50	0.715224	HC
DKAN_08	DKAN_50	0.739568	HC
DKAN_09	DKAN_50	0.672172	HC
DKAN_10	DKAN_50	0.738467	HC
DKAN_11	DKAN_50	0.693255	HC
DKAN_12	DKAN_50	0.78215	HC
DKAN_13	DKAN_50	0.765293	HC
DKAN_20	DKAN_50	0.710075	HC
DKAN_24	DKAN_50	0.700081	HC
DKAN_25	DKAN_50	0.736798	HC
DKAN_26	DKAN_50	0.687071	HC
DKAN_27	DKAN_50	0.763305	HC
DKAN_29	DKAN_50	0.793055	HC
DKAN_30	DKAN_50	0.780872	HC
DKAN_39	DKAN_50	0.691168	HC
DKAN_40	DKAN_50	0.723646	HC
DKAN_43	DKAN_50	0.733954	HC
DKAN_44	DKAN_50	0.734955	HC
DKAN_47	DKAN_50	0.799513	HC
DKAN_01	DKAN_51	0.736165	AN
DKAN_02	DKAN_51	0.689101	AN
DKAN_03	DKAN_51	0.721384	AN
DKAN_04	DKAN_51	0.801662	AN
DKAN_05	DKAN_51	0.666526	AN
DKAN_14	DKAN_51	0.696804	AN
DKAN_15	DKAN_51	0.724573	AN
DKAN_16	DKAN_51	0.717435	AN
DKAN_17	DKAN_51	0.682446	AN
DKAN_18	DKAN_51	0.723586	AN
DKAN_19	DKAN_51	0.75635	AN
DKAN_21	DKAN_51	0.719361	AN
DKAN_22	DKAN_51	0.693194	AN
DKAN_23	DKAN_51	0.719148	AN
DKAN_28	DKAN_51	0.714588	AN
DKAN_31	DKAN_51	0.735106	AN
DKAN_32	DKAN_51	0.722254	AN
DKAN_33	DKAN_51	0.734394	AN
DKAN_34	DKAN_51	0.730571	AN
DKAN_35	DKAN_51	0.690813	AN
DKAN_36	DKAN_51	0.736723	AN
DKAN_37	DKAN_51	0.672525	AN
DKAN_38	DKAN_51	0.758031	AN
DKAN_41	DKAN_51	0.702184	AN
DKAN_42	DKAN_51	0.74098	AN
DKAN_45	DKAN_51	0.714515	AN
DKAN_46	DKAN_51	0.757427	AN
DKAN_48	DKAN_51	0.69392	AN
DKAN_49	DKAN_51	0.750493	AN
DKAN_01	DKAN_52	0.690936	AN
DKAN_02	DKAN_52	0.73712	AN
DKAN_03	DKAN_52	0.717587	AN
DKAN_04	DKAN_52	0.795798	AN
DKAN_05	DKAN_52	0.695114	AN
DKAN_14	DKAN_52	0.720556	AN
DKAN_15	DKAN_52	0.682583	AN
DKAN_16	DKAN_52	0.740655	AN
DKAN_17	DKAN_52	0.661414	AN
DKAN_18	DKAN_52	0.722334	AN
DKAN_19	DKAN_52	0.748741	AN
DKAN_21	DKAN_52	0.720336	AN
DKAN_22	DKAN_52	0.687112	AN
DKAN_23	DKAN_52	0.730965	AN
DKAN_28	DKAN_52	0.75173	AN
DKAN_31	DKAN_52	0.716202	AN
DKAN_32	DKAN_52	0.675789	AN
DKAN_33	DKAN_52	0.70011	AN
DKAN_34	DKAN_52	0.676241	AN
DKAN_35	DKAN_52	0.727418	AN
DKAN_36	DKAN_52	0.682099	AN
DKAN_37	DKAN_52	0.702192	AN
DKAN_38	DKAN_52	0.810195	AN
DKAN_41	DKAN_52	0.759908	AN
DKAN_42	DKAN_52	0.719738	AN
DKAN_45	DKAN_52	0.664988	AN
DKAN_46	DKAN_52	0.775498	AN
DKAN_48	DKAN_52	0.721635	AN
DKAN_49	DKAN_52	0.809256	AN
DKAN_51	DKAN_52	0.690456	AN
DKAN_01	DKAN_53	0.743949	AN
DKAN_02	DKAN_53	0.75977	AN
DKAN_03	DKAN_53	0.747097	AN
DKAN_04	DKAN_53	0.763804	AN
DKAN_05	DKAN_53	0.74343	AN
DKAN_14	DKAN_53	0.733873	AN
DKAN_15	DKAN_53	0.677434	AN
DKAN_16	DKAN_53	0.707027	AN
DKAN_17	DKAN_53	0.643415	AN
DKAN_18	DKAN_53	0.733929	AN
DKAN_19	DKAN_53	0.808571	AN
DKAN_21	DKAN_53	0.692464	AN
DKAN_22	DKAN_53	0.69821	AN
DKAN_23	DKAN_53	0.732572	AN
DKAN_28	DKAN_53	0.801815	AN
DKAN_31	DKAN_53	0.664626	AN
DKAN_32	DKAN_53	0.724304	AN
DKAN_33	DKAN_53	0.7648	AN
DKAN_34	DKAN_53	0.765561	AN
DKAN_35	DKAN_53	0.698818	AN
DKAN_36	DKAN_53	0.691087	AN
DKAN_37	DKAN_53	0.710803	AN
DKAN_38	DKAN_53	0.843397	AN
DKAN_41	DKAN_53	0.732357	AN
DKAN_42	DKAN_53	0.653876	AN
DKAN_45	DKAN_53	0.659699	AN
DKAN_46	DKAN_53	0.80189	AN
DKAN_48	DKAN_53	0.692739	AN
DKAN_49	DKAN_53	0.802239	AN
DKAN_51	DKAN_53	0.767719	AN
DKAN_52	DKAN_53	0.701452	AN
DKAN_01	DKAN_54	0.667889	AN
DKAN_02	DKAN_54	0.774105	AN
DKAN_03	DKAN_54	0.686978	AN
DKAN_04	DKAN_54	0.7132	AN
DKAN_05	DKAN_54	0.709875	AN
DKAN_14	DKAN_54	0.66076	AN
DKAN_15	DKAN_54	0.607987	AN
DKAN_16	DKAN_54	0.737744	AN
DKAN_17	DKAN_54	0.649658	AN
DKAN_18	DKAN_54	0.683928	AN
DKAN_19	DKAN_54	0.71981	AN
DKAN_21	DKAN_54	0.63158	AN
DKAN_22	DKAN_54	0.676019	AN
DKAN_23	DKAN_54	0.698545	AN
DKAN_28	DKAN_54	0.727688	AN
DKAN_31	DKAN_54	0.581064	AN
DKAN_32	DKAN_54	0.673865	AN
DKAN_33	DKAN_54	0.736053	AN
DKAN_34	DKAN_54	0.681866	AN
DKAN_35	DKAN_54	0.651218	AN
DKAN_36	DKAN_54	0.652033	AN
DKAN_37	DKAN_54	0.733596	AN
DKAN_38	DKAN_54	0.839379	AN
DKAN_41	DKAN_54	0.705884	AN
DKAN_42	DKAN_54	0.600508	AN
DKAN_45	DKAN_54	0.673885	AN
DKAN_46	DKAN_54	0.768475	AN
DKAN_48	DKAN_54	0.682253	AN
DKAN_49	DKAN_54	0.758798	AN
DKAN_51	DKAN_54	0.72728	AN
DKAN_52	DKAN_54	0.703401	AN
DKAN_53	DKAN_54	0.64278	AN
DKAN_01	DKAN_55	0.695728	AN
DKAN_02	DKAN_55	0.769987	AN
DKAN_03	DKAN_55	0.660074	AN
DKAN_04	DKAN_55	0.682112	AN
DKAN_05	DKAN_55	0.746761	AN
DKAN_14	DKAN_55	0.672136	AN
DKAN_15	DKAN_55	0.619203	AN
DKAN_16	DKAN_55	0.778359	AN
DKAN_17	DKAN_55	0.683184	AN
DKAN_18	DKAN_55	0.664191	AN
DKAN_19	DKAN_55	0.755357	AN
DKAN_21	DKAN_55	0.658081	AN
DKAN_22	DKAN_55	0.687654	AN
DKAN_23	DKAN_55	0.709588	AN
DKAN_28	DKAN_55	0.723684	AN
DKAN_31	DKAN_55	0.637543	AN
DKAN_32	DKAN_55	0.707134	AN
DKAN_33	DKAN_55	0.736361	AN
DKAN_34	DKAN_55	0.707284	AN
DKAN_35	DKAN_55	0.650167	AN
DKAN_36	DKAN_55	0.653317	AN
DKAN_37	DKAN_55	0.734998	AN
DKAN_38	DKAN_55	0.842547	AN
DKAN_41	DKAN_55	0.706396	AN
DKAN_42	DKAN_55	0.587226	AN
DKAN_45	DKAN_55	0.697436	AN
DKAN_46	DKAN_55	0.787266	AN
DKAN_48	DKAN_55	0.726017	AN
DKAN_49	DKAN_55	0.732672	AN
DKAN_51	DKAN_55	0.758774	AN
DKAN_52	DKAN_55	0.718931	AN
DKAN_53	DKAN_55	0.709172	AN
DKAN_54	DKAN_55	0.623131	AN
DKAN_01	DKAN_56	0.722159	AN
DKAN_02	DKAN_56	0.70199	AN
DKAN_03	DKAN_56	0.651602	AN
DKAN_04	DKAN_56	0.751018	AN
DKAN_05	DKAN_56	0.727836	AN
DKAN_14	DKAN_56	0.67979	AN
DKAN_15	DKAN_56	0.667581	AN
DKAN_16	DKAN_56	0.760733	AN
DKAN_17	DKAN_56	0.713231	AN
DKAN_18	DKAN_56	0.645251	AN
DKAN_19	DKAN_56	0.751447	AN
DKAN_21	DKAN_56	0.696046	AN
DKAN_22	DKAN_56	0.657562	AN
DKAN_23	DKAN_56	0.662397	AN
DKAN_28	DKAN_56	0.654077	AN
DKAN_31	DKAN_56	0.705846	AN
DKAN_32	DKAN_56	0.758066	AN
DKAN_33	DKAN_56	0.709597	AN
DKAN_34	DKAN_56	0.700174	AN
DKAN_35	DKAN_56	0.690207	AN
DKAN_36	DKAN_56	0.683381	AN
DKAN_37	DKAN_56	0.694457	AN
DKAN_38	DKAN_56	0.765328	AN
DKAN_41	DKAN_56	0.680983	AN
DKAN_42	DKAN_56	0.731206	AN
DKAN_45	DKAN_56	0.755082	AN
DKAN_46	DKAN_56	0.704861	AN
DKAN_48	DKAN_56	0.673326	AN
DKAN_49	DKAN_56	0.753574	AN
DKAN_51	DKAN_56	0.681841	AN
DKAN_52	DKAN_56	0.745663	AN
DKAN_53	DKAN_56	0.783028	AN
DKAN_54	DKAN_56	0.737051	AN
DKAN_55	DKAN_56	0.709072	AN
DKAN_06	DKAN_57	0.633692	HC
DKAN_07	DKAN_57	0.665367	HC
DKAN_08	DKAN_57	0.679251	HC
DKAN_09	DKAN_57	0.635723	HC
DKAN_10	DKAN_57	0.666795	HC
DKAN_11	DKAN_57	0.703912	HC
DKAN_12	DKAN_57	0.763194	HC
DKAN_13	DKAN_57	0.703811	HC
DKAN_20	DKAN_57	0.614844	HC
DKAN_24	DKAN_57	0.682888	HC
DKAN_25	DKAN_57	0.674124	HC
DKAN_26	DKAN_57	0.65091	HC
DKAN_27	DKAN_57	0.698035	HC
DKAN_29	DKAN_57	0.677283	HC
DKAN_30	DKAN_57	0.634087	HC
DKAN_39	DKAN_57	0.689025	HC
DKAN_40	DKAN_57	0.644759	HC
DKAN_43	DKAN_57	0.656524	HC
DKAN_44	DKAN_57	0.693091	HC
DKAN_47	DKAN_57	0.694088	HC
DKAN_50	DKAN_57	0.720631	HC
DKAN_06	DKAN_58	0.61099	HC
DKAN_07	DKAN_58	0.622321	HC
DKAN_08	DKAN_58	0.629755	HC
DKAN_09	DKAN_58	0.622956	HC
DKAN_10	DKAN_58	0.60769	HC
DKAN_11	DKAN_58	0.692679	HC
DKAN_12	DKAN_58	0.752589	HC
DKAN_13	DKAN_58	0.664742	HC
DKAN_20	DKAN_58	0.649621	HC
DKAN_24	DKAN_58	0.687223	HC
DKAN_25	DKAN_58	0.629257	HC
DKAN_26	DKAN_58	0.646421	HC
DKAN_27	DKAN_58	0.703636	HC
DKAN_29	DKAN_58	0.631969	HC
DKAN_30	DKAN_58	0.61311	HC
DKAN_39	DKAN_58	0.715854	HC
DKAN_40	DKAN_58	0.641482	HC
DKAN_43	DKAN_58	0.614951	HC
DKAN_44	DKAN_58	0.646112	HC
DKAN_47	DKAN_58	0.622744	HC
DKAN_50	DKAN_58	0.7317	HC
DKAN_57	DKAN_58	0.594453	HC
DKAN_01	DKAN_59	0.770698	AN
DKAN_02	DKAN_59	0.727395	AN
DKAN_03	DKAN_59	0.792278	AN
DKAN_04	DKAN_59	0.834048	AN
DKAN_05	DKAN_59	0.751588	AN
DKAN_14	DKAN_59	0.740847	AN
DKAN_15	DKAN_59	0.764655	AN
DKAN_16	DKAN_59	0.705231	AN
DKAN_17	DKAN_59	0.723181	AN
DKAN_18	DKAN_59	0.791225	AN
DKAN_19	DKAN_59	0.814387	AN
DKAN_21	DKAN_59	0.743631	AN
DKAN_22	DKAN_59	0.723172	AN
DKAN_23	DKAN_59	0.764169	AN
DKAN_28	DKAN_59	0.815282	AN
DKAN_31	DKAN_59	0.779785	AN
DKAN_32	DKAN_59	0.763226	AN
DKAN_33	DKAN_59	0.765959	AN
DKAN_34	DKAN_59	0.788073	AN
DKAN_35	DKAN_59	0.777178	AN
DKAN_36	DKAN_59	0.756873	AN
DKAN_37	DKAN_59	0.755917	AN
DKAN_38	DKAN_59	0.819706	AN
DKAN_41	DKAN_59	0.777065	AN
DKAN_42	DKAN_59	0.784417	AN
DKAN_45	DKAN_59	0.756152	AN
DKAN_46	DKAN_59	0.837527	AN
DKAN_48	DKAN_59	0.743262	AN
DKAN_49	DKAN_59	0.843937	AN
DKAN_51	DKAN_59	0.773268	AN
DKAN_52	DKAN_59	0.729941	AN
DKAN_53	DKAN_59	0.737883	AN
DKAN_54	DKAN_59	0.767674	AN
DKAN_55	DKAN_59	0.80939	AN
DKAN_56	DKAN_59	0.806632	AN
DKAN_01	DKAN_60	0.768033	AN
DKAN_02	DKAN_60	0.73764	AN
DKAN_03	DKAN_60	0.746139	AN
DKAN_04	DKAN_60	0.822429	AN
DKAN_05	DKAN_60	0.724252	AN
DKAN_14	DKAN_60	0.709207	AN
DKAN_15	DKAN_60	0.719972	AN
DKAN_16	DKAN_60	0.714705	AN
DKAN_17	DKAN_60	0.694278	AN
DKAN_18	DKAN_60	0.751416	AN
DKAN_19	DKAN_60	0.820091	AN
DKAN_21	DKAN_60	0.757232	AN
DKAN_22	DKAN_60	0.728296	AN
DKAN_23	DKAN_60	0.718354	AN
DKAN_28	DKAN_60	0.764415	AN
DKAN_31	DKAN_60	0.765665	AN
DKAN_32	DKAN_60	0.781388	AN
DKAN_33	DKAN_60	0.736969	AN
DKAN_34	DKAN_60	0.810568	AN
DKAN_35	DKAN_60	0.744834	AN
DKAN_36	DKAN_60	0.734483	AN
DKAN_37	DKAN_60	0.678316	AN
DKAN_38	DKAN_60	0.821126	AN
DKAN_41	DKAN_60	0.73438	AN
DKAN_42	DKAN_60	0.764538	AN
DKAN_45	DKAN_60	0.731582	AN
DKAN_46	DKAN_60	0.768061	AN
DKAN_48	DKAN_60	0.713477	AN
DKAN_49	DKAN_60	0.830861	AN
DKAN_51	DKAN_60	0.69547	AN
DKAN_52	DKAN_60	0.732211	AN
DKAN_53	DKAN_60	0.730349	AN
DKAN_54	DKAN_60	0.746708	AN
DKAN_55	DKAN_60	0.757486	AN
DKAN_56	DKAN_60	0.738363	AN
DKAN_59	DKAN_60	0.701946	AN
DKAN_01	DKAN_61	0.727004	AN
DKAN_02	DKAN_61	0.758755	AN
DKAN_03	DKAN_61	0.693376	AN
DKAN_04	DKAN_61	0.742897	AN
DKAN_05	DKAN_61	0.769276	AN
DKAN_14	DKAN_61	0.762305	AN
DKAN_15	DKAN_61	0.775347	AN
DKAN_16	DKAN_61	0.809739	AN
DKAN_17	DKAN_61	0.774261	AN
DKAN_18	DKAN_61	0.742446	AN
DKAN_19	DKAN_61	0.720804	AN
DKAN_21	DKAN_61	0.734845	AN
DKAN_22	DKAN_61	0.714139	AN
DKAN_23	DKAN_61	0.755459	AN
DKAN_28	DKAN_61	0.755118	AN
DKAN_31	DKAN_61	0.767883	AN
DKAN_32	DKAN_61	0.720366	AN
DKAN_33	DKAN_61	0.763482	AN
DKAN_34	DKAN_61	0.656406	AN
DKAN_35	DKAN_61	0.71457	AN
DKAN_36	DKAN_61	0.737226	AN
DKAN_37	DKAN_61	0.7926	AN
DKAN_38	DKAN_61	0.782115	AN
DKAN_41	DKAN_61	0.73454	AN
DKAN_42	DKAN_61	0.712457	AN
DKAN_45	DKAN_61	0.732976	AN
DKAN_46	DKAN_61	0.748675	AN
DKAN_48	DKAN_61	0.787553	AN
DKAN_49	DKAN_61	0.717279	AN
DKAN_51	DKAN_61	0.760782	AN
DKAN_52	DKAN_61	0.782592	AN
DKAN_53	DKAN_61	0.828436	AN
DKAN_54	DKAN_61	0.776783	AN
DKAN_55	DKAN_61	0.765693	AN
DKAN_56	DKAN_61	0.757294	AN
DKAN_59	DKAN_61	0.816361	AN
DKAN_60	DKAN_61	0.823592	AN
DKAN_01	DKAN_62	0.58716	AN
DKAN_02	DKAN_62	0.751371	AN
DKAN_03	DKAN_62	0.689227	AN
DKAN_04	DKAN_62	0.78904	AN
DKAN_05	DKAN_62	0.734602	AN
DKAN_14	DKAN_62	0.713522	AN
DKAN_15	DKAN_62	0.673005	AN
DKAN_16	DKAN_62	0.738746	AN
DKAN_17	DKAN_62	0.67074	AN
DKAN_18	DKAN_62	0.698153	AN
DKAN_19	DKAN_62	0.690689	AN
DKAN_21	DKAN_62	0.725721	AN
DKAN_22	DKAN_62	0.690809	AN
DKAN_23	DKAN_62	0.752215	AN
DKAN_28	DKAN_62	0.705875	AN
DKAN_31	DKAN_62	0.73943	AN
DKAN_32	DKAN_62	0.651804	AN
DKAN_33	DKAN_62	0.701944	AN
DKAN_34	DKAN_62	0.651404	AN
DKAN_35	DKAN_62	0.692937	AN
DKAN_36	DKAN_62	0.733382	AN
DKAN_37	DKAN_62	0.721074	AN
DKAN_38	DKAN_62	0.80252	AN
DKAN_41	DKAN_62	0.696467	AN
DKAN_42	DKAN_62	0.667371	AN
DKAN_45	DKAN_62	0.68348	AN
DKAN_46	DKAN_62	0.735737	AN
DKAN_48	DKAN_62	0.744566	AN
DKAN_49	DKAN_62	0.775208	AN
DKAN_51	DKAN_62	0.753577	AN
DKAN_52	DKAN_62	0.718062	AN
DKAN_53	DKAN_62	0.772399	AN
DKAN_54	DKAN_62	0.734071	AN
DKAN_55	DKAN_62	0.734183	AN
DKAN_56	DKAN_62	0.726043	AN
DKAN_59	DKAN_62	0.809298	AN
DKAN_60	DKAN_62	0.786328	AN
DKAN_61	DKAN_62	0.712441	AN
DKAN_01	DKAN_63	0.68495	AN
DKAN_02	DKAN_63	0.765468	AN
DKAN_03	DKAN_63	0.610508	AN
DKAN_04	DKAN_63	0.740331	AN
DKAN_05	DKAN_63	0.713114	AN
DKAN_14	DKAN_63	0.625079	AN
DKAN_15	DKAN_63	0.601626	AN
DKAN_16	DKAN_63	0.753437	AN
DKAN_17	DKAN_63	0.66753	AN
DKAN_18	DKAN_63	0.6447	AN
DKAN_19	DKAN_63	0.708939	AN
DKAN_21	DKAN_63	0.66179	AN
DKAN_22	DKAN_63	0.6728	AN
DKAN_23	DKAN_63	0.689833	AN
DKAN_28	DKAN_63	0.643791	AN
DKAN_31	DKAN_63	0.689264	AN
DKAN_32	DKAN_63	0.717454	AN
DKAN_33	DKAN_63	0.724526	AN
DKAN_34	DKAN_63	0.714501	AN
DKAN_35	DKAN_63	0.642083	AN
DKAN_36	DKAN_63	0.671267	AN
DKAN_37	DKAN_63	0.686788	AN
DKAN_38	DKAN_63	0.765679	AN
DKAN_41	DKAN_63	0.639269	AN
DKAN_42	DKAN_63	0.701907	AN
DKAN_45	DKAN_63	0.727332	AN
DKAN_46	DKAN_63	0.690085	AN
DKAN_48	DKAN_63	0.628873	AN
DKAN_49	DKAN_63	0.738734	AN
DKAN_51	DKAN_63	0.728007	AN
DKAN_52	DKAN_63	0.719647	AN
DKAN_53	DKAN_63	0.761762	AN
DKAN_54	DKAN_63	0.694781	AN
DKAN_55	DKAN_63	0.697993	AN
DKAN_56	DKAN_63	0.648152	AN
DKAN_59	DKAN_63	0.768063	AN
DKAN_60	DKAN_63	0.711987	AN
DKAN_61	DKAN_63	0.740787	AN
DKAN_62	DKAN_63	0.682453	AN
DKAN_01	DKAN_64	0.871903	AN
DKAN_02	DKAN_64	0.831635	AN
DKAN_03	DKAN_64	0.856864	AN
DKAN_04	DKAN_64	0.892296	AN
DKAN_05	DKAN_64	0.786226	AN
DKAN_14	DKAN_64	0.824197	AN
DKAN_15	DKAN_64	0.832255	AN
DKAN_16	DKAN_64	0.807973	AN
DKAN_17	DKAN_64	0.847745	AN
DKAN_18	DKAN_64	0.835344	AN
DKAN_19	DKAN_64	0.867231	AN
DKAN_21	DKAN_64	0.848287	AN
DKAN_22	DKAN_64	0.838036	AN
DKAN_23	DKAN_64	0.829988	AN
DKAN_28	DKAN_64	0.84381	AN
DKAN_31	DKAN_64	0.881336	AN
DKAN_32	DKAN_64	0.874274	AN
DKAN_33	DKAN_64	0.818103	AN
DKAN_34	DKAN_64	0.857235	AN
DKAN_35	DKAN_64	0.832152	AN
DKAN_36	DKAN_64	0.833184	AN
DKAN_37	DKAN_64	0.788118	AN
DKAN_38	DKAN_64	0.838796	AN
DKAN_41	DKAN_64	0.839287	AN
DKAN_42	DKAN_64	0.8723	AN
DKAN_45	DKAN_64	0.838101	AN
DKAN_46	DKAN_64	0.868927	AN
DKAN_48	DKAN_64	0.81019	AN
DKAN_49	DKAN_64	0.876558	AN
DKAN_51	DKAN_64	0.808001	AN
DKAN_52	DKAN_64	0.819702	AN
DKAN_53	DKAN_64	0.849706	AN
DKAN_54	DKAN_64	0.865885	AN
DKAN_55	DKAN_64	0.865398	AN
DKAN_56	DKAN_64	0.80447	AN
DKAN_59	DKAN_64	0.82611	AN
DKAN_60	DKAN_64	0.806892	AN
DKAN_61	DKAN_64	0.842701	AN
DKAN_62	DKAN_64	0.847341	AN
DKAN_63	DKAN_64	0.82822	AN
DKAN_06	DKAN_65	0.664578	HC
DKAN_07	DKAN_65	0.700002	HC
DKAN_08	DKAN_65	0.697923	HC
DKAN_09	DKAN_65	0.674989	HC
DKAN_10	DKAN_65	0.637896	HC
DKAN_11	DKAN_65	0.707151	HC
DKAN_12	DKAN_65	0.745014	HC
DKAN_13	DKAN_65	0.690255	HC
DKAN_20	DKAN_65	0.661401	HC
DKAN_24	DKAN_65	0.692255	HC
DKAN_25	DKAN_65	0.680039	HC
DKAN_26	DKAN_65	0.679585	HC
DKAN_27	DKAN_65	0.734479	HC
DKAN_29	DKAN_65	0.667795	HC
DKAN_30	DKAN_65	0.635485	HC
DKAN_39	DKAN_65	0.747114	HC
DKAN_40	DKAN_65	0.676604	HC
DKAN_43	DKAN_65	0.62901	HC
DKAN_44	DKAN_65	0.648665	HC
DKAN_47	DKAN_65	0.667135	HC
DKAN_50	DKAN_65	0.74809	HC
DKAN_57	DKAN_65	0.686466	HC
DKAN_58	DKAN_65	0.636158	HC
DKAN_01	DKAN_66	0.682733	AN
DKAN_02	DKAN_66	0.728868	AN
DKAN_03	DKAN_66	0.751229	AN
DKAN_04	DKAN_66	0.785719	AN
DKAN_05	DKAN_66	0.762498	AN
DKAN_14	DKAN_66	0.759123	AN
DKAN_15	DKAN_66	0.746115	AN
DKAN_16	DKAN_66	0.789969	AN
DKAN_17	DKAN_66	0.764886	AN
DKAN_18	DKAN_66	0.754838	AN
DKAN_19	DKAN_66	0.735642	AN
DKAN_21	DKAN_66	0.775441	AN
DKAN_22	DKAN_66	0.72217	AN
DKAN_23	DKAN_66	0.781327	AN
DKAN_28	DKAN_66	0.783208	AN
DKAN_31	DKAN_66	0.742812	AN
DKAN_32	DKAN_66	0.737144	AN
DKAN_33	DKAN_66	0.746067	AN
DKAN_34	DKAN_66	0.718462	AN
DKAN_35	DKAN_66	0.738828	AN
DKAN_36	DKAN_66	0.726994	AN
DKAN_37	DKAN_66	0.735372	AN
DKAN_38	DKAN_66	0.843302	AN
DKAN_41	DKAN_66	0.760967	AN
DKAN_42	DKAN_66	0.769924	AN
DKAN_45	DKAN_66	0.746317	AN
DKAN_46	DKAN_66	0.783788	AN
DKAN_48	DKAN_66	0.782698	AN
DKAN_49	DKAN_66	0.804121	AN
DKAN_51	DKAN_66	0.745501	AN
DKAN_52	DKAN_66	0.71404	AN
DKAN_53	DKAN_66	0.828041	AN
DKAN_54	DKAN_66	0.758308	AN
DKAN_55	DKAN_66	0.765355	AN
DKAN_56	DKAN_66	0.74683	AN
DKAN_59	DKAN_66	0.79954	AN
DKAN_60	DKAN_66	0.817313	AN
DKAN_61	DKAN_66	0.713131	AN
DKAN_62	DKAN_66	0.701842	AN
DKAN_63	DKAN_66	0.723383	AN
DKAN_64	DKAN_66	0.81666	AN
DKAN_06	DKAN_67	0.692248	HC
DKAN_07	DKAN_67	0.721029	HC
DKAN_08	DKAN_67	0.706487	HC
DKAN_09	DKAN_67	0.738042	HC
DKAN_10	DKAN_67	0.649164	HC
DKAN_11	DKAN_67	0.7897	HC
DKAN_12	DKAN_67	0.770698	HC
DKAN_13	DKAN_67	0.693352	HC
DKAN_20	DKAN_67	0.705145	HC
DKAN_24	DKAN_67	0.761219	HC
DKAN_25	DKAN_67	0.637605	HC
DKAN_26	DKAN_67	0.758218	HC
DKAN_27	DKAN_67	0.763394	HC
DKAN_29	DKAN_67	0.655078	HC
DKAN_30	DKAN_67	0.603288	HC
DKAN_39	DKAN_67	0.8006	HC
DKAN_40	DKAN_67	0.69163	HC
DKAN_43	DKAN_67	0.631604	HC
DKAN_44	DKAN_67	0.697842	HC
DKAN_47	DKAN_67	0.656603	HC
DKAN_50	DKAN_67	0.808389	HC
DKAN_57	DKAN_67	0.718861	HC
DKAN_58	DKAN_67	0.668657	HC
DKAN_65	DKAN_67	0.654021	HC
DKAN_01	DKAN_68	0.752664	AN
DKAN_02	DKAN_68	0.734618	AN
DKAN_03	DKAN_68	0.783143	AN
DKAN_04	DKAN_68	0.806481	AN
DKAN_05	DKAN_68	0.716091	AN
DKAN_14	DKAN_68	0.78121	AN
DKAN_15	DKAN_68	0.71184	AN
DKAN_16	DKAN_68	0.775044	AN
DKAN_17	DKAN_68	0.752612	AN
DKAN_18	DKAN_68	0.791562	AN
DKAN_19	DKAN_68	0.773534	AN
DKAN_21	DKAN_68	0.769549	AN
DKAN_22	DKAN_68	0.778194	AN
DKAN_23	DKAN_68	0.772377	AN
DKAN_28	DKAN_68	0.813885	AN
DKAN_31	DKAN_68	0.759688	AN
DKAN_32	DKAN_68	0.768394	AN
DKAN_33	DKAN_68	0.718536	AN
DKAN_34	DKAN_68	0.770331	AN
DKAN_35	DKAN_68	0.749739	AN
DKAN_36	DKAN_68	0.714381	AN
DKAN_37	DKAN_68	0.777761	AN
DKAN_38	DKAN_68	0.851237	AN
DKAN_41	DKAN_68	0.764717	AN
DKAN_42	DKAN_68	0.782333	AN
DKAN_45	DKAN_68	0.740528	AN
DKAN_46	DKAN_68	0.835595	AN
DKAN_48	DKAN_68	0.802313	AN
DKAN_49	DKAN_68	0.820754	AN
DKAN_51	DKAN_68	0.794724	AN
DKAN_52	DKAN_68	0.735544	AN
DKAN_53	DKAN_68	0.778282	AN
DKAN_54	DKAN_68	0.753655	AN
DKAN_55	DKAN_68	0.74712	AN
DKAN_56	DKAN_68	0.74862	AN
DKAN_59	DKAN_68	0.783016	AN
DKAN_60	DKAN_68	0.766333	AN
DKAN_61	DKAN_68	0.811508	AN
DKAN_62	DKAN_68	0.779642	AN
DKAN_63	DKAN_68	0.751442	AN
DKAN_64	DKAN_68	0.850012	AN
DKAN_66	DKAN_68	0.770251	AN
DKAN_01	DKAN_69	0.731564	AN
DKAN_02	DKAN_69	0.698088	AN
DKAN_03	DKAN_69	0.695749	AN
DKAN_04	DKAN_69	0.739345	AN
DKAN_05	DKAN_69	0.705995	AN
DKAN_14	DKAN_69	0.696176	AN
DKAN_15	DKAN_69	0.752854	AN
DKAN_16	DKAN_69	0.788157	AN
DKAN_17	DKAN_69	0.722294	AN
DKAN_18	DKAN_69	0.710213	AN
DKAN_19	DKAN_69	0.782452	AN
DKAN_21	DKAN_69	0.709198	AN
DKAN_22	DKAN_69	0.68683	AN
DKAN_23	DKAN_69	0.729612	AN
DKAN_28	DKAN_69	0.678437	AN
DKAN_31	DKAN_69	0.733329	AN
DKAN_32	DKAN_69	0.715335	AN
DKAN_33	DKAN_69	0.690707	AN
DKAN_34	DKAN_69	0.690874	AN
DKAN_35	DKAN_69	0.664724	AN
DKAN_36	DKAN_69	0.73294	AN
DKAN_37	DKAN_69	0.69908	AN
DKAN_38	DKAN_69	0.786268	AN
DKAN_41	DKAN_69	0.715159	AN
DKAN_42	DKAN_69	0.75045	AN
DKAN_45	DKAN_69	0.747168	AN
DKAN_46	DKAN_69	0.760446	AN
DKAN_48	DKAN_69	0.721237	AN
DKAN_49	DKAN_69	0.746458	AN
DKAN_51	DKAN_69	0.722718	AN
DKAN_52	DKAN_69	0.739127	AN
DKAN_53	DKAN_69	0.80772	AN
DKAN_54	DKAN_69	0.766044	AN
DKAN_55	DKAN_69	0.720108	AN
DKAN_56	DKAN_69	0.694845	AN
DKAN_59	DKAN_69	0.799777	AN
DKAN_60	DKAN_69	0.778032	AN
DKAN_61	DKAN_69	0.728241	AN
DKAN_62	DKAN_69	0.734041	AN
DKAN_63	DKAN_69	0.661186	AN
DKAN_64	DKAN_69	0.833627	AN
DKAN_66	DKAN_69	0.710802	AN
DKAN_68	DKAN_69	0.759863	AN
DKAN_01	DKAN_70	0.609922	AN
DKAN_02	DKAN_70	0.753404	AN
DKAN_03	DKAN_70	0.701272	AN
DKAN_04	DKAN_70	0.768144	AN
DKAN_05	DKAN_70	0.672795	AN
DKAN_14	DKAN_70	0.705447	AN
DKAN_15	DKAN_70	0.653656	AN
DKAN_16	DKAN_70	0.740222	AN
DKAN_17	DKAN_70	0.588516	AN
DKAN_18	DKAN_70	0.712488	AN
DKAN_19	DKAN_70	0.723274	AN
DKAN_21	DKAN_70	0.694055	AN
DKAN_22	DKAN_70	0.667008	AN
DKAN_23	DKAN_70	0.703382	AN
DKAN_28	DKAN_70	0.736727	AN
DKAN_31	DKAN_70	0.63379	AN
DKAN_32	DKAN_70	0.623891	AN
DKAN_33	DKAN_70	0.717409	AN
DKAN_34	DKAN_70	0.668025	AN
DKAN_35	DKAN_70	0.668651	AN
DKAN_36	DKAN_70	0.658252	AN
DKAN_37	DKAN_70	0.733684	AN
DKAN_38	DKAN_70	0.825806	AN
DKAN_41	DKAN_70	0.707678	AN
DKAN_42	DKAN_70	0.632399	AN
DKAN_45	DKAN_70	0.600964	AN
DKAN_46	DKAN_70	0.771567	AN
DKAN_48	DKAN_70	0.730821	AN
DKAN_49	DKAN_70	0.775439	AN
DKAN_51	DKAN_70	0.718011	AN
DKAN_52	DKAN_70	0.642433	AN
DKAN_53	DKAN_70	0.675204	AN
DKAN_54	DKAN_70	0.676569	AN
DKAN_55	DKAN_70	0.678441	AN
DKAN_56	DKAN_70	0.72747	AN
DKAN_59	DKAN_70	0.767534	AN
DKAN_60	DKAN_70	0.752888	AN
DKAN_61	DKAN_70	0.768943	AN
DKAN_62	DKAN_70	0.690382	AN
DKAN_63	DKAN_70	0.697107	AN
DKAN_64	DKAN_70	0.853806	AN
DKAN_66	DKAN_70	0.76457	AN
DKAN_68	DKAN_70	0.714671	AN
DKAN_69	DKAN_70	0.75805	AN
DKAN_06	DKAN_71	0.61566	HC
DKAN_07	DKAN_71	0.639991	HC
DKAN_08	DKAN_71	0.672401	HC
DKAN_09	DKAN_71	0.654811	HC
DKAN_10	DKAN_71	0.689065	HC
DKAN_11	DKAN_71	0.650251	HC
DKAN_12	DKAN_71	0.739112	HC
DKAN_13	DKAN_71	0.710158	HC
DKAN_20	DKAN_71	0.646485	HC
DKAN_24	DKAN_71	0.654223	HC
DKAN_25	DKAN_71	0.685087	HC
DKAN_26	DKAN_71	0.64829	HC
DKAN_27	DKAN_71	0.693434	HC
DKAN_29	DKAN_71	0.709087	HC
DKAN_30	DKAN_71	0.682443	HC
DKAN_39	DKAN_71	0.705295	HC
DKAN_40	DKAN_71	0.667884	HC
DKAN_43	DKAN_71	0.632524	HC
DKAN_44	DKAN_71	0.634991	HC
DKAN_47	DKAN_71	0.670336	HC
DKAN_50	DKAN_71	0.703857	HC
DKAN_57	DKAN_71	0.654891	HC
DKAN_58	DKAN_71	0.640572	HC
DKAN_65	DKAN_71	0.606776	HC
DKAN_67	DKAN_71	0.719558	HC
DKAN_06	DKAN_72	0.619449	HC
DKAN_07	DKAN_72	0.644221	HC
DKAN_08	DKAN_72	0.68819	HC
DKAN_09	DKAN_72	0.658346	HC
DKAN_10	DKAN_72	0.701421	HC
DKAN_11	DKAN_72	0.710052	HC
DKAN_12	DKAN_72	0.776391	HC
DKAN_13	DKAN_72	0.675329	HC
DKAN_20	DKAN_72	0.659082	HC
DKAN_24	DKAN_72	0.669003	HC
DKAN_25	DKAN_72	0.682094	HC
DKAN_26	DKAN_72	0.679902	HC
DKAN_27	DKAN_72	0.726488	HC
DKAN_29	DKAN_72	0.687683	HC
DKAN_30	DKAN_72	0.668372	HC
DKAN_39	DKAN_72	0.743507	HC
DKAN_40	DKAN_72	0.666533	HC
DKAN_43	DKAN_72	0.625559	HC
DKAN_44	DKAN_72	0.660468	HC
DKAN_47	DKAN_72	0.641961	HC
DKAN_50	DKAN_72	0.75129	HC
DKAN_57	DKAN_72	0.70076	HC
DKAN_58	DKAN_72	0.608726	HC
DKAN_65	DKAN_72	0.609123	HC
DKAN_67	DKAN_72	0.697913	HC
DKAN_71	DKAN_72	0.631386	HC
DKAN_06	DKAN_73	0.70937	HC
DKAN_07	DKAN_73	0.71157	HC
DKAN_08	DKAN_73	0.776336	HC
DKAN_09	DKAN_73	0.730798	HC
DKAN_10	DKAN_73	0.80283	HC
DKAN_11	DKAN_73	0.663144	HC
DKAN_12	DKAN_73	0.811426	HC
DKAN_13	DKAN_73	0.799896	HC
DKAN_20	DKAN_73	0.747838	HC
DKAN_24	DKAN_73	0.728636	HC
DKAN_25	DKAN_73	0.787932	HC
DKAN_26	DKAN_73	0.74593	HC
DKAN_27	DKAN_73	0.776504	HC
DKAN_29	DKAN_73	0.83035	HC
DKAN_30	DKAN_73	0.766069	HC
DKAN_39	DKAN_73	0.721542	HC
DKAN_40	DKAN_73	0.758669	HC
DKAN_43	DKAN_73	0.768976	HC
DKAN_44	DKAN_73	0.734311	HC
DKAN_47	DKAN_73	0.808278	HC
DKAN_50	DKAN_73	0.691193	HC
DKAN_57	DKAN_73	0.754339	HC
DKAN_58	DKAN_73	0.737736	HC
DKAN_65	DKAN_73	0.767793	HC
DKAN_67	DKAN_73	0.776748	HC
DKAN_71	DKAN_73	0.756831	HC
DKAN_72	DKAN_73	0.774828	HC
DKAN_06	DKAN_74	0.584724	HC
DKAN_07	DKAN_74	0.590294	HC
DKAN_08	DKAN_74	0.658898	HC
DKAN_09	DKAN_74	0.695307	HC
DKAN_10	DKAN_74	0.66157	HC
DKAN_11	DKAN_74	0.667239	HC
DKAN_12	DKAN_74	0.724625	HC
DKAN_13	DKAN_74	0.665806	HC
DKAN_20	DKAN_74	0.655796	HC
DKAN_24	DKAN_74	0.634414	HC
DKAN_25	DKAN_74	0.620424	HC
DKAN_26	DKAN_74	0.705171	HC
DKAN_27	DKAN_74	0.687414	HC
DKAN_29	DKAN_74	0.681034	HC
DKAN_30	DKAN_74	0.668472	HC
DKAN_39	DKAN_74	0.755416	HC
DKAN_40	DKAN_74	0.625124	HC
DKAN_43	DKAN_74	0.619657	HC
DKAN_44	DKAN_74	0.609155	HC
DKAN_47	DKAN_74	0.643396	HC
DKAN_50	DKAN_74	0.730252	HC
DKAN_57	DKAN_74	0.642486	HC
DKAN_58	DKAN_74	0.592923	HC
DKAN_65	DKAN_74	0.664028	HC
DKAN_67	DKAN_74	0.703445	HC
DKAN_71	DKAN_74	0.649607	HC
DKAN_72	DKAN_74	0.596083	HC
DKAN_73	DKAN_74	0.706271	HC
DKAN_06	DKAN_75	0.675182	HC
DKAN_07	DKAN_75	0.678018	HC
DKAN_08	DKAN_75	0.709535	HC
DKAN_09	DKAN_75	0.682952	HC
DKAN_10	DKAN_75	0.705333	HC
DKAN_11	DKAN_75	0.660276	HC
DKAN_12	DKAN_75	0.747998	HC
DKAN_13	DKAN_75	0.716297	HC
DKAN_20	DKAN_75	0.683384	HC
DKAN_24	DKAN_75	0.663799	HC
DKAN_25	DKAN_75	0.712172	HC
DKAN_26	DKAN_75	0.670963	HC
DKAN_27	DKAN_75	0.692877	HC
DKAN_29	DKAN_75	0.750395	HC
DKAN_30	DKAN_75	0.729651	HC
DKAN_39	DKAN_75	0.687182	HC
DKAN_40	DKAN_75	0.709988	HC
DKAN_43	DKAN_75	0.681499	HC
DKAN_44	DKAN_75	0.652671	HC
DKAN_47	DKAN_75	0.691673	HC
DKAN_50	DKAN_75	0.693251	HC
DKAN_57	DKAN_75	0.691017	HC
DKAN_58	DKAN_75	0.6983	HC
DKAN_65	DKAN_75	0.66932	HC
DKAN_67	DKAN_75	0.745316	HC
DKAN_71	DKAN_75	0.634201	HC
DKAN_72	DKAN_75	0.671816	HC
DKAN_73	DKAN_75	0.725218	HC
DKAN_74	DKAN_75	0.615943	HC
DKAN_01	DKAN_76	0.73145	AN
DKAN_02	DKAN_76	0.75591	AN
DKAN_03	DKAN_76	0.808546	AN
DKAN_04	DKAN_76	0.802609	AN
DKAN_05	DKAN_76	0.766849	AN
DKAN_14	DKAN_76	0.797464	AN
DKAN_15	DKAN_76	0.807229	AN
DKAN_16	DKAN_76	0.844125	AN
DKAN_17	DKAN_76	0.782156	AN
DKAN_18	DKAN_76	0.781715	AN
DKAN_19	DKAN_76	0.752408	AN
DKAN_21	DKAN_76	0.81447	AN
DKAN_22	DKAN_76	0.763703	AN
DKAN_23	DKAN_76	0.788912	AN
DKAN_28	DKAN_76	0.792383	AN
DKAN_31	DKAN_76	0.798272	AN
DKAN_32	DKAN_76	0.743948	AN
DKAN_33	DKAN_76	0.742486	AN
DKAN_34	DKAN_76	0.720898	AN
DKAN_35	DKAN_76	0.757024	AN
DKAN_36	DKAN_76	0.751772	AN
DKAN_37	DKAN_76	0.790583	AN
DKAN_38	DKAN_76	0.829548	AN
DKAN_41	DKAN_76	0.789533	AN
DKAN_42	DKAN_76	0.802228	AN
DKAN_45	DKAN_76	0.789711	AN
DKAN_46	DKAN_76	0.825121	AN
DKAN_48	DKAN_76	0.807572	AN
DKAN_49	DKAN_76	0.793492	AN
DKAN_51	DKAN_76	0.785261	AN
DKAN_52	DKAN_76	0.757001	AN
DKAN_53	DKAN_76	0.863776	AN
DKAN_54	DKAN_76	0.79875	AN
DKAN_55	DKAN_76	0.813823	AN
DKAN_56	DKAN_76	0.769978	AN
DKAN_59	DKAN_76	0.828065	AN
DKAN_60	DKAN_76	0.830198	AN
DKAN_61	DKAN_76	0.736163	AN
DKAN_62	DKAN_76	0.755059	AN
DKAN_63	DKAN_76	0.79181	AN
DKAN_64	DKAN_76	0.810259	AN
DKAN_66	DKAN_76	0.692375	AN
DKAN_68	DKAN_76	0.793181	AN
DKAN_69	DKAN_76	0.707864	AN
DKAN_70	DKAN_76	0.768309	AN
DKAN_01	DKAN_77	0.702789	AN
DKAN_02	DKAN_77	0.786712	AN
DKAN_03	DKAN_77	0.696438	AN
DKAN_04	DKAN_77	0.651804	AN
DKAN_05	DKAN_77	0.774476	AN
DKAN_14	DKAN_77	0.725948	AN
DKAN_15	DKAN_77	0.725668	AN
DKAN_16	DKAN_77	0.813933	AN
DKAN_17	DKAN_77	0.743641	AN
DKAN_18	DKAN_77	0.684489	AN
DKAN_19	DKAN_77	0.672823	AN
DKAN_21	DKAN_77	0.700463	AN
DKAN_22	DKAN_77	0.756109	AN
DKAN_23	DKAN_77	0.766828	AN
DKAN_28	DKAN_77	0.749888	AN
DKAN_31	DKAN_77	0.68166	AN
DKAN_32	DKAN_77	0.696584	AN
DKAN_33	DKAN_77	0.739465	AN
DKAN_34	DKAN_77	0.681288	AN
DKAN_35	DKAN_77	0.691502	AN
DKAN_36	DKAN_77	0.744009	AN
DKAN_37	DKAN_77	0.801875	AN
DKAN_38	DKAN_77	0.83598	AN
DKAN_41	DKAN_77	0.713769	AN
DKAN_42	DKAN_77	0.662548	AN
DKAN_45	DKAN_77	0.723731	AN
DKAN_46	DKAN_77	0.746848	AN
DKAN_48	DKAN_77	0.774073	AN
DKAN_49	DKAN_77	0.683897	AN
DKAN_51	DKAN_77	0.77154	AN
DKAN_52	DKAN_77	0.788622	AN
DKAN_53	DKAN_77	0.815036	AN
DKAN_54	DKAN_77	0.676431	AN
DKAN_55	DKAN_77	0.673209	AN
DKAN_56	DKAN_77	0.731175	AN
DKAN_59	DKAN_77	0.825683	AN
DKAN_60	DKAN_77	0.817655	AN
DKAN_61	DKAN_77	0.664689	AN
DKAN_62	DKAN_77	0.725838	AN
DKAN_63	DKAN_77	0.673641	AN
DKAN_64	DKAN_77	0.866663	AN
DKAN_66	DKAN_77	0.75772	AN
DKAN_68	DKAN_77	0.815754	AN
DKAN_69	DKAN_77	0.707514	AN
DKAN_70	DKAN_77	0.760611	AN
DKAN_76	DKAN_77	0.790773	AN
DKAN_01	DKAN_78	0.663394	AN
DKAN_02	DKAN_78	0.696305	AN
DKAN_03	DKAN_78	0.687377	AN
DKAN_04	DKAN_78	0.737214	AN
DKAN_05	DKAN_78	0.655801	AN
DKAN_14	DKAN_78	0.669443	AN
DKAN_15	DKAN_78	0.706146	AN
DKAN_16	DKAN_78	0.705411	AN
DKAN_17	DKAN_78	0.67023	AN
DKAN_18	DKAN_78	0.707831	AN
DKAN_19	DKAN_78	0.69829	AN
DKAN_21	DKAN_78	0.655829	AN
DKAN_22	DKAN_78	0.586654	AN
DKAN_23	DKAN_78	0.64863	AN
DKAN_28	DKAN_78	0.684747	AN
DKAN_31	DKAN_78	0.742484	AN
DKAN_32	DKAN_78	0.667134	AN
DKAN_33	DKAN_78	0.707858	AN
DKAN_34	DKAN_78	0.674944	AN
DKAN_35	DKAN_78	0.64335	AN
DKAN_36	DKAN_78	0.656381	AN
DKAN_37	DKAN_78	0.683237	AN
DKAN_38	DKAN_78	0.742081	AN
DKAN_41	DKAN_78	0.672041	AN
DKAN_42	DKAN_78	0.734649	AN
DKAN_45	DKAN_78	0.703755	AN
DKAN_46	DKAN_78	0.732836	AN
DKAN_48	DKAN_78	0.676876	AN
DKAN_49	DKAN_78	0.752009	AN
DKAN_51	DKAN_78	0.649662	AN
DKAN_52	DKAN_78	0.684631	AN
DKAN_53	DKAN_78	0.748974	AN
DKAN_54	DKAN_78	0.703546	AN
DKAN_55	DKAN_78	0.7352	AN
DKAN_56	DKAN_78	0.715213	AN
DKAN_59	DKAN_78	0.735924	AN
DKAN_60	DKAN_78	0.755919	AN
DKAN_61	DKAN_78	0.690458	AN
DKAN_62	DKAN_78	0.696261	AN
DKAN_63	DKAN_78	0.68038	AN
DKAN_64	DKAN_78	0.797914	AN
DKAN_66	DKAN_78	0.737951	AN
DKAN_68	DKAN_78	0.748433	AN
DKAN_69	DKAN_78	0.671455	AN
DKAN_70	DKAN_78	0.677308	AN
DKAN_76	DKAN_78	0.733077	AN
DKAN_77	DKAN_78	0.725169	AN
DKAN_01	DKAN_79	0.594354	AN
DKAN_02	DKAN_79	0.762388	AN
DKAN_03	DKAN_79	0.702004	AN
DKAN_04	DKAN_79	0.72714	AN
DKAN_05	DKAN_79	0.733008	AN
DKAN_14	DKAN_79	0.729834	AN
DKAN_15	DKAN_79	0.661594	AN
DKAN_16	DKAN_79	0.803128	AN
DKAN_17	DKAN_79	0.66903	AN
DKAN_18	DKAN_79	0.709589	AN
DKAN_19	DKAN_79	0.64788	AN
DKAN_21	DKAN_79	0.692887	AN
DKAN_22	DKAN_79	0.696448	AN
DKAN_23	DKAN_79	0.729325	AN
DKAN_28	DKAN_79	0.742265	AN
DKAN_31	DKAN_79	0.669557	AN
DKAN_32	DKAN_79	0.621942	AN
DKAN_33	DKAN_79	0.70369	AN
DKAN_34	DKAN_79	0.61087	AN
DKAN_35	DKAN_79	0.647802	AN
DKAN_36	DKAN_79	0.652735	AN
DKAN_37	DKAN_79	0.767766	AN
DKAN_38	DKAN_79	0.834853	AN
DKAN_41	DKAN_79	0.714307	AN
DKAN_42	DKAN_79	0.618305	AN
DKAN_45	DKAN_79	0.649701	AN
DKAN_46	DKAN_79	0.752714	AN
DKAN_48	DKAN_79	0.768729	AN
DKAN_49	DKAN_79	0.735244	AN
DKAN_51	DKAN_79	0.732455	AN
DKAN_52	DKAN_79	0.667191	AN
DKAN_53	DKAN_79	0.742472	AN
DKAN_54	DKAN_79	0.678331	AN
DKAN_55	DKAN_79	0.633394	AN
DKAN_56	DKAN_79	0.737803	AN
DKAN_59	DKAN_79	0.802532	AN
DKAN_60	DKAN_79	0.785396	AN
DKAN_61	DKAN_79	0.69674	AN
DKAN_62	DKAN_79	0.645099	AN
DKAN_63	DKAN_79	0.685213	AN
DKAN_64	DKAN_79	0.851372	AN
DKAN_66	DKAN_79	0.7129	AN
DKAN_68	DKAN_79	0.728289	AN
DKAN_69	DKAN_79	0.731999	AN
DKAN_70	DKAN_79	0.624161	AN
DKAN_76	DKAN_79	0.769985	AN
DKAN_77	DKAN_79	0.666022	AN
DKAN_78	DKAN_79	0.689326	AN
DKAN_01	DKAN_80	0.686866	AN
DKAN_02	DKAN_80	0.707931	AN
DKAN_03	DKAN_80	0.735754	AN
DKAN_04	DKAN_80	0.75807	AN
DKAN_05	DKAN_80	0.690039	AN
DKAN_14	DKAN_80	0.749876	AN
DKAN_15	DKAN_80	0.715678	AN
DKAN_16	DKAN_80	0.692294	AN
DKAN_17	DKAN_80	0.668238	AN
DKAN_18	DKAN_80	0.747418	AN
DKAN_19	DKAN_80	0.729354	AN
DKAN_21	DKAN_80	0.707212	AN
DKAN_22	DKAN_80	0.707948	AN
DKAN_23	DKAN_80	0.709598	AN
DKAN_28	DKAN_80	0.748104	AN
DKAN_31	DKAN_80	0.731342	AN
DKAN_32	DKAN_80	0.676855	AN
DKAN_33	DKAN_80	0.706288	AN
DKAN_34	DKAN_80	0.736575	AN
DKAN_35	DKAN_80	0.727492	AN
DKAN_36	DKAN_80	0.728411	AN
DKAN_37	DKAN_80	0.747273	AN
DKAN_38	DKAN_80	0.764071	AN
DKAN_41	DKAN_80	0.726803	AN
DKAN_42	DKAN_80	0.735897	AN
DKAN_45	DKAN_80	0.746656	AN
DKAN_46	DKAN_80	0.774256	AN
DKAN_48	DKAN_80	0.756222	AN
DKAN_49	DKAN_80	0.791572	AN
DKAN_51	DKAN_80	0.706433	AN
DKAN_52	DKAN_80	0.686767	AN
DKAN_53	DKAN_80	0.765108	AN
DKAN_54	DKAN_80	0.717231	AN
DKAN_55	DKAN_80	0.745701	AN
DKAN_56	DKAN_80	0.730186	AN
DKAN_59	DKAN_80	0.750313	AN
DKAN_60	DKAN_80	0.7507	AN
DKAN_61	DKAN_80	0.758072	AN
DKAN_62	DKAN_80	0.712731	AN
DKAN_63	DKAN_80	0.716358	AN
DKAN_64	DKAN_80	0.809978	AN
DKAN_66	DKAN_80	0.740655	AN
DKAN_68	DKAN_80	0.764526	AN
DKAN_69	DKAN_80	0.705327	AN
DKAN_70	DKAN_80	0.713886	AN
DKAN_76	DKAN_80	0.728313	AN
DKAN_77	DKAN_80	0.754882	AN
DKAN_78	DKAN_80	0.649612	AN
DKAN_79	DKAN_80	0.727836	AN
DKAN_01	DKAN_81	0.748081	AN
DKAN_02	DKAN_81	0.795455	AN
DKAN_03	DKAN_81	0.777657	AN
DKAN_04	DKAN_81	0.824477	AN
DKAN_05	DKAN_81	0.761357	AN
DKAN_14	DKAN_81	0.78793	AN
DKAN_15	DKAN_81	0.795362	AN
DKAN_16	DKAN_81	0.759675	AN
DKAN_17	DKAN_81	0.809098	AN
DKAN_18	DKAN_81	0.777992	AN
DKAN_19	DKAN_81	0.8236	AN
DKAN_21	DKAN_81	0.829623	AN
DKAN_22	DKAN_81	0.806632	AN
DKAN_23	DKAN_81	0.807332	AN
DKAN_28	DKAN_81	0.804171	AN
DKAN_31	DKAN_81	0.806019	AN
DKAN_32	DKAN_81	0.786159	AN
DKAN_33	DKAN_81	0.77816	AN
DKAN_34	DKAN_81	0.779271	AN
DKAN_35	DKAN_81	0.807733	AN
DKAN_36	DKAN_81	0.787677	AN
DKAN_37	DKAN_81	0.77926	AN
DKAN_38	DKAN_81	0.829521	AN
DKAN_41	DKAN_81	0.813713	AN
DKAN_42	DKAN_81	0.821572	AN
DKAN_45	DKAN_81	0.788225	AN
DKAN_46	DKAN_81	0.828883	AN
DKAN_48	DKAN_81	0.810619	AN
DKAN_49	DKAN_81	0.878215	AN
DKAN_51	DKAN_81	0.790545	AN
DKAN_52	DKAN_81	0.791296	AN
DKAN_53	DKAN_81	0.817421	AN
DKAN_54	DKAN_81	0.824784	AN
DKAN_55	DKAN_81	0.850501	AN
DKAN_56	DKAN_81	0.78529	AN
DKAN_59	DKAN_81	0.768948	AN
DKAN_60	DKAN_81	0.75729	AN
DKAN_61	DKAN_81	0.80997	AN
DKAN_62	DKAN_81	0.788206	AN
DKAN_63	DKAN_81	0.783711	AN
DKAN_64	DKAN_81	0.79791	AN
DKAN_66	DKAN_81	0.745215	AN
DKAN_68	DKAN_81	0.793673	AN
DKAN_69	DKAN_81	0.776711	AN
DKAN_70	DKAN_81	0.801076	AN
DKAN_76	DKAN_81	0.785041	AN
DKAN_77	DKAN_81	0.814001	AN
DKAN_78	DKAN_81	0.757879	AN
DKAN_79	DKAN_81	0.808868	AN
DKAN_80	DKAN_81	0.768582	AN
DKAN_06	DKAN_82	0.635364	HC
DKAN_07	DKAN_82	0.640004	HC
DKAN_08	DKAN_82	0.67812	HC
DKAN_09	DKAN_82	0.698982	HC
DKAN_10	DKAN_82	0.656775	HC
DKAN_11	DKAN_82	0.664385	HC
DKAN_12	DKAN_82	0.703268	HC
DKAN_13	DKAN_82	0.683637	HC
DKAN_20	DKAN_82	0.647284	HC
DKAN_24	DKAN_82	0.630042	HC
DKAN_25	DKAN_82	0.648414	HC
DKAN_26	DKAN_82	0.684913	HC
DKAN_27	DKAN_82	0.752715	HC
DKAN_29	DKAN_82	0.69724	HC
DKAN_30	DKAN_82	0.694149	HC
DKAN_39	DKAN_82	0.718224	HC
DKAN_40	DKAN_82	0.658188	HC
DKAN_43	DKAN_82	0.643352	HC
DKAN_44	DKAN_82	0.645463	HC
DKAN_47	DKAN_82	0.706894	HC
DKAN_50	DKAN_82	0.726343	HC
DKAN_57	DKAN_82	0.6975	HC
DKAN_58	DKAN_82	0.677234	HC
DKAN_65	DKAN_82	0.674166	HC
DKAN_67	DKAN_82	0.717417	HC
DKAN_71	DKAN_82	0.622182	HC
DKAN_72	DKAN_82	0.654561	HC
DKAN_73	DKAN_82	0.770012	HC
DKAN_74	DKAN_82	0.632134	HC
DKAN_75	DKAN_82	0.647733	HC
DKAN_06	DKAN_83	0.722892	HC
DKAN_07	DKAN_83	0.753575	HC
DKAN_08	DKAN_83	0.770964	HC
DKAN_09	DKAN_83	0.698759	HC
DKAN_10	DKAN_83	0.756685	HC
DKAN_11	DKAN_83	0.724471	HC
DKAN_12	DKAN_83	0.776727	HC
DKAN_13	DKAN_83	0.796774	HC
DKAN_20	DKAN_83	0.733563	HC
DKAN_24	DKAN_83	0.728263	HC
DKAN_25	DKAN_83	0.752359	HC
DKAN_26	DKAN_83	0.7219	HC
DKAN_27	DKAN_83	0.772899	HC
DKAN_29	DKAN_83	0.741983	HC
DKAN_30	DKAN_83	0.684593	HC
DKAN_39	DKAN_83	0.761837	HC
DKAN_40	DKAN_83	0.755449	HC
DKAN_43	DKAN_83	0.699535	HC
DKAN_44	DKAN_83	0.769302	HC
DKAN_47	DKAN_83	0.75831	HC
DKAN_50	DKAN_83	0.782995	HC
DKAN_57	DKAN_83	0.695671	HC
DKAN_58	DKAN_83	0.724933	HC
DKAN_65	DKAN_83	0.664114	HC
DKAN_67	DKAN_83	0.749199	HC
DKAN_71	DKAN_83	0.706178	HC
DKAN_72	DKAN_83	0.710957	HC
DKAN_73	DKAN_83	0.802721	HC
DKAN_74	DKAN_83	0.708871	HC
DKAN_75	DKAN_83	0.723706	HC
DKAN_82	DKAN_83	0.687439	HC
DKAN_01	DKAN_84	0.665054	AN
DKAN_02	DKAN_84	0.756982	AN
DKAN_03	DKAN_84	0.751024	AN
DKAN_04	DKAN_84	0.782426	AN
DKAN_05	DKAN_84	0.724392	AN
DKAN_14	DKAN_84	0.722169	AN
DKAN_15	DKAN_84	0.688172	AN
DKAN_16	DKAN_84	0.752508	AN
DKAN_17	DKAN_84	0.660923	AN
DKAN_18	DKAN_84	0.728035	AN
DKAN_19	DKAN_84	0.712358	AN
DKAN_21	DKAN_84	0.706968	AN
DKAN_22	DKAN_84	0.710523	AN
DKAN_23	DKAN_84	0.715681	AN
DKAN_28	DKAN_84	0.795793	AN
DKAN_31	DKAN_84	0.702939	AN
DKAN_32	DKAN_84	0.729824	AN
DKAN_33	DKAN_84	0.702284	AN
DKAN_34	DKAN_84	0.702654	AN
DKAN_35	DKAN_84	0.717508	AN
DKAN_36	DKAN_84	0.698013	AN
DKAN_37	DKAN_84	0.718908	AN
DKAN_38	DKAN_84	0.819147	AN
DKAN_41	DKAN_84	0.7015	AN
DKAN_42	DKAN_84	0.695985	AN
DKAN_45	DKAN_84	0.680351	AN
DKAN_46	DKAN_84	0.771893	AN
DKAN_48	DKAN_84	0.737326	AN
DKAN_49	DKAN_84	0.798113	AN
DKAN_51	DKAN_84	0.749485	AN
DKAN_52	DKAN_84	0.647386	AN
DKAN_53	DKAN_84	0.72481	AN
DKAN_54	DKAN_84	0.721539	AN
DKAN_55	DKAN_84	0.706736	AN
DKAN_56	DKAN_84	0.732681	AN
DKAN_59	DKAN_84	0.757598	AN
DKAN_60	DKAN_84	0.73358	AN
DKAN_61	DKAN_84	0.763866	AN
DKAN_62	DKAN_84	0.653315	AN
DKAN_63	DKAN_84	0.709884	AN
DKAN_64	DKAN_84	0.817145	AN
DKAN_66	DKAN_84	0.728296	AN
DKAN_68	DKAN_84	0.75263	AN
DKAN_69	DKAN_84	0.759241	AN
DKAN_70	DKAN_84	0.661008	AN
DKAN_76	DKAN_84	0.75009	AN
DKAN_77	DKAN_84	0.727088	AN
DKAN_78	DKAN_84	0.694007	AN
DKAN_79	DKAN_84	0.64268	AN
DKAN_80	DKAN_84	0.670872	AN
DKAN_81	DKAN_84	0.753702	AN
DKAN_01	DKAN_85	0.700462	AN
DKAN_02	DKAN_85	0.695998	AN
DKAN_03	DKAN_85	0.698301	AN
DKAN_04	DKAN_85	0.778093	AN
DKAN_05	DKAN_85	0.682306	AN
DKAN_14	DKAN_85	0.715122	AN
DKAN_15	DKAN_85	0.66565	AN
DKAN_16	DKAN_85	0.751583	AN
DKAN_17	DKAN_85	0.67817	AN
DKAN_18	DKAN_85	0.65164	AN
DKAN_19	DKAN_85	0.741747	AN
DKAN_21	DKAN_85	0.685114	AN
DKAN_22	DKAN_85	0.699374	AN
DKAN_23	DKAN_85	0.72814	AN
DKAN_28	DKAN_85	0.758037	AN
DKAN_31	DKAN_85	0.700336	AN
DKAN_32	DKAN_85	0.70946	AN
DKAN_33	DKAN_85	0.684538	AN
DKAN_34	DKAN_85	0.681474	AN
DKAN_35	DKAN_85	0.686611	AN
DKAN_36	DKAN_85	0.714324	AN
DKAN_37	DKAN_85	0.689162	AN
DKAN_38	DKAN_85	0.783877	AN
DKAN_41	DKAN_85	0.712089	AN
DKAN_42	DKAN_85	0.712989	AN
DKAN_45	DKAN_85	0.715524	AN
DKAN_46	DKAN_85	0.748042	AN
DKAN_48	DKAN_85	0.680923	AN
DKAN_49	DKAN_85	0.791449	AN
DKAN_51	DKAN_85	0.6899	AN
DKAN_52	DKAN_85	0.642256	AN
DKAN_53	DKAN_85	0.741089	AN
DKAN_54	DKAN_85	0.706625	AN
DKAN_55	DKAN_85	0.715291	AN
DKAN_56	DKAN_85	0.689114	AN
DKAN_59	DKAN_85	0.762042	AN
DKAN_60	DKAN_85	0.738366	AN
DKAN_61	DKAN_85	0.758663	AN
DKAN_62	DKAN_85	0.670915	AN
DKAN_63	DKAN_85	0.703654	AN
DKAN_64	DKAN_85	0.825339	AN
DKAN_66	DKAN_85	0.740733	AN
DKAN_68	DKAN_85	0.73937	AN
DKAN_69	DKAN_85	0.691447	AN
DKAN_70	DKAN_85	0.672219	AN
DKAN_76	DKAN_85	0.735196	AN
DKAN_77	DKAN_85	0.739096	AN
DKAN_78	DKAN_85	0.688045	AN
DKAN_79	DKAN_85	0.667477	AN
DKAN_80	DKAN_85	0.683238	AN
DKAN_81	DKAN_85	0.781874	AN
DKAN_84	DKAN_85	0.543812	AN
DKAN_01	DKAN_86	0.75032	AN
DKAN_02	DKAN_86	0.674341	AN
DKAN_03	DKAN_86	0.728569	AN
DKAN_04	DKAN_86	0.803185	AN
DKAN_05	DKAN_86	0.699398	AN
DKAN_14	DKAN_86	0.689008	AN
DKAN_15	DKAN_86	0.709905	AN
DKAN_16	DKAN_86	0.722836	AN
DKAN_17	DKAN_86	0.703307	AN
DKAN_18	DKAN_86	0.718268	AN
DKAN_19	DKAN_86	0.770225	AN
DKAN_21	DKAN_86	0.715694	AN
DKAN_22	DKAN_86	0.677489	AN
DKAN_23	DKAN_86	0.711226	AN
DKAN_28	DKAN_86	0.735473	AN
DKAN_31	DKAN_86	0.790324	AN
DKAN_32	DKAN_86	0.743385	AN
DKAN_33	DKAN_86	0.703585	AN
DKAN_34	DKAN_86	0.72138	AN
DKAN_35	DKAN_86	0.693299	AN
DKAN_36	DKAN_86	0.731541	AN
DKAN_37	DKAN_86	0.64172	AN
DKAN_38	DKAN_86	0.762341	AN
DKAN_41	DKAN_86	0.753189	AN
DKAN_42	DKAN_86	0.768645	AN
DKAN_45	DKAN_86	0.743699	AN
DKAN_46	DKAN_86	0.804426	AN
DKAN_48	DKAN_86	0.737699	AN
DKAN_49	DKAN_86	0.7824	AN
DKAN_51	DKAN_86	0.70814	AN
DKAN_52	DKAN_86	0.725177	AN
DKAN_53	DKAN_86	0.773938	AN
DKAN_54	DKAN_86	0.79217	AN
DKAN_55	DKAN_86	0.756534	AN
DKAN_56	DKAN_86	0.699494	AN
DKAN_59	DKAN_86	0.729602	AN
DKAN_60	DKAN_86	0.75229	AN
DKAN_61	DKAN_86	0.762665	AN
DKAN_62	DKAN_86	0.718638	AN
DKAN_63	DKAN_86	0.722641	AN
DKAN_64	DKAN_86	0.787969	AN
DKAN_66	DKAN_86	0.749717	AN
DKAN_68	DKAN_86	0.770658	AN
DKAN_69	DKAN_86	0.691106	AN
DKAN_70	DKAN_86	0.758923	AN
DKAN_76	DKAN_86	0.741256	AN
DKAN_77	DKAN_86	0.770072	AN
DKAN_78	DKAN_86	0.677542	AN
DKAN_79	DKAN_86	0.744261	AN
DKAN_80	DKAN_86	0.720604	AN
DKAN_81	DKAN_86	0.749125	AN
DKAN_84	DKAN_86	0.739225	AN
DKAN_85	DKAN_86	0.671975	AN
DKAN_06	DKAN_87	0.652235	HC
DKAN_07	DKAN_87	0.662914	HC
DKAN_08	DKAN_87	0.677651	HC
DKAN_09	DKAN_87	0.700786	HC
DKAN_10	DKAN_87	0.665963	HC
DKAN_11	DKAN_87	0.715021	HC
DKAN_12	DKAN_87	0.759845	HC
DKAN_13	DKAN_87	0.669488	HC
DKAN_20	DKAN_87	0.704192	HC
DKAN_24	DKAN_87	0.729383	HC
DKAN_25	DKAN_87	0.661666	HC
DKAN_26	DKAN_87	0.712289	HC
DKAN_27	DKAN_87	0.765087	HC
DKAN_29	DKAN_87	0.66183	HC
DKAN_30	DKAN_87	0.594376	HC
DKAN_39	DKAN_87	0.767319	HC
DKAN_40	DKAN_87	0.677098	HC
DKAN_43	DKAN_87	0.637373	HC
DKAN_44	DKAN_87	0.670872	HC
DKAN_47	DKAN_87	0.656303	HC
DKAN_50	DKAN_87	0.758462	HC
DKAN_57	DKAN_87	0.668249	HC
DKAN_58	DKAN_87	0.596979	HC
DKAN_65	DKAN_87	0.624566	HC
DKAN_67	DKAN_87	0.65292	HC
DKAN_71	DKAN_87	0.663637	HC
DKAN_72	DKAN_87	0.637329	HC
DKAN_73	DKAN_87	0.767312	HC
DKAN_74	DKAN_87	0.623263	HC
DKAN_75	DKAN_87	0.694695	HC
DKAN_82	DKAN_87	0.65859	HC
DKAN_83	DKAN_87	0.688554	HC
DKAN_01	DKAN_88	0.642701	AN
DKAN_02	DKAN_88	0.784568	AN
DKAN_03	DKAN_88	0.757154	AN
DKAN_04	DKAN_88	0.760452	AN
DKAN_05	DKAN_88	0.716975	AN
DKAN_14	DKAN_88	0.769272	AN
DKAN_15	DKAN_88	0.719451	AN
DKAN_16	DKAN_88	0.751622	AN
DKAN_17	DKAN_88	0.648067	AN
DKAN_18	DKAN_88	0.785794	AN
DKAN_19	DKAN_88	0.710617	AN
DKAN_21	DKAN_88	0.740572	AN
DKAN_22	DKAN_88	0.723316	AN
DKAN_23	DKAN_88	0.755737	AN
DKAN_28	DKAN_88	0.814929	AN
DKAN_31	DKAN_88	0.694711	AN
DKAN_32	DKAN_88	0.677969	AN
DKAN_33	DKAN_88	0.698384	AN
DKAN_34	DKAN_88	0.68883	AN
DKAN_35	DKAN_88	0.722637	AN
DKAN_36	DKAN_88	0.742021	AN
DKAN_37	DKAN_88	0.786353	AN
DKAN_38	DKAN_88	0.856011	AN
DKAN_41	DKAN_88	0.768647	AN
DKAN_42	DKAN_88	0.704354	AN
DKAN_45	DKAN_88	0.704783	AN
DKAN_46	DKAN_88	0.797111	AN
DKAN_48	DKAN_88	0.787443	AN
DKAN_49	DKAN_88	0.817276	AN
DKAN_51	DKAN_88	0.746148	AN
DKAN_52	DKAN_88	0.634144	AN
DKAN_53	DKAN_88	0.734259	AN
DKAN_54	DKAN_88	0.726119	AN
DKAN_55	DKAN_88	0.738527	AN
DKAN_56	DKAN_88	0.771352	AN
DKAN_59	DKAN_88	0.759767	AN
DKAN_60	DKAN_88	0.763492	AN
DKAN_61	DKAN_88	0.782781	AN
DKAN_62	DKAN_88	0.664476	AN
DKAN_63	DKAN_88	0.747901	AN
[truncated: 3,342 more rows]

## Sheet: 2e and 2f
Genus	p	q	CliffDelta
Absiella-Longicatena	0.00245394	0.0334168	0.269202
Acetatifactor	0.65685	0.820135	-0.042115
Acutalibacter	0.0409204	0.180868	0.169202
Acutalibacteraceae 1 CAG-177	0.192446	0.452452	-0.113544
Acutalibacteraceae 1 CAG-180	0.0453362	0.189043	-0.151577
Acutalibacteraceae 2 CAG-217	0.371855	0.625635	-0.0653061
Acutalibacteraceae 2 CAG-528	0.962936	0.980686	0.00445269
Acutalibacteraceae 3	0.620946	0.801701	0.0474954
Acutalibacteraceae 3 CAG-581	0.248987	0.501385	-0.110204
Acutalibacteraceae 3 UBA1417	0.585797	0.779887	0.0523191
Acutalibacteraceae 3 UBA737	0.754159	0.882682	-0.0289425
Adlercreutzia	0.521821	0.739246	-0.06141
Agathobacter	2.42382e-05	0.00107133	-0.404082
Agathobaculum	0.187921	0.451418	-0.12616
Akkermansia	0.49981	0.714322	0.064564
Alistipes	1	1	0
Alistipes 2	0.407045	0.6335	-0.0794063
Allisonella	0.0334728	0.171825	-0.10705
Alphaproteobacteria RF32 CAG-239 CAG-267	0.738691	0.872999	0.0254174
Alphaproteobacteria RF32 CAG-239 CAG-495	0.594101	0.786206	-0.0500928
Anaerobutyricum	0.0357082	0.171825	-0.201113
Anaeromassilibacillus	0.215716	0.458766	-0.118367
Anaerostipes	0.42995	0.659853	0.0756957
Anaerotignaceae CAG-274	0.379876	0.625635	-0.0671614
Anaerotignum	0.000153581	0.00484877	-0.358071
Anaerotruncus	0.140721	0.37828	0.140631
Anaerovoracaceae CAG-145	0.0113547	0.0836462	0.240445
Angelakisella	0.101915	0.326423	0.145455
Bacilli RF39 CAG-1000 CAG-1000	0.357036	0.616446	-0.0538033
Bacilli RF39 CAG-1000 CAG-460	0.634831	0.801701	-0.0254174
Bacilli RF39 CAG-1000 CAG-533	0.921094	0.96947	0.00667904
Bacilli RF39 CAG-1000 CAG-582	0.0615124	0.22401	0.102041
Bacilli RF39 CAG-1000 CAG-628	0.669464	0.831044	-0.0289425
Bacilli RF39 CAG-302 CAG-302	0.191452	0.452452	-0.110946
Bacilli RF39 CAG-433 CAG-433	0.0548923	0.211686	-0.131169
Bacilli RF39 CAG-433 CAG-494	0.129618	0.37202	-0.080705
Bacilli RF39 CAG-611 CAG-451	0.827413	0.937486	0.012616
Bacilli RF39 CAG-611 CAG-611	0.0896581	0.300581	0.0903525
Bacilli RF39 CAG-611 CAG-710	0.771398	0.892561	0.0152134
Bacilli RF39 CAG-822 CAG-878	0.0229642	0.133537	0.114471
Bacilli RF39 UBA5348 CAG-1193	0.244747	0.500825	0.0764378
Bacteroides	0.986075	0.99508	-0.00185529
Bacteroides 2	0.577502	0.773503	0.0426716
Bacteroides 3	0.280059	0.533561	-0.103525
Barnesiella	0.14109	0.37828	-0.14026
Bifidobacterium	0.000283124	0.00782131	-0.34731
Bilophila	0.00639598	0.060102	-0.260853
Blastocystis	0.630834	0.801701	-0.0348794
Blautia	0.12114	0.361782	0.122078
Blautia A	0.699562	0.849468	0.0371058
Brachyspira	0.863072	0.950701	-0.0100186
Butyricicoccus	0.379752	0.625635	0.0608534
Butyricimonas	0.400821	0.6335	-0.0779221
Campylobacter	0.249558	0.501385	-0.0597403
Catabacter	0.00215054	0.0316846	0.217069
Christensenella	0.0285499	0.153891	0.16141
Clostridium	0.870729	0.950701	-0.0155844
Collinsella	0.0530223	0.209249	-0.184972
Coprobacillus	0.320906	0.577549	-0.0623377
Coprobacter	0.548335	0.757387	-0.0564007
Coprococcus	4.01385e-05	0.00147844	-0.388126
Coprococcus B	0.0243478	0.134521	-0.215584
Dakarella	0.0322634	0.169767	-0.107792
Desulfovibrio	0.809321	0.926735	0.019295
Dialister	0.181545	0.441708	-0.127458
Dielma	0.277571	0.533561	0.0946197
Dorea	0.0175209	0.110632	-0.227458
Duodenibacillus	0.400519	0.6335	0.0519481
Dysosmobacter - Oscillibacter	0.0110105	0.0836462	-0.243414
Eggerthella	0.0464129	0.189949	0.190724
Eisenbergiella	2.20435e-06	0.000487161	-0.453061
Ellagibacter	0.28984	0.542836	0.0675325
Emergencia	0.469498	0.682625	0.0495362
Enterocloster	0.921216	0.96947	0.0096475
Erysipelatoclostridium	0.321705	0.577549	0.0949907
Escherichia	0.240038	0.495779	-0.111688
Evtepia	0.285243	0.538792	0.102412
Faecalibacterium	0.0110105	0.0836462	-0.243414
Fenollaria	0.453447	0.677718	-0.038961
Flavonifractor	0.0173376	0.110632	0.227829
Fournierella	0.0406525	0.180868	0.152319
Frisingicoccus	0.439069	0.664618	0.0742115
Fusicatenibacter	0.145287	0.37828	-0.139518
Gastranaerophilaceae CAG-196	0.572854	0.771955	-0.0445269
Gastranaerophilaceae CAG-306	0.399399	0.6335	0.0538033
Gastranaerophilaceae QAMI01	0.066878	0.238388	0.106865
Gastranaerophilaceae Zag1	0.975532	0.988957	0.00204082
Gemmiger	0.00757593	0.0669712	-0.255659
Gordonibacter	0.00808113	0.0686896	0.248237
Haemophilus	0.0905669	0.300581	-0.16141
Holdemanella	0.873268	0.950701	0.012987
Holdemania	0.00131197	0.0241621	0.307607
Hungatella	0.00276908	0.0339981	-0.286456
Intestinibacter	0.278885	0.533561	-0.103525
Intestinimonas	0.036542	0.171825	0.200186
Klebsiella	0.9529	0.974958	0.00315399
Lachnoclostridium	0.000694451	0.0170526	-0.324675
Lachnoclostridium 2	0.0107685	0.0836462	-0.244156
Lachnospira	0.500995	0.714322	-0.064564
Lachnospiraceae A RUG495	0.394114	0.6335	-0.0745826
Lachnospiraceae B CAG-882	0.648815	0.814705	-0.0367347
Lachnospiraceae B EuB	0.325251	0.577549	-0.0942486
Lachnospiraceae B EuG	0.0020856	0.0316846	-0.29462
Lachnospiraceae B TF01-11	0.00434669	0.0457437	-0.272727
Lachnospiraceae C 14-2	0.331179	0.577549	-0.0929499
Lachnospiraceae C EuR	0.379627	0.625635	-0.0842301
Lachnospiraceae E CAG-85	0.735043	0.872999	0.032282
Lachnospiraceae G COE1	0.160215	0.411715	-0.131354
Lachnospiraceae K CAG-56	0.0694673	0.243687	-0.172356
Lachnospiraceae K GCA-900066575	0.00396951	0.0457437	-0.275696
Lachnospiraceae K UBA7160	0.854803	0.949304	-0.0174397
Lachnospiraceae K UBA7182	1.02502e-05	0.000824995	-0.422263
Lactobacillus	1.1199e-05	0.000824995	0.357143
Lactococcus	0.109222	0.335251	0.134694
Lawsonibacter	0.754873	0.882682	-0.0300557
Marvinbryantia	0.940593	0.97136	-0.00556586
Massilicoli	0.527867	0.743049	0.0319109
Massilioclostridium	0.165202	0.41965	0.114286
Massiliomicrobiota	0.402488	0.6335	0.0690167
Mediterraneibacter	0.209588	0.458766	0.120223
Merdibacter	0.145492	0.37828	-0.114657
Merdimonas-Mordavella	0.131961	0.373888	0.102968
Methanobrevibacter	0.560194	0.759527	0.0469388
Monoglobus	0.173139	0.434814	0.110204
Muribaculaceae sp6	0.552279	0.758097	0.0300557
Muribaculaceae UBA7173	0.0425692	0.183964	-0.125046
Murimonas	0.00257052	0.0334168	-0.288312
Negativibacillus	0.0126945	0.0904992	-0.23859
Odoribacter	0.016089	0.110632	-0.230427
Olsenella	0.831435	0.937486	0.0137291
Oscillospiraceae CAG-129	0.201259	0.45854	-0.122449
Oscillospirales 4 CAG-103	0.00599631	0.060102	-0.261967
Oscillospirales 4 F23-B02	0.106973	0.335251	0.145455
Oscillospirales 4 UBA1777	0.710969	0.8567	-0.0333952
Oscillospirales 4 UBA5446	0.108144	0.335251	0.150835
Oscillospirales 5 CAG-110	0.215182	0.458766	0.118738
Oscillospirales 5 CAG-170	0.699439	0.849468	-0.0371058
Oscillospirales 6 NK3B98	0.301876	0.558263	-0.0949907
Oscillospirales 6 UBA9475	0.206975	0.458766	0.118367
Oxalobacter	0.894274	0.964071	0.00686456
Parabacteroides	0.23144	0.482531	-0.114657
Paraprevotella	1	1	0
Parasutterella	0.00103766	0.0208476	-0.309462
Phascolarctobacterium	0.139555	0.37828	-0.130983
Phocea	0.603263	0.788882	-0.0487941
Prevotella	0.0555556	0.211686	-0.180519
Pseudoflavonifractor	0.813939	0.927219	-0.0204082
Rikenellaceae 2 RC9	0.194704	0.452942	-0.07718
Romboutsia	0.000966634	0.0208476	-0.302597
Roseburia	1.80469e-05	0.000997091	-0.41039
Ruminiclostridium	0.936029	0.971185	0.00779221
Ruminiclostridium 2	0.715206	0.8567	0.025974
Ruminococcaceae CAG-115	0.404664	0.6335	-0.077551
Ruminococcus	0.216047	0.458766	-0.118367
Ruminococcus 2	0.0432856	0.183964	-0.193321
Ruthenibacterium	0.09888	0.32136	0.158071
Sellimonas	0.144238	0.37828	0.0998145
Senegalimassilia	0.695621	0.849468	0.0311688
Slackia	0.361265	0.618912	0.0686456
Solobacterium	0.144169	0.37828	0.0816327
Streptococcus	0.0618309	0.22401	-0.17885
Succiniclasticum	0.0772371	0.266709	0.100928
Sutterella	0.841977	0.941968	0.0189239
Tidjanibacter	0.0911265	0.300581	0.147124
Turicibacter	0.887041	0.960961	-0.012987
unclassified	0.324695	0.577549	-0.0931354
unclassified Acholeplasmatales	0.9529	0.974958	0.00315399
unclassified Anaerotignaceae	0.0221082	0.132051	0.173284
unclassified Anaerovoracaceae	0.608673	0.791275	-0.0491651
unclassified Bacilli ML615J-28 CAG-313	0.211891	0.458766	0.112987
unclassified Bacilli RF39 CAG-822	0.808925	0.926735	0.0133581
unclassified Bacilli RFN20 CAG-288	0.0235653	0.133537	-0.195547
unclassified Bacilli RFN20 CAG-449	0.843936	0.941968	0.0118738
unclassified Bacilli RFN20 CAG-826	0.366769	0.623507	0.0493506
unclassified Barnesiellaceae	0.534542	0.747682	0.0397032
unclassified Christensenellaceae	0.0172472	0.110632	0.181818
unclassified Christensenellales CAG-138	0.0384422	0.176994	0.195176
unclassified Christensenellales CAG-74	0.115776	0.3505	-0.150649
unclassified Christensenellales QALW01	0.217966	0.458766	0.111503
unclassified Christensenellales QAND01	0.0580991	0.217625	0.181447
unclassified Christensenellales UBA7102	0.213443	0.458766	0.111688
unclassified Clostridiales 1a	0.543426	0.755327	0.0324675
unclassified Clostridiales 1b	0.266433	0.521077	0.103525
unclassified Clostridiales 1c	0.177943	0.441708	0.106122
unclassified Clostridiales 1d	0.0359628	0.171825	0.165121
unclassified Clostridiales 1e	0.460762	0.677718	-0.0706865
unclassified Clostridiales 1h	0.761217	0.885415	0.0282004
unclassified Clostridiales 1i	0.329017	0.577549	0.0727273
unclassified Clostridiales 2a	0.435959	0.664462	-0.0742115
unclassified Clostridiales 2b	0.00652691	0.060102	-0.250464
unclassified Clostridiales 2c	0.463056	0.677718	0.0649351
unclassified Clostridiales 2e	0.919826	0.96947	-0.00871985
unclassified Clostridiales 2f	0.935271	0.971185	0.00426716
unclassified Clostridiales 2g	0.198215	0.456307	-0.0794063
unclassified Clostridiales 2h	0.935982	0.971185	0.00445269
unclassified Clostridiales 2i	0.18188	0.441708	0.0923933
unclassified Clostridiales 2j	0.460108	0.677718	0.0423006
unclassified Coriobacteriia	0.0476824	0.191596	-0.133581
unclassified Flavobacteriales UBA1820	0.261191	0.520029	0.0738404
unclassified Lachnospiraceae	0.872514	0.950701	0.0139147
unclassified Lachnospiraceae G	0.0357099	0.171825	-0.201113
unclassified Lachnospiraceae H	0.303129	0.558263	-0.0987013
unclassified Lachnospiraceae J	0.55676	0.759527	-0.0564007
unclassified Lachnospirales	0.427921	0.659853	0.0751391
unclassified Monoglobaceae	0.263593	0.520126	0.102412
unclassified Monoglobales 1	0.129618	0.37202	0.080705
unclassified Monoglobales 2	0.0190497	0.116944	0.2141
unclassified Monoglobales UBA1381	0.123141	0.362855	-0.147681
unclassified Opitutales CAG-312	0.632437	0.801701	0.0315399
unclassified Oscillospiraceae	0.673108	0.831044	-0.0400742
unclassified Oscillospirales 1 CAG-272	0.917628	0.96947	0.0100186
unclassified Oscillospirales 1 CAG-382	0.602455	0.788882	0.0458256
unclassified Oscillospirales 2	0.920536	0.96947	-0.00946197
unclassified Oscillospirales 3	0.331895	0.577549	-0.0790353
unclassified Oscillospirales 4	0.382175	0.625635	0.077551
unclassified Oscillospirales 5	0.480807	0.6945	0.03859
unclassified Peptococcaceae	0.00421254	0.0457437	0.220223
unclassified Ruminococcaceae	0.457559	0.677718	0.0526902
unclassified Victivallales UBA1829	0.628341	0.801701	0.0371058
Veillonella	0.0018179	0.0309043	-0.297959
Victivallis	0.717147	0.8567	0.0326531

## Sheet: 2g
ID	msp_richness	Group
DKAN_01	384	AN
DKAN_02	226	AN
DKAN_03	246	AN
DKAN_04	317	AN
DKAN_05	250	AN
DKAN_06	254	HC
DKAN_07	284	HC
DKAN_08	271	HC
DKAN_09	229	HC
DKAN_10	315	HC
DKAN_11	202	HC
DKAN_12	364	HC
DKAN_13	356	HC
DKAN_14	246	AN
DKAN_15	315	AN
DKAN_16	212	AN
DKAN_17	341	AN
DKAN_18	269	AN
DKAN_19	326	AN
DKAN_20	266	HC
DKAN_21	299	AN
DKAN_22	274	AN
DKAN_23	222	AN
DKAN_24	249	HC
DKAN_25	344	HC
DKAN_26	155	HC
DKAN_27	179	HC
DKAN_28	174	AN
DKAN_29	341	HC
DKAN_30	349	HC
DKAN_31	422	AN
DKAN_32	342	AN
DKAN_33	317	AN
DKAN_34	267	AN
DKAN_35	281	AN
DKAN_36	310	AN
DKAN_37	191	AN
DKAN_38	160	AN
DKAN_39	146	HC
DKAN_40	311	HC
DKAN_41	286	AN
DKAN_42	394	AN
DKAN_43	257	HC
DKAN_44	262	HC
DKAN_45	321	AN
DKAN_46	216	AN
DKAN_47	346	HC
DKAN_48	218	AN
DKAN_49	247	AN
DKAN_50	190	HC
DKAN_51	234	AN
DKAN_52	349	AN
DKAN_53	369	AN
DKAN_54	373	AN
DKAN_55	361	AN
DKAN_56	212	AN
DKAN_57	215	HC
DKAN_58	243	HC
DKAN_59	227	AN
DKAN_60	247	AN
DKAN_61	201	AN
DKAN_62	294	AN
DKAN_63	242	AN
DKAN_64	112	AN
DKAN_65	257	HC
DKAN_66	267	AN
DKAN_67	340	HC
DKAN_68	239	AN
DKAN_69	205	AN
DKAN_70	343	AN
DKAN_71	229	HC
DKAN_72	234	HC
DKAN_73	186	HC
DKAN_74	262	HC
DKAN_75	220	HC
DKAN_76	293	AN
DKAN_77	296	AN
DKAN_78	231	AN
DKAN_79	352	AN
DKAN_80	281	AN
DKAN_81	248	AN
DKAN_82	236	HC
DKAN_83	220	HC
DKAN_84	330	AN
DKAN_85	304	AN
DKAN_86	217	AN
DKAN_87	274	HC
DKAN_88	383	AN
DKAN_89	244	AN
DKAN_90	369	AN
DKAN_91	221	AN
DKAN_92	298	AN
DKAN_93	136	AN
DKAN_94	428	HC
DKAN_95	137	AN
DKAN_96	186	AN
DKAN_97	189	AN
DKAN_98	123	AN
DKAN_99	188	AN
DKAN_100	370	HC
DKAN_101	255	AN
DKAN_102	185	AN
DKAN_103	308	HC
DKAN_104	248	AN
DKAN_105	360	HC
DKAN_106	320	HC
DKAN_107	288	HC
DKAN_108	209	HC
DKAN_109	238	HC
DKAN_110	284	HC
DKAN_111	160	HC
DKAN_112	312	HC
DKAN_113	398	HC
DKAN_114	270	HC
DKAN_115	324	HC
DKAN_116	216	HC
DKAN_117	205	AN
DKAN_118	214	HC
DKAN_119	247	AN
DKAN_120	230	HC
DKAN_121	221	HC
DKAN_122	296	HC
DKAN_123	209	HC
DKAN_124	316	HC
DKAN_125	272	HC
DKAN_126	316	AN
DKAN_127	302	HC
DKAN_128	231	HC
DKAN_129	234	AN
DKAN_130	310	AN
DKAN_131	219	HC
DKAN_132	315	HC
DKAN_133	354	HC
DKAN_134	381	HC
DKAN_135	323	HC
DKAN_136	400	AN
DKAN_137	345	AN
DKAN_138	225	AN
DKAN_139	197	HC
DKAN_140	254	HC
DKAN_141	283	HC
DKAN_142	241	AN
DKAN_143	311	HC
DKAN_144	287	HC
DKAN_145	189	HC
DKAN_146	277	HC
DKAN_147	206	HC

## Sheet: 2h and 2i
Extended Data Figure 2h
Group	Enterotype	Fraction
HC	R	0.26
HC	P	0.26
HC	B2	0
HC	B1	0.48
AN	R	0.47
AN	P	0.08
AN	B2	0.05
AN	B1	0.4
Extended Data Figure 2i
Group	Enterotype	Fraction
HC	R	0.26
HC	P	0.26
HC	B2	0
HC	B1	0.48
AN-RS	R	0.4
AN-RS	P	0.13
AN-RS	B2	0.06
AN-RS	B1	0.41
AN-BP	R	0.54
AN-BP	P	0
AN-BP	B2	0.05
AN-BP	B1	0.41
