# Supplementary material for: The gut microbiota contributes to the pathogenesis of anorexia nervosa in humans and mice
Source: Nat Microbiol. 2023 Apr 17;8(5):787–802. doi: 10.1038/s41564-023-01355-5 (PMC10159860; doi:10.1038/s41564-023-01355-5)
Supplement: Source Data Extended Data Fig. 4 — Statistical source data. [file 41564_2023_1355_MOESM12_ESM.xlsx]

## Sheet: Sheet1
	Drive for thinness	Bulimia	Body dissatisfaction	Low self-esteem	Personal alienation	Interpersonal alienation	Interoceptive deficits	Emotional disregulation	Perfectionism	Ascetism	Maturity fears	Cliff.delta	Abs.cliff	Trend
Acutalibacteraceae 3	0	0	0	0	0	0	0	0	-0.378275	0	0	0.0976	0.0976	HC-enriched
Bacilli RF39 CAG 1000 CAG 533	0	0	0	0	0	0	0	0	0	0	-0.633732	0.0609	0.0609	HC-enriched
Bacteroides	0	0	0	0.37801	0	0	0	0	0	0	0	0.0219	0.0219	HC-enriched
Bifidobacterium	0	0	0	0	0	0	0	0	0.389595	0	0	-0.347	0.347	AN-enriched
Brachyspira	0.513955	0	0	0	0	0	0	0	0	0	0	-0.01	0.01	AN-enriched
Butyricimonas	0	0	0	0	0	0	0	0	0	0	0.355432	-0.00705	0.00705	AN-enriched
Campylobacter	-0.899382	0	-0.723722	0	-0.560356	0	-0.550994	-0.628819	-0.637717	-0.728729	0	0.0278	0.0278	HC-enriched
Clostridium	0	0	0	0	0	0	0.36023	0	0	0	0	0.0668	0.0668	HC-enriched
Gastranaerophilaceae CAG 306	-0.77651	0	-0.769642	0	-0.606059	0	-0.66777	-0.586831	-0.759273	-0.934429	0	0.127	0.127	HC-enriched
Lachnospiraceae E CAG 85	0	0	-0.392063	0	0	0	0	-0.454524	-0.398956	0	0	0.0905	0.0905	HC-enriched
Lachnospiraceae K GCA 900066575	0	0	0	0	0	0	0	-0.405107	0	0	0	-0.216	0.216	AN-enriched
Lachnospiraceae K UBA7160	0	-0.549142	0	0	0	0	0	0	0	0	0	0.0807	0.0807	HC-enriched
Lactobacillus	0	0	0	0	0	-0.612296	0	0	0	0	0	0.412	0.412	HC-enriched
Muribaculaceae sp6	0	0	0	0.567321	0.618167	0	0.848418	0.514802	0.58212	0.721505	0	0.0564	0.0564	HC-enriched
Parasutterella	0	0	0.4462	0	0	0	0	0	0	0	0	-0.309	0.309	AN-enriched
Pseudoflavonifractor	0	0	0	0.434916	0	0	0	0	0	0	0	0.0349	0.0349	HC-enriched
Ruminococcus	0	0	0	0	-0.393564	0	0	0	0	0	0	-0.0913	0.0913	AN-enriched
Tyzzerella	-0.802988	0	-0.598315	0	-0.57369	0	0	0	0	-0.659393	0	0.0998	0.0998	HC-enriched
unclassified Anaerovoracaceae	0	0	0	-0.365554	0	0	0	0	0	0	0	-0.0286	0.0286	AN-enriched
unclassified Christensenellales QALW01	0	0	0	0	0	0	0.531172	0	0	0	0	0.16	0.16	HC-enriched
unclassified Clostridiales 2a	0.369761	0	0	0	0	0	0	0	0	0	0	0.125	0.125	HC-enriched
unclassified Clostridiales 2g	0	0	0	0	0	0	0	0	0	-0.504908	0	-0.0794	0.0794	AN-enriched
unclassified Oscillospirales 1 CAG 272	0	-0.353125	0	0	0	0	0	0	0	0	0	0.0794	0.0794	HC-enriched
unclassified Oscillospirales 5	0	0.534262	0	0	0	0	0	0	0	0	0.496509	0.0386	0.0386	HC-enriched
Adjusted p values
	Drive for thinness	Bulimia	Body dissatisfaction	Low self-esteem	Personal alienation	Interpersonal alienation	Interoceptive deficits	Emotional disregulation	Perfectionism	Ascetism	Maturity fears
Acutalibacteraceae.3									0.157727
Bacilli.RF39.CAG.1000.CAG.533											0.00356563
Bacteroides				0.157727
Bifidobacterium									0.215045
Brachyspira	0.548322
Butyricimonas											0.265919
Campylobacter	0.000505437		0.0148277		0.185476		0.220931	0.0557144	0.0851519	0.0211307
Clostridium							0.265919
Gastranaerophilaceae.CAG.306	0.000547736		0.000505437		0.023419		0.00550544	0.023419	0.000728855	1.66312e-06
Lachnospiraceae.E.CAG.85			0.265919					0.0660643	0.265919
Lachnospiraceae.K.GCA.900066575								0.0851519
Lachnospiraceae.K.UBA7160		0.002257
Lactobacillus						0.00191097
Muribaculaceae.sp6				0.202242	0.0851519		0.000728855	0.274769	0.18491	0.023419
Parasutterella			0.17018
Pseudoflavonifractor				0.274769
Ruminococcus					0.157727
Tyzzerella	0.00218742		0.104624		0.144363					0.0548772
unclassified.Anaerovoracaceae				0.17018
unclassified.Christensenellales.QALW01							0.023419
unclassified.Clostridiales.2a	0.265601
unclassified.Clostridiales.2g										0.446193
unclassified.Oscillospirales.1.CAG.272		0.215045
unclassified.Oscillospirales.5		0.169455									0.239743
