# Supplementary material for: The gut microbiota contributes to the pathogenesis of anorexia nervosa in humans and mice
Source: Nat Microbiol. 2023 Apr 17;8(5):787–802. doi: 10.1038/s41564-023-01355-5 (PMC10159860; doi:10.1038/s41564-023-01355-5)
Supplement: Source Data Extended Data Fig. 5 — Statistical source data. [file 41564_2023_1355_MOESM13_ESM.xlsx]

## Sheet: 5a
ID	Enterobacteriaceae	Category
DKAN_01	2.11044e-09	AN
DKAN_02	1.97551e-08	AN
DKAN_03	0	AN
DKAN_04	0	AN
DKAN_05	2.22434e-08	AN
DKAN_06	0	HC
DKAN_07	1.10888e-07	HC
DKAN_08	1.11251e-05	HC
DKAN_09	2.16037e-08	HC
DKAN_10	1.48959e-07	HC
DKAN_11	3.5976e-08	HC
DKAN_12	5.76135e-09	HC
DKAN_13	3.28336e-08	HC
DKAN_14	0	AN
DKAN_15	3.78537e-08	AN
DKAN_16	4.74197e-08	AN
DKAN_17	9.38681e-09	AN
DKAN_18	0	AN
DKAN_19	0	AN
DKAN_20	9.86657e-08	HC
DKAN_21	1.19459e-07	AN
DKAN_22	1.17108e-08	AN
DKAN_23	1.10098e-08	AN
DKAN_24	1.24462e-07	HC
DKAN_25	2.03961e-07	HC
DKAN_26	6.02087e-07	HC
DKAN_27	6.60974e-06	HC
DKAN_28	8.24527e-07	AN
DKAN_29	0	HC
DKAN_30	7.60988e-08	HC
DKAN_31	1.54095e-07	AN
DKAN_32	9.45089e-07	AN
DKAN_33	1.17613e-05	AN
DKAN_34	9.60954e-08	AN
DKAN_35	0	AN
DKAN_36	1.35952e-07	AN
DKAN_37	1.61956e-07	AN
DKAN_38	7.37856e-09	AN
DKAN_39	1.27077e-08	HC
DKAN_40	0	HC
DKAN_41	0	AN
DKAN_42	6.00624e-09	AN
DKAN_43	7.89606e-07	HC
DKAN_44	1.23596e-07	HC
DKAN_45	6.96538e-08	AN
DKAN_46	1.09803e-08	AN
DKAN_47	1.45147e-06	HC
DKAN_48	1.23994e-07	AN
DKAN_49	0	AN
DKAN_50	6.53381e-09	HC
DKAN_51	0	AN
DKAN_52	4.36921e-08	AN
DKAN_53	1.09174e-07	AN
DKAN_54	0	AN
DKAN_55	1.42159e-07	AN
DKAN_56	0	AN
DKAN_57	0	HC
DKAN_58	0	HC
DKAN_59	1.22931e-05	AN
DKAN_60	1.82089e-07	AN
DKAN_61	0	AN
DKAN_62	9.58129e-09	AN
DKAN_63	0	AN
DKAN_64	2.3924e-06	AN
DKAN_65	3.03805e-08	HC
DKAN_66	2.11913e-07	AN
DKAN_67	3.06722e-06	HC
DKAN_68	6.00203e-08	AN
DKAN_69	2.06729e-08	AN
DKAN_70	5.85082e-07	AN
DKAN_71	9.13747e-08	HC
DKAN_72	1.26554e-08	HC
DKAN_73	1.32102e-08	HC
DKAN_74	1.56105e-08	HC
DKAN_75	2.33344e-08	HC
DKAN_76	7.94714e-10	AN
DKAN_77	0	AN
DKAN_78	1.76825e-08	AN
DKAN_79	1.32235e-06	AN
DKAN_80	1.71142e-08	AN
DKAN_81	1.78912e-06	AN
DKAN_82	5.04938e-07	HC
DKAN_83	2.65002e-08	HC
DKAN_84	1.21083e-08	AN
DKAN_85	5.25157e-09	AN
DKAN_86	4.29956e-08	AN
DKAN_87	3.15777e-08	HC
DKAN_88	2.04119e-08	AN
DKAN_89	5.86354e-08	AN
DKAN_90	6.40007e-06	AN
DKAN_91	7.04019e-07	AN
DKAN_92	1.24497e-08	AN
DKAN_93	6.10858e-09	AN
DKAN_94	1.67275e-07	HC
DKAN_95	0	AN
DKAN_96	9.4905e-08	AN
DKAN_97	3.35631e-08	AN
DKAN_98	8.50392e-07	AN
DKAN_99	1.43126e-07	AN
DKAN_100	6.40729e-09	HC
DKAN_101	4.12187e-08	AN
DKAN_102	1.64885e-07	AN
DKAN_103	1.80242e-07	HC
DKAN_104	0	AN
DKAN_105	4.26044e-08	HC
DKAN_106	5.09199e-08	HC
DKAN_107	0	HC
DKAN_108	0	HC
DKAN_109	4.43848e-09	HC
DKAN_110	4.83504e-08	HC
DKAN_111	5.48901e-08	HC
DKAN_112	0	HC
DKAN_113	1.26834e-06	HC
DKAN_114	2.20947e-08	HC
DKAN_115	2.99781e-08	HC
DKAN_116	1.69261e-08	HC
DKAN_117	6.86153e-08	AN
DKAN_118	0	HC
DKAN_119	5.0084e-06	AN
DKAN_120	1.47507e-05	HC
DKAN_121	0	HC
DKAN_122	1.04071e-07	HC
DKAN_123	1.05657e-07	HC
DKAN_124	5.94654e-09	HC
DKAN_125	2.3017e-08	HC
DKAN_126	7.20845e-08	AN
DKAN_127	0	HC
DKAN_128	4.34587e-07	HC
DKAN_129	6.20145e-09	AN
DKAN_130	8.42558e-08	AN
DKAN_131	5.41541e-07	HC
DKAN_132	6.04465e-07	HC
DKAN_133	4.19941e-07	HC
DKAN_134	7.84039e-08	HC
DKAN_135	1.79045e-07	HC
DKAN_136	1.05677e-07	AN
DKAN_137	5.25431e-09	AN
DKAN_138	0	AN
DKAN_139	1.13543e-08	HC
DKAN_140	1.083e-07	HC
DKAN_141	6.31036e-08	HC
DKAN_142	1.21674e-08	AN
DKAN_143	0	HC
DKAN_144	2.01556e-07	HC
DKAN_145	1.84414e-08	HC
DKAN_146	6.19497e-08	HC
DKAN_147	2.76955e-07	HC

## Sheet: 5b and 5c
ID	Category	Subtype	Clbp.pg.ml	log10_ClpB
DKAN_01	AN	AN-RS	246135	5.39117
DKAN_02	AN	AN-RS	#N/A	#N/A
DKAN_03	AN	AN-BP	8666.5	3.93784
DKAN_04	AN	AN-RS	6165.58	3.78997
DKAN_05	AN	AN-BP	6231.28	3.79458
DKAN_06	HC	HC	#N/A	#N/A
DKAN_07	HC	HC	63724.4	4.80431
DKAN_08	HC	HC	#N/A	#N/A
DKAN_09	HC	HC	93137.9	4.96913
DKAN_10	HC	HC	17015.5	4.23084
DKAN_11	HC	HC	61808.2	4.79105
DKAN_12	HC	HC	9292.88	3.96815
DKAN_13	HC	HC	17627.7	4.24619
DKAN_14	AN	AN-RS	269960	5.4313
DKAN_15	AN	AN-RS	48585.1	4.6865
DKAN_16	AN	AN-RS	#N/A	#N/A
DKAN_17	AN	AN-RS	66381.8	4.82205
DKAN_18	AN	AN-RS	7269.56	3.86151
DKAN_19	AN	AN-RS	18978.9	4.27827
DKAN_20	HC	HC	25436.7	4.40546
DKAN_21	AN	AN-RS	19719.1	4.29489
DKAN_22	AN	AN-BP	#N/A	#N/A
DKAN_23	AN	AN-RS	#N/A	#N/A
DKAN_24	HC	HC	#N/A	#N/A
DKAN_25	HC	HC	27569.2	4.44042
DKAN_26	HC	HC	27634.4	4.44145
DKAN_27	HC	HC	37033.8	4.5686
DKAN_28	AN	AN-BP	#N/A	#N/A
DKAN_29	HC	HC	#N/A	#N/A
DKAN_30	HC	HC	8035.17	3.905
DKAN_31	AN	AN-RS	26401.4	4.42163
DKAN_32	AN	AN-BP	#N/A	#N/A
DKAN_33	AN	AN-RS	18146.8	4.2588
DKAN_34	AN	AN-RS	4432.92	3.64669
DKAN_35	AN	AN-BP	#N/A	#N/A
DKAN_36	AN	AN-RS	#N/A	#N/A
DKAN_37	AN	AN-RS	3939.89	3.59548
DKAN_38	AN	AN-RS	2832.23	3.45213
DKAN_39	HC	HC	#N/A	#N/A
DKAN_40	HC	HC	22300.1	4.34831
DKAN_41	AN	AN-RS	3114.71	3.49342
DKAN_42	AN	AN-RS	2496.04	3.39725
DKAN_43	HC	HC	3530.81	3.54787
DKAN_44	HC	HC	#N/A	#N/A
DKAN_45	AN	AN-RS	2784.67	3.44477
DKAN_46	AN	AN-RS	14445	4.15972
DKAN_47	HC	HC	7068.21	3.84931
DKAN_48	AN	AN-RS	4410.64	3.6445
DKAN_49	AN	AN-RS	6105.48	3.78572
DKAN_50	HC	HC	3939.89	3.59548
DKAN_51	AN	AN-RS	8501.6	3.9295
DKAN_52	AN	AN-BP	#N/A	#N/A
DKAN_53	AN	AN-RS	12035.1	4.08045
DKAN_54	AN	AN-RS	5536.3	3.74322
DKAN_55	AN	AN-BP	2275.25	3.35703
DKAN_56	AN	AN-RS	7243.63	3.85996
DKAN_57	HC	HC	5316.85	3.72565
DKAN_58	HC	HC	#N/A	#N/A
DKAN_59	AN	AN-RS	#N/A	#N/A
DKAN_60	AN	AN-BP	3138.05	3.49666
DKAN_61	AN	AN-RS	2950.5	3.4699
DKAN_62	AN	AN-BP	2736.97	3.43727
DKAN_63	AN	AN-RS	1362.7	3.1344
DKAN_64	AN	AN-RS	9622.67	3.9833
DKAN_65	HC	HC	1714.39	3.23411
DKAN_66	AN	AN-RS	7661.19	3.8843
DKAN_67	HC	HC	10283.1	4.01212
DKAN_68	AN	AN-RS	43092.4	4.6344
DKAN_69	AN	AN-RS	13067	4.11618
DKAN_70	AN	AN-RS	#N/A	#N/A
DKAN_71	HC	HC	#N/A	#N/A
DKAN_72	HC	HC	5783.97	3.76223
DKAN_73	HC	HC	12623.6	4.10118
DKAN_74	HC	HC	12230.7	4.08745
DKAN_75	HC	HC	#N/A	#N/A
DKAN_76	AN	AN-RS	#N/A	#N/A
DKAN_77	AN	AN-RS	10601.3	4.02536
DKAN_78	AN	AN-BP	#N/A	#N/A
DKAN_79	AN	AN-RS	28157.3	4.44959
DKAN_80	AN	AN-BP	#N/A	#N/A
DKAN_81	AN	AN-BP	53423.5	4.72773
DKAN_82	HC	HC	#N/A	#N/A
DKAN_83	HC	HC	#N/A	#N/A
DKAN_84	AN	AN-RS	#N/A	#N/A
DKAN_85	AN	AN-RS	13255.1	4.12238
DKAN_86	AN	AN-BP	#N/A	#N/A
DKAN_87	HC	HC	#N/A	#N/A
DKAN_88	AN	AN-BP	9212.04	3.96436
DKAN_89	AN	AN-RS	4945.9	3.69425
DKAN_90	AN	AN-BP	#N/A	#N/A
DKAN_91	AN	AN-BP	7519.32	3.87618
DKAN_92	AN	AN-RS	#N/A	#N/A
DKAN_93	AN	AN-RS	8276.65	3.91785
DKAN_94	HC	HC	#N/A	#N/A
DKAN_95	AN	AN-RS	#N/A	#N/A
DKAN_96	AN	AN-RS	11319.1	4.05381
DKAN_97	AN	AN-RS	38660.4	4.58727
DKAN_98	AN	AN-RS	#N/A	#N/A
DKAN_99	AN	AN-BP	#N/A	#N/A
DKAN_100	HC	HC	#N/A	#N/A
DKAN_101	AN	AN-RS	#N/A	#N/A
DKAN_102	AN	AN-RS	#N/A	#N/A
DKAN_103	HC	HC	6545.77	3.81596
DKAN_104	AN	AN-RS	5718.31	3.75727
DKAN_105	HC	HC	11658.9	4.06666
DKAN_106	HC	HC	#N/A	#N/A
DKAN_107	HC	HC	106989	5.02934
DKAN_108	HC	HC	5161.42	3.71277
DKAN_109	HC	HC	#N/A	#N/A
DKAN_110	HC	HC	#N/A	#N/A
DKAN_111	HC	HC	25283.2	4.40283
DKAN_112	HC	HC	5231.02	3.71859
DKAN_113	HC	HC	#N/A	#N/A
DKAN_114	HC	HC	#N/A	#N/A
DKAN_115	HC	HC	#N/A	#N/A
DKAN_116	HC	HC	#N/A	#N/A
DKAN_117	AN	AN-BP	8021.58	3.90426
DKAN_118	HC	HC	20185.6	4.30504
DKAN_119	AN	AN-RS	84916.4	4.92899
DKAN_120	HC	HC	#N/A	#N/A
DKAN_121	HC	HC	6828.47	3.83432
DKAN_122	HC	HC	5114.94	3.70884
DKAN_123	HC	HC	20330	4.30814
DKAN_124	HC	HC	#N/A	#N/A
DKAN_125	HC	HC	#N/A	#N/A
DKAN_126	AN	AN-RS	#N/A	#N/A
DKAN_127	HC	HC	#N/A	#N/A
DKAN_128	HC	HC	#N/A	#N/A
DKAN_129	AN	AN-RS	#N/A	#N/A
DKAN_130	AN	AN-RS	#N/A	#N/A
DKAN_131	HC	HC	18362.2	4.26392
DKAN_132	HC	HC	6285.18	3.79832
DKAN_133	HC	HC	#N/A	#N/A
DKAN_134	HC	HC	5462.16	3.73736
DKAN_135	HC	HC	#N/A	#N/A
DKAN_136	AN	AN-RS	#N/A	#N/A
DKAN_137	AN	AN-BP	#N/A	#N/A
DKAN_138	AN	AN-BP	#N/A	#N/A
DKAN_139	HC	HC	#N/A	#N/A
DKAN_140	HC	HC	#N/A	#N/A
DKAN_141	HC	HC	#N/A	#N/A
DKAN_142	AN	AN-RS	36839.9	4.56632
DKAN_143	HC	HC	5600.23	3.74821
DKAN_144	HC	HC	#N/A	#N/A
DKAN_145	HC	HC	27513.2	4.43954
DKAN_146	HC	HC	8786.88	3.94383
DKAN_147	HC	HC	#N/A	#N/A
