# Supplementary material for: The gut microbiota contributes to the pathogenesis of anorexia nervosa in humans and mice
Source: Nat Microbiol. 2023 Apr 17;8(5):787–802. doi: 10.1038/s41564-023-01355-5 (PMC10159860; doi:10.1038/s41564-023-01355-5)
Supplement: Source Data Extended Data Fig. 6 — Statistical source data. [file 41564_2023_1355_MOESM14_ESM.xlsx]

## Sheet: Sheet1
ID	Median***	Akkermansia muciniphila*	Alistipes finegoldii*	Coprococcus catus*	Eubacterium siraeum*	Odoribacter splanchnicus*	butyrate-producing bacterium SS3/4*	Category
DKAN_01	1.1024	1.18637	1.04761	0.979592	1.10526	1.00588	0.939655	AN
DKAN_02	1.08988	1.26087	1.16901	#N/A	1.0734	1.02982	#N/A	AN
DKAN_03	1.10238	#N/A	1.18717	1.1	1.14407	1.15464	1.1692	AN
DKAN_04	1.08333	#N/A	#N/A	1.16667	#N/A	1.08333	1.26393	AN
DKAN_05	1.0814	#N/A	1.05873	1.05405	0.974011	1.0081	1.22222	AN
DKAN_06	1.12311	#N/A	1.125	#N/A	1.12903	1.012	1.28205	HC
DKAN_07	1.14756	1.3	1.05577	1.11708	#N/A	1.07552	1.2037	HC
DKAN_08	1.11685	1.42857	1.2161	#N/A	1.16038	1.14167	1.18196	HC
DKAN_09	1.17308	#N/A	1.25	1.06897	1.21429	1.22959	1.26316	HC
DKAN_10	1.11964	1.21092	1.13417	1.1922	1.11964	1.02469	1.31265	HC
DKAN_11	1.12808	#N/A	#N/A	1.26667	1.25	#N/A	1.27226	HC
DKAN_12	1.16667	1.2098	1.21739	1.125	1.07143	1.04441	1.25	HC
DKAN_13	1.10168	1.22901	1.20952	1.2	1.04986	1.04164	1.27907	HC
DKAN_14	1.12261	1.29167	1.12522	1.25	1.05556	1.07502	1.10044	AN
DKAN_15	1.07942	1.23444	1.06228	1.25391	1.13043	1.07035	1.04444	AN
DKAN_16	1.06943	#N/A	1.03237	1.04444	1.1125	1.0426	#N/A	AN
DKAN_17	1.09797	1.33036	1.07527	1	1.03873	0.998003	1	AN
DKAN_18	1.1261	#N/A	#N/A	1.13043	1	1.12363	1.2723	AN
DKAN_19	1.14704	1.20863	1.04558	1.13309	1.24561	1.04348	1.25	AN
DKAN_20	1.16008	#N/A	1.13828	1.05	1.12791	1.00997	1.20269	HC
DKAN_21	1.10606	#N/A	1.06061	1.07262	#N/A	1.06044	1.27907	AN
DKAN_22	1.13235	#N/A	1.11765	1.30769	1.19608	1.04367	1.2782	AN
DKAN_23	1.11616	#N/A	1.05701	#N/A	1.1216	0.970675	1.21031	AN
DKAN_24	1.14545	1.29518	1.16667	1.4	1.125	1.0875	1.34722	HC
DKAN_25	1.07682	#N/A	1.05556	0.933333	1.08032	1.02979	1.29412	HC
DKAN_26	1.10601	#N/A	#N/A	1.11111	#N/A	#N/A	1.24074	HC
DKAN_27	1.12742	#N/A	#N/A	1.29004	#N/A	0.98801	1.23775	HC
DKAN_28	1.10774	1.18292	#N/A	1.1	#N/A	1.07971	1.31034	AN
DKAN_29	1.13007	1.26531	1.09908	1.125	1.18182	1.12338	1.17391	HC
DKAN_30	1.19162	1.28788	1.10345	1.11111	#N/A	1.08065	1.37947	HC
DKAN_31	1.16934	1.17996	1.15385	#N/A	1.15789	1.09357	1.31667	AN
DKAN_32	1.09088	1.13731	1.05184	1	1.02256	1	#N/A	AN
DKAN_33	1.1438	1.1438	#N/A	#N/A	1.13481	0.995538	#N/A	AN
DKAN_34	1.11111	1.20858	1.05486	1.09091	1.11111	1.04269	1.04348	AN
DKAN_35	1.18182	1.18574	1.28226	#N/A	1.17021	1.09639	1.34286	AN
DKAN_36	1.11507	#N/A	1.11347	#N/A	1.05882	1.02521	1.2619	AN
DKAN_37	1.15026	#N/A	#N/A	1.13386	1.16667	1.03279	1.25	AN
DKAN_38	1.15438	#N/A	#N/A	1.24242	#N/A	#N/A	#N/A	AN
DKAN_39	1.17172	1.18732	1.14497	1.21555	0.8	1.08681	1.31492	HC
DKAN_40	1.11111	#N/A	1.12821	1.09091	1.10606	1.01977	1.25455	HC
DKAN_41	1.15262	1.25974	1.18356	1.17647	1.19444	1.20936	1.44	AN
DKAN_42	1.1104	#N/A	1.12407	1.26316	#N/A	1.01724	1.15279	AN
DKAN_43	1.18182	#N/A	1	1.16667	1.03571	1.01026	1.19248	HC
DKAN_44	1.14311	#N/A	1.13632	1.45455	1.2	1.0719	1.22543	HC
DKAN_45	1.06653	#N/A	1.05535	1.3496	1.04925	1	#N/A	AN
DKAN_46	1.18869	1.27027	#N/A	1.21739	#N/A	1.21662	1.58333	AN
DKAN_47	1.12214	1.22609	1.11494	1.14655	1.375	1.04015	1.25887	HC
DKAN_48	1.11884	#N/A	1.06072	1.25113	#N/A	#N/A	1.24612	AN
DKAN_49	1.09963	#N/A	1.14459	1.07143	1.18519	#N/A	1.29268	AN
DKAN_50	1.12857	#N/A	1.3	1.14286	1.39978	1.12857	1.10346	HC
DKAN_51	1.17095	#N/A	#N/A	1.14286	#N/A	1.0131	1.41667	AN
DKAN_52	1.14286	1.14286	1.15789	1.1753	1.14286	1.05	#N/A	AN
DKAN_53	1.10884	1.21832	1.07037	0.933333	#N/A	#N/A	#N/A	AN
DKAN_54	1.1358	1.2242	1.16667	1.10448	1.05157	1.0824	1.11765	AN
DKAN_55	1.14418	1.19149	1.1036	#N/A	#N/A	1.08257	1.2	AN
DKAN_56	1.09437	1.27922	1.0991	#N/A	#N/A	1.08122	1.35106	AN
DKAN_57	1.18614	1.34286	#N/A	1.25	1.20202	1.0739	1.22	HC
DKAN_58	1.13699	#N/A	1.0877	1.13793	1.16	#N/A	1.52	HC
DKAN_59	1.20503	#N/A	#N/A	#N/A	1.30935	1.03356	#N/A	AN
DKAN_60	1.10911	#N/A	1.1129	#N/A	#N/A	0.955357	#N/A	AN
DKAN_61	1.09302	1.30667	1.16336	1.19231	1.13841	1.02063	1.21739	AN
DKAN_62	1.11111	1.25877	1.06872	1.09091	1.0814	0.981651	1.14286	AN
DKAN_63	1.07692	1.17844	1.11335	1.15152	#N/A	1.03046	1.1626	AN
DKAN_64	1.14052	#N/A	1.01696	#N/A	#N/A	1.01622	#N/A	AN
DKAN_65	1.12752	1.1464	#N/A	1.18182	#N/A	0.997981	1.25	HC
DKAN_66	1.10865	1.37249	1.06588	1.125	1.03571	1.0149	#N/A	AN
DKAN_67	1.15625	1.16123	1.00287	1.10866	1.14815	1.04448	1.18182	HC
DKAN_68	1.09826	#N/A	1.11146	#N/A	1.14235	1.07278	1.24737	AN
DKAN_69	1.07692	1.27941	1.06113	1.1	#N/A	1.10476	1.22829	AN
DKAN_70	1.1229	1.16231	1.01699	1.09084	1.02434	1.01016	1.22642	AN
DKAN_71	1.12932	1.27378	#N/A	1.13364	#N/A	0.995991	1.30645	HC
DKAN_72	1.13424	#N/A	#N/A	1.25	#N/A	1.14878	1.31579	HC
DKAN_73	1.24666	#N/A	#N/A	1.25008	1.07692	1.40678	1.3704	HC
DKAN_74	1.14286	1.21569	#N/A	1.13043	1.14286	1.04464	1.24227	HC
DKAN_75	1.1234	#N/A	1.14008	1.22253	1	1.01153	1.32214	HC
DKAN_76	1.10436	#N/A	1.06996	1	1.08696	1.00478	#N/A	AN
DKAN_77	1.12097	1.20541	1.12097	1.13333	1.09342	1.06349	#N/A	AN
DKAN_78	1.07743	#N/A	1.02631	1.1746	1.06803	0.985401	1.10228	AN
DKAN_79	1.14174	1.20956	1.04593	1.17391	1.1519	1.04069	1.11628	AN
DKAN_80	1.1106	#N/A	#N/A	#N/A	1.16667	1.01942	#N/A	AN
DKAN_81	1.15789	#N/A	1.11684	1.19355	#N/A	0.998475	#N/A	AN
DKAN_82	1.14087	1.20258	1.166	1.25	1.15417	1.12962	1.22683	HC
DKAN_83	1.09195	1.22468	#N/A	1.05882	1.07971	#N/A	#N/A	HC
DKAN_84	1.11111	1.21224	1.03676	1.08197	1.05263	0.997561	1.21429	AN
DKAN_85	1.07511	1.17536	1.08242	1.15094	#N/A	1.01606	#N/A	AN
DKAN_86	1.08415	1.16707	1.13514	#N/A	1.08415	1	#N/A	AN
DKAN_87	1.06817	1.125	1.03622	1.10526	0.970663	0.951542	#N/A	HC
DKAN_88	1.07236	1.30864	1.06038	1.11111	1.05051	0.963552	#N/A	AN
DKAN_89	1.06724	1.11538	1.10154	1.06667	#N/A	0.996896	1.13333	AN
DKAN_90	1.11168	1.05714	1.11168	#N/A	1.15	1.04762	1.20317	AN
DKAN_91	1.20094	1.21127	1.03644	1.06667	#N/A	1.03929	1.23098	AN
DKAN_92	1.12053	1.16961	1.0137	1.16115	1.11765	0.99197	#N/A	AN
DKAN_93	1.14809	#N/A	#N/A	#N/A	#N/A	1.03797	#N/A	AN
DKAN_94	1.1222	#N/A	1.11077	1.14286	#N/A	1.07692	1.18182	HC
DKAN_95	1.11481	#N/A	#N/A	0.888889	#N/A	#N/A	1.28697	AN
DKAN_96	1.10753	1.14883	1.06416	1.10753	#N/A	1.03333	1.11111	AN
DKAN_97	1.14322	1.18154	#N/A	#N/A	#N/A	1.02796	1.26882	AN
DKAN_98	1.10303	#N/A	#N/A	1.11111	#N/A	1.05195	1.17462	AN
DKAN_99	1.11694	#N/A	#N/A	#N/A	#N/A	0.985075	#N/A	AN
DKAN_100	1.17042	1.30645	0.998712	1.15385	1.06763	1.17042	1.37753	HC
DKAN_101	1.07358	1.14394	#N/A	1.04348	#N/A	0.946429	#N/A	AN
DKAN_102	1.11262	#N/A	1.25	1.28571	#N/A	1.02917	1.02632	AN
DKAN_103	1.12508	1.3125	1.04555	1.14286	1.16667	1.05179	1.24468	HC
DKAN_104	1.06565	1.16333	0.984333	#N/A	1.04762	1.03279	1.21053	AN
DKAN_105	1.12598	#N/A	1.13368	1.14286	1.12058	1.01544	0.928571	HC
DKAN_106	1.1419	1.19059	1.04367	1.19355	1.04167	1.00955	1.22642	HC
DKAN_107	1.1663	1.29365	1.24138	1.26437	#N/A	1.15799	1.20866	HC
DKAN_108	1.12136	#N/A	1.12136	1.15385	#N/A	1.15414	1.15039	HC
DKAN_109	1.10315	#N/A	1.09122	1.14286	1.11563	1.004	1.25564	HC
DKAN_110	1.14015	1.23295	1.14262	#N/A	#N/A	1.02749	#N/A	HC
DKAN_111	1.18215	#N/A	1.30116	#N/A	1.13333	1.23684	1.29842	HC
DKAN_112	1.11454	1.27257	1.01031	1.125	1.125	1.00606	1.05556	HC
DKAN_113	1.14286	1.15481	#N/A	1	1.28571	1.02228	1.21581	HC
DKAN_114	1.09341	#N/A	1.10995	#N/A	1.10406	1.08376	1.38667	HC
DKAN_115	1.13638	1.32143	1.20091	1.15789	1.25	1.00974	1.29231	HC
DKAN_116	1.17089	#N/A	1.15199	1.25	1.23529	1.11708	1.23894	HC
DKAN_117	1.1747	#N/A	1.1941	1.25	#N/A	#N/A	1.17779	AN
DKAN_118	1.11806	#N/A	#N/A	#N/A	1.22222	1.05109	1.32082	HC
DKAN_119	1.1464	1.12029	1.04013	1.00014	1.01203	1.0625	#N/A	AN
DKAN_120	1.16371	1.25581	1.25616	1.17647	#N/A	1.2395	1.35838	HC
DKAN_121	1.13643	#N/A	1.07714	1.18182	#N/A	1.13376	#N/A	HC
DKAN_122	1.11111	1.21388	#N/A	1.11111	1.16541	1.06356	1.17442	HC
DKAN_123	1.09188	#N/A	1.13631	1.07143	1.28571	0.987124	1.34783	HC
DKAN_124	1.14764	1.2439	1.14764	1.18971	1.14388	1.05337	1.22222	HC
DKAN_125	1.13626	1.23436	1.07693	1.23529	#N/A	1.08826	1.29787	HC
DKAN_126	1.12509	1.1779	1.08824	1.12517	1.21562	0.99569	1.05405	AN
DKAN_127	1.11578	1.25024	1.095	1.28571	1.10256	1	1.2381	HC
DKAN_128	1.16121	1.21361	1.1088	1.12671	#N/A	1.01045	1.26692	HC
DKAN_129	1.15338	#N/A	1.15676	1.15	1.02174	1.15885	1.21277	AN
DKAN_130	1.08804	#N/A	1.06423	1.2285	1.10526	0.976608	1.11765	AN
DKAN_131	1.11769	#N/A	#N/A	1.08333	#N/A	#N/A	#N/A	HC
DKAN_132	1.12728	#N/A	1.02642	1.125	1.08696	0.997143	1.22727	HC
DKAN_133	1.13953	1.24437	1.07143	1.21429	1.16129	1.02511	1.15185	HC
DKAN_134	1.125	1.17059	1.15146	1.33333	1.03466	1.04969	1.24638	HC
DKAN_135	1.07834	1.19236	0.909843	1.1109	1.1239	1.01587	#N/A	HC
DKAN_136	1.10667	1.2973	#N/A	1.2	1.10667	0.965517	#N/A	AN
DKAN_137	1.09085	1.32418	1.06553	1.23256	1.09085	1.02596	#N/A	AN
DKAN_138	1.11282	1.17001	1.12959	1.125	1.16667	1.08649	1.14286	AN
DKAN_139	1.13807	#N/A	1.16827	1.16667	1.33333	1.1259	1.2029	HC
DKAN_140	1.09203	#N/A	#N/A	1.06654	#N/A	1.12931	1.18557	HC
DKAN_141	1.11228	#N/A	1.10692	1.2	1.21429	1.00223	1.2	HC
DKAN_142	1.13333	#N/A	#N/A	1.11905	1.14815	1.07254	#N/A	AN
DKAN_143	1.15519	1.22835	1.2	1.10526	#N/A	1.0791	1.2582	HC
DKAN_144	1.1715	#N/A	1.1715	1.25973	#N/A	1.05696	1.33946	HC
DKAN_145	1.13889	1.16818	0.985257	1.17143	#N/A	0.980392	1.16667	HC
DKAN_146	1.11039	#N/A	1.27273	1.06667	1.10714	1.22628	1.11364	HC
DKAN_147	1.20833	1.2043	1.08109	1.20833	1.18182	0.985652	1.25	HC
