# Supplementary material for: The gut microbiota contributes to the pathogenesis of anorexia nervosa in humans and mice
Source: Nat Microbiol. 2023 Apr 17;8(5):787–802. doi: 10.1038/s41564-023-01355-5 (PMC10159860; doi:10.1038/s41564-023-01355-5)
Supplement: Source Data Extended Data Fig. 7 — Statistical source data. [file 41564_2023_1355_MOESM15_ESM.xlsx]

## Sheet: 7a, 7b, and 7c
Phenotype	vSV	Beta	SE	p	N	uniq_N	fdr.p	bonferroni.p
HOMA.IR	Alistipes putredinis:936_937	-0.309206	0.12994	0.0208269	62	62	0.0624806	0.124961
P.insulin	Alistipes putredinis:936_937	-0.256194	0.132743	0.0587708	62	62	0.117542	0.352625
P.glucose	Alistipes putredinis:936_937	-0.327312	0.121347	0.00926096	62	62	0.0555658	0.0555658
