# Supplementary material for: The gut microbiota contributes to the pathogenesis of anorexia nervosa in humans and mice
Source: Nat Microbiol. 2023 Apr 17;8(5):787–802. doi: 10.1038/s41564-023-01355-5 (PMC10159860; doi:10.1038/s41564-023-01355-5)
Supplement: Source Data Extended Data Fig. 8 — Statistical source data. [file 41564_2023_1355_MOESM16_ESM.xlsx]

## Sheet: 8a
ID	PC1	PC2
DKAN_01	-1.3708	-0.709873
DKAN_02	-6.39908	0.0294918
DKAN_03	-0.579244	0.251032
DKAN_04	-1.92579	-1.02822
DKAN_05	2.49762	1.22895
DKAN_06	5.92501	-4.5709
DKAN_07	6.66033	1.8701
DKAN_08	3.26999	1.06634
DKAN_09	-5.10224	0.13349
DKAN_10	-0.378646	1.83296
DKAN_11	2.59178	0.137782
DKAN_12	3.74147	0.698037
DKAN_13	-0.942821	3.11222
DKAN_14	-3.69029	4.08981
DKAN_15	-0.602745	0.0741516
DKAN_16	-4.39705	2.41554
DKAN_17	-0.603469	0.915894
DKAN_18	-0.284517	-4.36149
DKAN_19	2.24371	5.03914
DKAN_20	1.83917	0.933437
DKAN_21	-1.7666	-3.98908
DKAN_22	2.31779	1.02215
DKAN_23	-0.469675	1.15326
DKAN_24	-1.02446	0.0290658
DKAN_25	-3.55341	2.93179
DKAN_26	0.337967	1.45304
DKAN_27	-3.54169	2.18751
DKAN_28	5.38122	3.50057
DKAN_29	3.23327	0.093357
DKAN_30	-1.45068	-2.24764
DKAN_31	5.01565	-0.827572
DKAN_32	0.227598	-1.15408
DKAN_33	-4.46146	1.15688
DKAN_34	1.03471	-0.44856
DKAN_35	1.26547	2.9303
DKAN_36	-0.525554	-3.3143
DKAN_37	-2.55039	-0.828891
DKAN_38	-2.52233	-0.835658
DKAN_39	6.16396	1.9042
DKAN_40	4.45798	0.160854
DKAN_41	4.10119	1.78693
DKAN_42	-4.55267	-0.440338
DKAN_43	0.0036048	1.98853
DKAN_44	3.35005	2.45521
DKAN_45	1.96438	2.09483
DKAN_46	-6.4889	-1.69922
DKAN_47	0.499828	4.97625
DKAN_48	-10.1965	1.71521
DKAN_49	-4.92331	-1.59927
DKAN_50	3.36745	1.07543
DKAN_51	0.0645452	-1.04172
DKAN_52	2.47537	-0.0553587
DKAN_53	-0.193416	-6.43191
DKAN_54	2.81815	-1.19519
DKAN_55	1.78388	-0.785269
DKAN_56	5.19954	2.20509
DKAN_57	1.05523	-1.32474
DKAN_58	-0.790166	-1.78609
DKAN_59	-2.83746	-0.808496
DKAN_60	-1.59676	-1.47917
DKAN_61	3.40859	-5.14273
DKAN_62	-0.495667	2.91103
DKAN_63	-5.14564	-1.47002
DKAN_64	0.318639	1.69923
DKAN_65	1.18273	-0.272078
DKAN_66	-2.08857	-0.786607
DKAN_67	2.06164	6.48572
DKAN_68	-0.164353	-2.10894
DKAN_69	-2.10864	5.94871
DKAN_70	-2.91621	0.409016
DKAN_71	4.22208	-0.328369
DKAN_72	2.61029	-0.791788
DKAN_73	2.8002	-2.8746
DKAN_74	-1.80254	-1.68538
DKAN_75	2.11972	-1.66363
DKAN_76	0.244992	0.0267038
DKAN_77	4.68294	0.170508
DKAN_78	2.15755	-2.87833
DKAN_79	-3.44911	0.947326
DKAN_80	-2.19739	-1.77117
DKAN_81	-1.38047	-2.13176
DKAN_82	5.57048	-1.87365
DKAN_83	-0.703836	-0.797574
DKAN_84	-1.04475	-2.53817
DKAN_85	-2.00294	-2.31012
DKAN_86	-1.51326	-0.624842
DKAN_87	-0.195193	0.0966359
DKAN_88	-4.34333	-3.92776
DKAN_89	0.362273	3.86557
DKAN_90	3.53194	-7.25027
DKAN_91	-5.54173	1.23406
DKAN_92	-1.6162	-3.13209
DKAN_93	-6.06422	0.518367
DKAN_94	2.18908	1.62409
DKAN_95	-0.145564	-1.75742
DKAN_96	2.8669	0.381954
DKAN_97	2.98171	3.20884
DKAN_98	-1.10069	-1.31208
DKAN_99	-3.62601	-4.88188
DKAN_100	1.02018	-0.434386
DKAN_101	-1.99662	1.06751
DKAN_102	-6.6838	1.68313
DKAN_103	6.85109	1.06853
DKAN_104	-2.81602	0.0919625
DKAN_105	4.09473	-3.52699
DKAN_106	-3.06302	-0.821756
DKAN_107	4.16565	-1.95385
DKAN_108	3.39883	1.67206
DKAN_109	-0.0734482	-2.41495
DKAN_110	-1.10582	-1.39809
DKAN_111	0.278143	-2.29743
DKAN_112	-3.62382	3.31795
DKAN_113	2.43775	-1.37136
DKAN_114	3.06542	-0.751153
DKAN_115	0.120862	-0.257876
DKAN_116	0.913374	0.511171
DKAN_117	-5.21647	2.68916
DKAN_118	-0.763823	-1.40019
DKAN_119	-1.45858	-0.863862
DKAN_120	-1.51937	-0.822049
DKAN_121	2.99799	1.30214
DKAN_122	4.28136	0.420279
DKAN_123	-4.14622	6.00507
DKAN_124	-1.8058	3.42747
DKAN_125	2.98397	-5.14346
DKAN_126	-0.929358	2.5179
DKAN_127	0.00195245	1.60241
DKAN_128	3.46948	1.62205
DKAN_129	-2.66312	3.34912
DKAN_130	-6.89148	0.590469
DKAN_131	0.358776	-0.527816
DKAN_132	3.64122	-0.187197
DKAN_133	-0.625154	0.374828
DKAN_134	0.00634319	0.512258
DKAN_135	-0.0511555	0.741299
DKAN_136	-3.19894	3.00991
DKAN_137	-6.56644	-4.40464
DKAN_138	-1.26053	-4.09335
DKAN_139	1.40801	-1.97546
DKAN_140	3.26935	0.422205
DKAN_141	-4.40806	-0.487252
DKAN_142	-1.3474	-6.05163
DKAN_143	4.62201	1.20682
DKAN_144	2.67816	3.19318
DKAN_145	0.26731	2.23933
DKAN_146	4.54073	-1.39499
DKAN_147	2.51054	5.03922

## Sheet: 8d and 8e
Treatment	Mediator	Outcome	d1.Prop	d1.Prop_p	d1.Prop_p.adj	d2.Prop	d2.Prop_p	d2.Prop_p.adj	med.res.dir
unclassified Christensenellales CAG-74	Phenylpropionic acid	HOMA-IR	0.140793	0	0	0.121491	0.2	0.233333	d1
[Clostridium] sp. 2789STDY5834924	GHDCA	BMI	0.161243	0	0	0.0333979	0.4	0.4	d1
[Clostridium] sp. 2789STDY5834924	GDCA	S-C reactive protein	0.152556	0	0	0.0580716	0.2	0.233333	d1
Lactobacillus acidophilus	GHCA	BMI	0.118824	0	0	0.0964452	0.2	0.233333	d1
Bacteroides vulgatus	Leucine	HOMA-IR	0.199778	0	0	0.125135	0.6	0.621053	d1
Serotonin synthesis II	GUDCA	BMI	0.230076	0	0	0.108626	0.2	0.2	d1
Oscillibacter sp ER4 1410_1412	Glycerol-3-phosphate	BMI	0.243765	0	0	0.147603	0.2	0.226923	d1
Oscillibacter sp ER4 2115_2116	GUDCA	P-glucose	0.0749933	0	0	0.166665	0.2	0.226923	d1
Faecalibacterium prausnitzii 2118_2120	Ornithine	P-insulin	0.058851	0	0	0.105099	0.2	0.226923	d1
Faecalibacterium prausnitzii 2162_2164, 2164_2166	GDCA	S-C reactive protein	0.0683064	0	0	0.138897	0.2	0.226923	d1
[Eubacterium] rectale 270_271 and 2 segments	Leucine	HOMA-IR	0.130612	0	0	0.186419	0.2	0.226923	d1
[Eubacterium] rectale 270_271 and 2 segments	Leucine	BMI	0.159701	0	0	0.350228	0.2	0.226923	d1
[Eubacterium] rectale 270_271 and 2 segments	GDCA	S-C reactive protein	0.0822829	0	0	0.136848	0.2	0.226923	d1
[Eubacterium] rectale 395_397	HCA	S-C reactive protein	0.076315	0	0	0.204966	0.4	0.429091	d1
[Eubacterium] rectale 784_785	GDCA	BMI	0.289889	0	0	0.132495	0.2	0.226923	d1
[Eubacterium] rectale 1701_1703, 1703_1705	GDCA	BMI	0.166276	0	0	0.12137	0.2	0.226923	d1
[Eubacterium] rectale 2606_2611 and 2 segments	2-hydroxybutyric acid	P-glucose	0.131813	0	0	0.185267	0.2	0.226923	d1
d1 Prop, proportion of mediation via direction 1; d1 Prop_p.adj, adjusted p value proportion of mediation via direction 1 by Benjamini-Hochberg correction; d2 Prop, proportion of mediation via direction 2; d2 Prop_p.adj, adjusted p value proportion of mediation via direction 2; med.res.dir, resulting direction for the candidate causal relationship; NS, non-significant.
