# Supplementary material for: The gut microbiota contributes to the pathogenesis of anorexia nervosa in humans and mice
Source: Nat Microbiol. 2023 Apr 17;8(5):787–802. doi: 10.1038/s41564-023-01355-5 (PMC10159860; doi:10.1038/s41564-023-01355-5)
Supplement: Source Data Extended Data Fig. 10 — Statistical source data. [file 41564_2023_1355_MOESM17_ESM.xlsx]

## Sheet: 10a
Body weight change (%)
GF-recipent ID	HC-T-1	HC-T-2	AN-T-1	AN-T-2
1	2.4	6.8	2.4	8.9
2	5.1	12.7	2.5	9.8
3	11.6	13.1	12.3	15.6
4	12.5	18.3	13.2	16.3
5	19.8		15.4	16.2
6				21.3
Fat gain (%)
GF-recipent ID	HC-T-1	HC-T-2	AN-T-1	AN-T-2
1	26.1	32.4	28.7	60.8
2	33.4	70.3	29.3	61.5
3	38.9	76.1	32.4	68.7
4	70.4	85.3	46.8	78.9
5	99.6		48.8	89.8
6	149.6			102.5

## Sheet: 10b
	Batch 1				Batch 2			Batch 3				Batch 1				Batch 2			Batch 3
Day	HC_T_1	HC_T_2	HC_T_3	HC_T_4	HC_T_5	HC_T_6	HC_T_7	HC_T_8	HC_T_9	HC_T_10		AN_T_1	AN_T_2	AN_T_3	AN_T_4	AN_T_5	AN_T_6	AN_T_7	AN_T_8	AN_T_9	AN_T_10
0	0	0	0	0	0	0	0	0	0	0		0	0	0	0	0	0	0	0	0	0
5	2.5	1.52091	-2.11268	-3.72881	-10.7438	-10.6299	-6.34921	-1.1194	-4.5977	-1.09489		-8	-9.19118	-4.33213	-1.74216	-17.8988	-14.0684	-11.284	-0.89286	-4.68085	-4.51389
10	4.64286	7.98479	-4.22535	0	-10.3306	-5.11811	-0.79365	7.46269	-1.14943	8.0292		-5.33333	-7.35294	-2.88809	-1.39373	-13.6187	-23.5741	-6.61479	-1.33929	-0.42553	-6.59722
15	5	9.12547	-5.98592	2.0339	-13.2231	1.5748	4.36508	8.58209	0	8.75912		-5.33333	-6.98529	-3.97112	-1.39373	-6.61479	-19.0114	3.89105	0	2.12766	-5.55556
20	8.57143	12.1673	-1.05634	5.42373	-7.85124	7.48032	14.2857	16.0448	4.21456	13.5037		-3	-3.30882	0.361011	2.78746	3.89105	-4.18251	8.17121	6.69643	5.53191	0.694444

## Sheet: 10c
Metabolite	Log2FC_D	p_D	p_R	log2FC_R	Color
CA	5.56435	0.4	0.630529	0.363372	Yes
DCA	2.46689	0.2	0.853428	0.194243	Yes
FFA_C20.5	2.0638	0.4	0.911797	-0.00449665	No
w.a_MCA	1.58929	1	0.165494	-0.224473	No
HDCA	1.34955	0.4	0.620536	2.00392	Yes
TaMCA	1.31543	0.2	0.911797	0.399244	Yes
Linolenic.acid	1.26683	0.7	0.739364	0.0628071	Yes
Indole_3_propionic_acid	1.25382	0.4	0.00105003	1.34955	Yes
THDCA	1.11944	0.7	0.938936	1.70737	Yes
CDCA	0.88953	1	0.684211	0.75786	Yes
TUDCA	0.770612	0.4	0.567825	0.826416	Yes
FFA_C18.2	0.69979	0.7	0.911797	0.0439803	Yes
Stearic_acid	0.60921	0.7	0.393048	-0.0879533	No
Hippuric_acid	0.576895	0.4	0.970512	0.863518	Yes
Lysine	0.500588	0.2	0.795936	0.230693	Yes
7_oxo_DCA	0.493112	0.4	0.728168	0.668056	Yes
Proline	0.382207	0.7	0.578742	0.310055	Yes
Threonine	0.374397	0.2	0.911797	0.02192	Yes
Methionine	0.359426	0.2	0.217563	0.121404	Yes
Glycerol_3_phosphate	0.175851	0.4	0.677126	-4.7427	No
GCDCA	0.133453	1	0.684211	0.0258526	Yes
Citric_acid	0.00180392	0.7	0.165494	-0.63405	No
Phenylalanine	-0.122423	1	0.578742	0.0685085	No
Valine	-0.147467	0.7	0.352681	0.196435	No
LCA	-0.26538	1	0.528849	-0.132628	Yes
Leucine	-0.291046	0.7	0.247451	0.215171	No
UDCA	-0.405013	0.7	0.362536	0.715008	No
FFA_C22.6	-0.578138	0.4	0.528849	-0.0193559	Yes
FFA_C16.1	-0.746139	0.7	1	0.0985735	No
2_hydroxybutyric_acid	-1.21116	0.1	0.528849	0.203015	No
TCDCA	-1.43552	0.7	1	0.465662	No

## Sheet: 10d
	Snca	Htr1b	Ucp1	Elovl3
ASV_229: p_Bacteroidota|f_Bacteroidaceae|g_Bacteroides	0	0	0.677226	0
ASV_194: p_Bacteroidota|f_Bacteroidaceae|g_Bacteroides	0.567162	0	0	0
ASV_122: p_Verrucomicrobiota|f_Akkermansiaceae|g_Akkermansia	0	-0.605679	0	0
ASV_104: p_Bacteroidota|f_Bacteroidaceae|g_Bacteroides	0.563445	0	0	0
ASV_101: p_Bacteroidota|f_Bacteroidaceae|g_Bacteroides	0.622215	0	0	0
ASV_096: p_Bacteroidota|f_Bacteroidaceae|g_Bacteroides	0.606717	0	0	0
ASV_080: p_Bacteroidota|f_Bacteroidaceae|g_Bacteroides	0.619638	0	0	0
ASV_069: p_Verrucomicrobiota|f_Akkermansiaceae|g_Akkermansia	0.635961	0	0	0
ASV_066: p_Bacteroidota|f_Bacteroidaceae|g_Bacteroides	0.5626	0	0	0
ASV_045: p_Bacteroidota|f_Bacteroidaceae|g_Bacteroides	0.661913	0	0	0
ASV_021: p_Bacteroidota|f_Bacteroidaceae|g_Bacteroides	0	0	0.705406	0
ASV_015: p_Bacteroidota|f_Bacteroidaceae|g_Bacteroides	0	0	0	0.599257
ASV_002: p_Bacteroidota|f_Bacteroidaceae|g_Bacteroides	0	0	0.637636	0
Adjusted p values
	Snca	Htr1b	Ucp1	Elovl3
ASV_229: p_Bacteroidota|f_Bacteroidaceae|g_Bacteroides	0.120714	0.578936	0.00144643	0.663081
ASV_194: p_Bacteroidota|f_Bacteroidaceae|g_Bacteroides	0.00910955	0.405104	0.340014	0.717532
ASV_122: p_Verrucomicrobiota|f_Akkermansiaceae|g_Akkermansia	0.0578048	0.00465153	0.126764	0.173541
ASV_104: p_Bacteroidota|f_Bacteroidaceae|g_Bacteroides	0.0096798	0.0788508	0.613503	0.645391
ASV_101: p_Bacteroidota|f_Bacteroidaceae|g_Bacteroides	0.00339489	0.130628	0.467829	0.90174
ASV_096: p_Bacteroidota|f_Bacteroidaceae|g_Bacteroides	0.00456271	0.0866046	0.608607	0.706893
ASV_080: p_Bacteroidota|f_Bacteroidaceae|g_Bacteroides	0.00356969	0.0920347	0.582569	0.760471
ASV_069: p_Verrucomicrobiota|f_Akkermansiaceae|g_Akkermansia	0.00257794	0.0877464	0.548842	0.0160228
ASV_066: p_Bacteroidota|f_Bacteroidaceae|g_Bacteroides	0.00981347	0.116548	0.729668	0.737132
ASV_045: p_Bacteroidota|f_Bacteroidaceae|g_Bacteroides	0.00147762	0.138455	0.39837	0.96948
ASV_021: p_Bacteroidota|f_Bacteroidaceae|g_Bacteroides	0.598141	0.101482	0.000741349	0.857725
ASV_015: p_Bacteroidota|f_Bacteroidaceae|g_Bacteroides	0.0416719	0.276772	0.744354	0.00523315
ASV_002: p_Bacteroidota|f_Bacteroidaceae|g_Bacteroides	0.536505	0.106484	0.00331437	0.972682
